# Supplementary material for: Intra­molecular 1,5-S⋯N σ-hole inter­action in (E)-N′-(pyridin-4-yl­methyl­idene)thio­phene-2-carbohydrazide
Source: Acta Crystallogr E Crystallogr Commun. 2020 Mar 17;76(Pt 4):557–61. doi: 10.1107/S2056989020003011 (PMC7133050; doi:10.1107/S2056989020003011)
Supplement: Supplementary file 1 [file e-76-00557-sup1.cif]

##############################################################################
#                                                                            #
# This CIF contains the data in a paper accepted for publication in          #
# Acta Crystallographica Section E. It conforms to the requirements of       #
# Notes for Authors for Acta Crystallographica Section E, and has been       #
# peer reviewed under the auspices of the IUCr Commission on Journals.       #
#                                                                            #
# Full details of the Crystallographic Information File format               #
# are given in the paper "The Crystallographic Information File (CIF):       #
# a New Standard Archive File for Crystallography" by S. R. Hall, F. H.      #
# Allen and I. D. Brown [Acta Cryst. (1991), A47, 655-685].                  #
#                                                                            #
# The current version of the core CIF dictionary is obtainable from          #
# ftp://ftp.iucr.org/pub/cif_core.dic.                                       #
#                                                                            #
# Software is freely available for graphical display of the structure(s)     #
# in this CIF. For information consult the CIF software page                 #
# http://www.iucr.org/resources/cif/software.                                #
#                                                                            #
# This file may be used for bona fide research purposes within the           #
# scientific community so long as proper attribution is given to the journal # 
# article from which it was obtained.                                        #
#                                                                            #
##############################################################################
data_I
_audit_creation_method
;
Olex2 1.2
(compiled 2018.05.29 svn.r3508 for OlexSys, GUI svn.r5506)
;
_journal_date_recd_electronic     2020-02-17
_journal_date_accepted     2020-03-03
_journal_name_full     'Acta Crystallographica, Section E'
_journal_year     2020
_journal_volume     76
_journal_issue      4
_journal_page_first     557
_journal_page_last     561
_journal_paper_category     GO
_journal_paper_doi     10.1107/S2056989020003011
_journal_coeditor_code     RZ5271
_publ_contact_author_name     'Valeri V. Mossine'
_publ_contact_author_address
;
Department of Biochemistry
University of Missouri
Columbia, MO 65211
U.S.A.
;
_publ_contact_author_email     'mossinev@missouri.edu'
_publ_contact_author_fax     '1-573-884-4631'
_publ_contact_author_phone     '1-573-882-2608'
_publ_section_title
;
Intramolecular 1,5-S...N \s-hole interaction in
(<i>E</i>)-<i>N</i>'-(pyridin-4-ylmethylidene)thiophene-2-carbohydrazide
;
_publ_section_title_footnote     .
loop_
    _publ_author_name
    _publ_author_footnote
    _publ_author_address
    'Mossine, Valeri V.' .
;
Department of Biochemistry
University of Missouri
Columbia, MO 65211
USA
;
    'Kelley, Steven P.' .
;
Department of Chemistry
University of Missouri
Columbia, MO 65211
USA
;
    'Mawhinney, Thomas P.' .
;
Department of Biochemistry
University of Missouri
Columbia, MO 65211
USA
;
_publ_section_synopsis
;
The hydrazide-hydrazone forms inverse dimers <i>via</i> hydrogen bonding, but
its conformation is defined by the presence of an intramolecular chalcogen
bond. Electrostatic forces dominate in the crystal packing and give rise to a
layered supramolecular structure.
;
_chemical_name_systematic
;
(<i>E</i>)-<i>N</i>'-(Pyridin-4-ylmethylidene)thiophene-2-carbohydrazide
;
_chemical_name_common     ?
_chemical_formula_moiety     'C11 H9 N3 O S'
_chemical_formula_sum     'C11 H9 N3 O S'
_chemical_formula_iupac     'C11 H9 N3 O S'
_chemical_formula_weight     231.27
_chemical_melting_point     ?
_space_group_crystal_system     monoclinic
_space_group_name_H-M_alt     'P 1 21/n 1'
_space_group_name_Hall     '-P 2yn'
loop_
    _space_group_symop_operation_xyz
    'x, y, z'
    '-x+1/2, y+1/2, -z+1/2'
    '-x, -y, -z'
    'x-1/2, -y-1/2, z-1/2'
_cell_length_a     12.0600(8)
_cell_length_b     4.4531(3)
_cell_length_c     19.9528(13)
_cell_angle_alpha     90
_cell_angle_beta     102.228(2)
_cell_angle_gamma     90
_cell_volume     1047.24(12)
_cell_formula_units_Z     4
_cell_measurement_reflns_used     8101
_cell_measurement_theta_min     2.20
_cell_measurement_theta_max     32.30
_cell_measurement_temperature     100.0
_exptl_crystal_description     needle
_exptl_crystal_colour     'clear colourless'
_exptl_crystal_size_max     0.49
_exptl_crystal_size_mid     0.04
_exptl_crystal_size_min     0.01
_exptl_crystal_density_diffrn     1.467
_exptl_crystal_density_meas     ?
_exptl_crystal_density_method     ?
_exptl_crystal_F_000     480
_exptl_absorpt_coefficient_mu     0.289
_exptl_absorpt_correction_type     multi-scan
_exptl_absorpt_process_details
;
(<i>AXScale</i>; Bruker, 2016)
;
_exptl_absorpt_correction_T_min     0.6939
_exptl_absorpt_correction_T_max     0.7464
_diffrn_ambient_temperature     100.0
_diffrn_source     'Sealed Source Mo with TRIUMPH optics'
_diffrn_radiation_type     MoK\a
_diffrn_radiation_wavelength     0.71073
_diffrn_radiation_monochromator     graphite
_diffrn_measurement_device_type     'Bruker APEXII CCD'
_diffrn_measurement_method     'omega and phi scans'
_diffrn_detector_area_resol_mean     ?
_diffrn_reflns_number     25531
_diffrn_reflns_av_R_equivalents     0.0591
_diffrn_reflns_av_unetI/netI     0.0426
_diffrn_reflns_theta_min     2.200
_diffrn_reflns_theta_max     32.425
_diffrn_reflns_theta_full     25.242
_diffrn_measured_fraction_theta_max     0.999
_diffrn_measured_fraction_theta_full     0.998
_diffrn_reflns_limit_h_min     -18
_diffrn_reflns_limit_h_max     18
_diffrn_reflns_limit_k_min     -6
_diffrn_reflns_limit_k_max     6
_diffrn_reflns_limit_l_min     -30
_diffrn_reflns_limit_l_max     30
_diffrn_standards_number     0
_refine_special_details     ?
_reflns_number_total     3767
_reflns_number_gt     2821
_reflns_threshold_expression     'I > 2\s(I)'
_refine_ls_structure_factor_coef     Fsqd
_refine_ls_matrix_type     full
_refine_ls_R_factor_all     0.0646
_refine_ls_R_factor_gt     0.0397
_refine_ls_wR_factor_gt     0.0917
_refine_ls_wR_factor_ref     0.1013
_refine_ls_goodness_of_fit_ref     1.031
_refine_ls_restrained_S_all     1.031
_refine_ls_number_reflns     3767
_refine_ls_number_parameters     172
_refine_ls_number_restraints     0
_refine_ls_hydrogen_treatment     refxyz
_refine_ls_weighting_scheme     calc
_refine_ls_weighting_details
              'w=1/[\s^2^(Fo^2^)+(0.0482P)^2^+0.4155P] where P=(Fo^2^+2Fc^2^)/3'
_atom_sites_solution_hydrogens     difmap
_atom_sites_solution_primary     ?
_atom_sites_solution_secondary     ?
_refine_ls_shift/su_max     0.000
_refine_ls_shift/su_mean     0.000
_refine_diff_density_max     0.436
_refine_diff_density_min     -0.285
_refine_ls_extinction_method     none
_refine_ls_extinction_coef     .
loop_
    _atom_type_symbol
    _atom_type_description
    _atom_type_scat_dispersion_real
    _atom_type_scat_dispersion_imag
    _atom_type_scat_source
    'C' 'C' 0.0033 0.0016
                         'International Tables Vol C Tables 4.2.6.8 and 6.1.1.4'
    'H' 'H' 0.0000 0.0000
                         'International Tables Vol C Tables 4.2.6.8 and 6.1.1.4'
    'N' 'N' 0.0061 0.0033
                         'International Tables Vol C Tables 4.2.6.8 and 6.1.1.4'
    'O' 'O' 0.0106 0.0060
                         'International Tables Vol C Tables 4.2.6.8 and 6.1.1.4'
    'S' 'S' 0.1246 0.1234
                         'International Tables Vol C Tables 4.2.6.8 and 6.1.1.4'
_computing_data_collection
;
SAINT (Bruker, 2016)
;
_computing_cell_refinement
;
APEX3 (Bruker, 2016)
;
_computing_data_reduction
;
SAINT (Bruker, 2016)
;
_computing_structure_solution
;
SHELXS (Sheldrick, 2008)
;
_computing_structure_refinement
;
ShelXL (Sheldrick, 2015)
;
_computing_molecular_graphics
;
<i>OLEX2</i>(Dolomanov <i>et al.</i>,  2009),
Mercury (Macrae <i>et al.</i>,  2020)
;
_computing_publication_material
;
publCIF (Westrip, 2010)
;
loop_
    _atom_site_type_symbol
    _atom_site_label
    _atom_site_fract_x
    _atom_site_fract_y
    _atom_site_fract_z
    _atom_site_U_iso_or_equiv
    _atom_site_adp_type
    _atom_site_calc_flag
    _atom_site_occupancy
    _atom_site_disorder_assembly
    _atom_site_disorder_group
    S S1 0.86385(3) 0.41227(8) 0.09663(2) 0.01759(9) Uani d 1 . .
    O O1 0.57985(7) -0.0566(2) 0.08737(5) 0.01585(19) Uani d 1 . .
    N N1 0.67837(8) 0.4814(2) -0.01319(5) 0.0121(2) Uani d 1 . .
    C C3 0.86828(11) 1.1139(3) -0.10148(7) 0.0177(3) Uani d 1 . .
    C C6 0.63662(10) 0.6002(3) -0.07173(6) 0.0123(2) Uani d 1 . .
    N N2 0.61184(9) 0.2710(2) 0.00868(5) 0.0125(2) Uani d 1 . .
    C C8 0.75495(10) 0.1986(3) 0.11541(6) 0.0128(2) Uani d 1 . .
    C C7 0.64471(10) 0.1304(3) 0.06997(6) 0.0119(2) Uani d 1 . .
    N N3 0.82339(9) 1.2476(3) -0.16131(6) 0.0170(2) Uani d 1 . .
    C C1 0.70133(10) 0.8252(3) -0.10079(6) 0.0117(2) Uani d 1 . .
    C C10 0.89639(12) 0.1627(4) 0.21440(7) 0.0214(3) Uani d 1 . .
    C C2 0.81256(10) 0.9054(3) -0.06925(7) 0.0158(2) Uani d 1 . .
    C C9 0.78539(11) 0.0796(3) 0.18034(7) 0.0191(3) Uani d 1 . .
    C C5 0.65308(11) 0.9644(3) -0.16254(6) 0.0146(2) Uani d 1 . .
    C C4 0.71673(11) 1.1716(3) -0.19047(7) 0.0162(2) Uani d 1 . .
    C C11 0.94837(11) 0.3405(3) 0.17495(7) 0.0190(3) Uani d 1 . .
    H H2 0.5467(15) 0.214(4) -0.0197(9) 0.023 Uiso d 1 . .
    H H6 0.5592(15) 0.543(4) -0.0981(9) 0.023 Uiso d 1 . .
    H H5 0.5756(15) 0.918(4) -0.1848(9) 0.023 Uiso d 1 . .
    H H2A 0.8487(14) 0.813(4) -0.0278(9) 0.023 Uiso d 1 . .
    H H4 0.6850(14) 1.273(4) -0.2329(9) 0.023 Uiso d 1 . .
    H H9 0.7381(14) -0.038(4) 0.1991(9) 0.023 Uiso d 1 . .
    H H3 0.9464(15) 1.168(4) -0.0810(9) 0.023 Uiso d 1 . .
    H H11 1.0212(15) 0.424(4) 0.1851(9) 0.023 Uiso d 1 . .
    H H10 0.9262(15) 0.103(4) 0.2563(9) 0.023 Uiso d 1 . .
loop_
    _atom_site_aniso_label
    _atom_site_aniso_U_11
    _atom_site_aniso_U_22
    _atom_site_aniso_U_33
    _atom_site_aniso_U_12
    _atom_site_aniso_U_13
    _atom_site_aniso_U_23
    S1 0.01205(14) 0.02312(18) 0.01612(15) -0.00603(12) -0.00037(11) 0.00258(13)
    O1 0.0135(4) 0.0181(5) 0.0154(4) -0.0049(3) 0.0018(3) 0.0027(4)
    N1 0.0121(4) 0.0104(5) 0.0142(5) -0.0024(4) 0.0038(4) -0.0003(4)
    C3 0.0130(5) 0.0181(6) 0.0217(6) -0.0037(5) 0.0030(5) 0.0006(5)
    C6 0.0109(5) 0.0115(5) 0.0141(5) -0.0010(4) 0.0022(4) -0.0012(5)
    N2 0.0106(4) 0.0129(5) 0.0131(5) -0.0036(4) 0.0008(4) 0.0012(4)
    C8 0.0108(5) 0.0133(5) 0.0140(5) -0.0018(4) 0.0021(4) -0.0006(5)
    C7 0.0112(5) 0.0114(6) 0.0130(5) 0.0001(4) 0.0025(4) -0.0007(4)
    N3 0.0178(5) 0.0156(5) 0.0189(5) -0.0027(4) 0.0069(4) -0.0006(4)
    C1 0.0131(5) 0.0100(5) 0.0127(5) -0.0002(4) 0.0040(4) -0.0014(4)
    C10 0.0176(6) 0.0279(7) 0.0158(6) -0.0019(5) -0.0034(5) 0.0021(5)
    C2 0.0136(5) 0.0160(6) 0.0170(6) -0.0008(5) 0.0011(4) 0.0019(5)
    C9 0.0162(6) 0.0244(7) 0.0156(6) -0.0033(5) 0.0010(5) 0.0023(5)
    C5 0.0150(5) 0.0146(6) 0.0139(5) -0.0018(4) 0.0022(4) -0.0013(5)
    C4 0.0205(6) 0.0152(6) 0.0134(5) -0.0017(5) 0.0043(5) 0.0005(5)
    C11 0.0118(5) 0.0246(7) 0.0183(6) -0.0021(5) -0.0018(5) -0.0017(5)
_geom_special_details
;
 All esds (except the esd in the dihedral angle between two l.s. planes)
 are estimated using the full covariance matrix.  The cell esds are taken
 into account individually in the estimation of esds in distances, angles
 and torsion angles; correlations between esds in cell parameters are only
 used when they are defined by crystal symmetry.  An approximate (isotropic)
 treatment of cell esds is used for estimating esds involving l.s. planes.
;
loop_
    _geom_bond_atom_site_label_1
    _geom_bond_atom_site_label_2
    _geom_bond_site_symmetry_2
    _geom_bond_distance
    _geom_bond_publ_flag
    S1 C11 . 1.7055(14) ?
    S1 C8 . 1.7259(12) ?
    O1 C7 . 1.2410(15) ?
    N1 C6 . 1.2839(16) ?
    N1 N2 . 1.3643(14) ?
    C3 N3 . 1.3413(18) ?
    C3 C2 . 1.3821(18) ?
    C3 H3 . 0.974(17) ?
    C6 C1 . 1.4631(17) ?
    C6 H6 . 1.002(17) ?
    N2 C7 . 1.3561(15) ?
    N2 H2 . 0.901(18) ?
    C8 C9 . 1.3756(18) ?
    C8 C7 . 1.4736(16) ?
    N3 C4 . 1.3381(17) ?
    C1 C5 . 1.3918(17) ?
    C1 C2 . 1.4019(17) ?
    C10 C11 . 1.360(2) ?
    C10 C9 . 1.4161(19) ?
    C10 H10 . 0.879(17) ?
    C2 H2A . 0.944(17) ?
    C9 H9 . 0.912(18) ?
    C5 C4 . 1.3900(18) ?
    C5 H5 . 0.968(17) ?
    C4 H4 . 0.963(17) ?
    C11 H11 . 0.936(18) ?
loop_
    _geom_angle_atom_site_label_1
    _geom_angle_atom_site_label_2
    _geom_angle_atom_site_label_3
    _geom_angle_site_symmetry_1
    _geom_angle_site_symmetry_3
    _geom_angle
    _geom_angle_publ_flag
    C11 S1 C8 . . 91.85(6) ?
    C6 N1 N2 . . 115.48(10) ?
    N3 C3 C2 . . 124.61(12) ?
    N3 C3 H3 . . 115.8(10) ?
    C2 C3 H3 . . 119.5(10) ?
    N1 C6 C1 . . 120.21(11) ?
    N1 C6 H6 . . 121.1(10) ?
    C1 C6 H6 . . 118.7(10) ?
    C7 N2 N1 . . 121.75(10) ?
    C7 N2 H2 . . 119.0(11) ?
    N1 N2 H2 . . 119.0(11) ?
    C9 C8 C7 . . 121.75(11) ?
    C9 C8 S1 . . 110.68(9) ?
    C7 C8 S1 . . 127.51(9) ?
    O1 C7 N2 . . 118.73(11) ?
    O1 C7 C8 . . 120.41(11) ?
    N2 C7 C8 . . 120.86(11) ?
    C4 N3 C3 . . 116.38(11) ?
    C5 C1 C2 . . 117.70(11) ?
    C5 C1 C6 . . 119.85(11) ?
    C2 C1 C6 . . 122.44(11) ?
    C11 C10 C9 . . 112.28(12) ?
    C11 C10 H10 . . 125.6(12) ?
    C9 C10 H10 . . 122.2(12) ?
    C3 C2 C1 . . 118.39(12) ?
    C3 C2 H2A . . 121.5(10) ?
    C1 C2 H2A . . 120.1(10) ?
    C8 C9 C10 . . 112.84(12) ?
    C8 C9 H9 . . 122.8(11) ?
    C10 C9 H9 . . 124.3(11) ?
    C4 C5 C1 . . 119.19(12) ?
    C4 C5 H5 . . 121.3(10) ?
    C1 C5 H5 . . 119.5(10) ?
    N3 C4 C5 . . 123.72(12) ?
    N3 C4 H4 . . 115.5(10) ?
    C5 C4 H4 . . 120.8(10) ?
    C10 C11 S1 . . 112.35(10) ?
    C10 C11 H11 . . 129.3(11) ?
    S1 C11 H11 . . 118.3(11) ?
_shelx_space_group_comment
;
The symmetry employed for this shelxl refinement is uniquely defined
by the following loop, which should always be used as a source of
symmetry information in preference to the above space-group names.
They are only intended as comments.
;
_shelx_estimated_absorpt_T_min     0.872
_shelx_estimated_absorpt_T_max     0.997
_shelx_hkl_file
;
   3   0   0    0.13    0.18
  -3   0   0    0.12    0.13
  -3   0   0    0.25    0.19
   3   0   0    0.13    0.14
   3   0   0   -0.06    0.18
  -3   0   0    0.37    0.20
   3   0   0    0.07    0.12
  -3   0   0   -0.01    0.14
  -4   0   0  644.15   22.33
   4   0   0  712.45   22.35
  -4   0   0  677.39   22.33
   4   0   0  696.24   22.33
  -5   0   0    0.31    0.20
   5   0   0    0.32    0.23
  -5   0   0    0.32    0.20
   5   0   0    0.25    0.24
  -5   0   0    0.38    0.23
  -5   0   0    0.41    0.23
   5   0   0    0.41    0.20
   5   0   0    0.47    0.14
   6   0   0   30.87    1.28
  -6   0   0   32.79    1.21
   6   0   0   30.51    1.28
  -6   0   0   27.87    1.49
   6   0   0   30.58    1.18
  -6   0   0   30.90    1.21
   6   0   0   29.33    1.12
   7   0   0    0.35    0.24
  -7   0   0    0.49    0.25
   7   0   0    0.47    0.20
  -7   0   0    0.52    0.43
   7   0   0    0.62    0.39
  -7   0   0    0.20    0.41
   7   0   0    0.85    0.43
  -8   0   0   11.07    0.93
  -8   0   0   13.07    0.79
   8   0   0   12.24    0.71
   8   0   0   11.59    0.60
   8   0   0   12.21    0.91
  -8   0   0   10.53    0.71
   8   0   0   11.17    1.01
  -8   0   0   10.38    0.95
   9   0   0   -0.20    0.51
   9   0   0    0.25    0.55
  -9   0   0    1.05    0.57
   9   0   0   -0.01    0.34
   9   0   0    0.26    0.31
  -9   0   0   -0.42    0.54
  10   0   0   18.30    1.41
 -10   0   0   17.75    1.43
  10   0   0   17.26    1.07
  10   0   0   17.03    1.44
 -10   0   0   18.51    1.35
  10   0   0   18.67    0.96
 -10   0   0   17.91    1.07
 -11   0   0    1.21    0.82
 -11   0   0    0.36    0.72
  11   0   0    0.30    0.82
  11   0   0    0.62    0.44
  12   0   0   30.79    1.98
 -12   0   0   24.28    2.10
  12   0   0   26.75    1.29
 -12   0   0   27.62    1.87
 -13   0   0    0.89    1.15
  13   0   0    1.04    1.13
  13   0   0    0.48    0.54
 -13   0   0    0.15    0.98
 -14   0   0   16.29    1.89
 -14   0   0   18.84    2.14
  14   0   0   19.55    1.32
  14   0   0   19.28    1.85
 -15   0   0   -0.72    1.58
  15   0   0    1.06    0.80
  15   0   0   -0.65    1.60
 -15   0   0   -0.82    1.43
  16   0   0   12.18    1.25
  16   0   0    7.97    2.20
 -17   0   0   -3.41    2.29
 -17   0   0    1.39    2.00
  17   0   0    2.52    1.25
  17   0   0   -5.63    2.36
   0  -1   0    0.18    0.22
   0  -1   0   -0.18    0.21
   0  -1   0    0.02    0.19
   0   1   0    0.03    0.19
   0   1   0    0.02    0.23
   0   1   0    0.15    0.23
   1  -1   0   73.96    2.54
  -1  -1   0   74.03    2.58
  -1  -1   0   77.07    2.60
   1  -1   0   74.86    2.56
   1  -1   0   77.17    2.61
  -1   1   0   73.34    2.56
   1   1   0   76.08    2.60
   1   1   0   75.69    2.61
  -1   1   0   76.96    2.63
   2  -1   0  265.53    8.65
  -2  -1   0  258.89    8.59
  -2  -1   0  258.72    8.63
  -2  -1   0  256.56    8.57
   2  -1   0  266.20    8.57
  -2  -1   0  263.01    8.64
   2  -1   0  263.20    8.58
  -2   1   0  261.98    8.58
   2   1   0  261.20    8.65
  -2   1   0  255.63    8.60
   2   1   0  260.67    8.61
   3  -1   0    1.62    0.22
  -3  -1   0    1.64    0.28
   3  -1   0    1.12    0.24
   3  -1   0    1.28    0.15
  -3  -1   0    0.94    0.22
  -3  -1   0    1.43    0.17
  -3  -1   0    1.57    0.17
  -3   1   0    1.05    0.21
   3   1   0    1.16    0.17
  -3   1   0    1.41    0.16
   3   1   0    1.47    0.27
   3   1   0    1.34    0.20
  -3   1   0    0.83    0.28
  -4  -1   0    0.15    0.25
   4  -1   0   -0.05    0.22
   4  -1   0   -0.27    0.13
   4  -1   0   -0.13    0.17
  -4  -1   0    0.14    0.24
  -4  -1   0   -0.12    0.11
   4  -1   0    0.13    0.23
  -4  -1   0    0.07    0.13
   4   1   0    0.03    0.29
  -4   1   0   -0.13    0.24
  -4   1   0    0.06    0.22
   4   1   0   -0.11    0.15
  -4   1   0    0.04    0.13
   4   1   0    0.06    0.14
  -5  -1   0   61.20    2.15
   5  -1   0   64.01    2.20
   5  -1   0   61.54    2.15
  -5  -1   0   64.58    2.26
   5  -1   0   57.22    2.24
   5  -1   0   64.85    2.26
  -5  -1   0   63.97    2.09
   5   1   0   60.96    2.13
  -5   1   0   62.82    2.23
  -5   1   0   64.56    2.15
   5   1   0   57.35    2.21
   5   1   0   53.95    2.40
   5   1   0   64.65    2.30
  -6  -1   0    0.42    0.19
   6  -1   0    0.57    0.32
   6  -1   0    0.82    0.30
  -6  -1   0    0.60    0.34
   6  -1   0    0.62    0.22
  -6  -1   0    0.67    0.34
   6  -1   0    0.61    0.27
  -6  -1   0    0.80    0.17
  -6   1   0    0.50    0.30
   6   1   0    0.69    0.38
  -6   1   0    0.47    0.46
  -6   1   0    0.61    0.21
   6   1   0    0.68    0.20
   6   1   0    0.48    0.19
   6   1   0    0.15    0.47
  -7  -1   0   17.56    0.91
  -7  -1   0   16.04    1.04
  -7  -1   0   17.10    0.95
   7  -1   0   16.59    0.91
   7  -1   0   18.82    0.92
   7  -1   0   17.24    0.95
  -7  -1   0   17.97    0.74
  -7   1   0   16.84    1.17
  -7   1   0   18.05    1.04
   7   1   0   17.13    0.75
   7   1   0   17.74    0.83
   7   1   0   17.76    1.19
  -7   1   0   18.03    0.79
   7   1   0   17.90    1.04
  -8  -1   0    4.50    0.60
  -8  -1   0    4.33    0.53
   8  -1   0    3.91    0.50
  -8  -1   0    4.35    0.48
   8  -1   0    6.39    0.67
   8  -1   0    4.81    0.56
  -8  -1   0    5.72    0.59
   8  -1   0    4.53    0.56
   8   1   0    4.19    0.41
   8   1   0    5.40    0.68
   8   1   0    3.61    0.67
  -8   1   0    2.62    0.65
  -8   1   0    4.76    0.48
   8   1   0    5.82    0.55
  -8   1   0    5.24    0.64
   9  -1   0    2.23    0.50
   9  -1   0    2.34    0.55
  -9  -1   0    2.54    0.58
   9  -1   0    2.66    0.62
   9  -1   0    2.18    0.49
  -9  -1   0    2.13    0.56
  -9  -1   0    2.06    0.50
  -9  -1   0    2.81    0.38
   9   1   0    3.23    0.71
  -9   1   0    2.82    0.69
   9   1   0    2.80    0.36
  -9   1   0    2.50    0.78
   9   1   0    2.40    0.75
  -9   1   0    2.75    0.43
   9   1   0    2.69    0.44
 -10  -1   0    1.20    0.42
  10  -1   0    0.24    0.47
 -10  -1   0    1.44    0.70
  10  -1   0    1.55    0.63
 -10  -1   0   -0.01    0.63
  10  -1   0    1.09    0.67
 -10   1   0    1.56    0.74
 -10   1   0    0.59    0.82
  10   1   0    1.31    0.45
  10   1   0    0.83    0.50
  10   1   0    0.70    0.84
 -10   1   0    0.65    0.41
  11  -1   0   37.97    1.95
 -11  -1   0   34.83    1.64
 -11  -1   0   38.33    1.95
 -11  -1   0   38.24    2.01
  11  -1   0   38.01    1.64
 -11   1   0   34.43    2.27
 -11   1   0   34.51    1.60
  11   1   0   36.81    1.60
 -11   1   0   37.29    1.98
  11   1   0   34.83    2.24
  12  -1   0    8.54    1.14
  12  -1   0    9.45    1.05
 -12  -1   0    9.62    1.16
 -12  -1   0    9.14    1.13
 -12   1   0   10.20    1.23
 -12   1   0    9.12    1.44
  12   1   0    9.30    1.05
  12   1   0   10.90    1.46
 -13  -1   0   20.74    1.98
  13  -1   0   21.36    1.96
  13  -1   0   22.07    1.41
 -13  -1   0   21.49    2.07
 -13   1   0   21.47    2.05
  13   1   0   20.01    1.89
 -13   1   0   23.61    2.47
  13   1   0   22.87    1.44
  14  -1   0    3.42    0.83
 -14  -1   0    4.76    1.36
 -14  -1   0    5.48    1.43
  14  -1   0    6.54    1.41
  14   1   0    4.69    0.88
  14   1   0    2.73    1.59
 -14   1   0    4.53    1.70
 -14   1   0    4.11    1.39
 -15  -1   0   11.87    1.92
 -15  -1   0   15.06    1.82
  15  -1   0   11.99    1.14
  15  -1   0   12.75    1.81
  15   1   0   15.95    1.70
 -15   1   0   11.97    2.23
  15   1   0   13.16    2.12
 -15   1   0   14.09    1.83
 -16  -1   0    2.93    1.95
 -16  -1   0    2.79    1.77
  16  -1   0    4.25    2.04
  16  -1   0    4.17    1.04
  16   1   0    4.49    1.24
 -16   1   0    5.03    1.81
 -16   1   0    0.13    2.34
 -17  -1   0   15.04    2.34
 -17  -1   0   12.35    2.62
  17  -1   0   14.66    2.83
  17  -1   0   19.07    1.91
  17   1   0   16.43    2.91
 -17   1   0   15.23    2.45
 -17   1   0   13.54    3.05
   0  -2   0    4.08    0.48
   0  -2   0    5.16    0.49
   0  -2   0    5.77    0.55
   0  -2   0    4.77    0.59
   0   2   0    4.64    0.48
   1  -2   0    1.56    0.28
   1  -2   0    2.25    0.48
  -1  -2   0    2.07    0.38
  -1  -2   0    1.95    0.38
  -1  -2   0    2.38    0.38
   1  -2   0    1.69    0.42
   1  -2   0    2.21    0.32
   1   2   0    1.57    0.37
  -1   2   0    1.17    0.40
  -1   2   0    1.85    0.34
   2  -2   0    2.89    0.30
  -2  -2   0    3.64    0.42
  -2  -2   0    2.82    0.44
  -2  -2   0    3.16    0.39
   2  -2   0    2.66    0.43
   2  -2   0    2.02    0.41
   2  -2   0    2.92    0.34
   2   2   0    3.21    0.42
  -2   2   0    3.03    0.48
  -2   2   0    3.02    0.37
  -3  -2   0   37.42    1.58
  -3  -2   0   38.29    1.47
   3  -2   0   39.14    1.66
  -3  -2   0   37.96    1.40
   3  -2   0   37.19    1.42
   3  -2   0   39.85    1.57
  -3  -2   0   35.37    1.49
   3  -2   0   38.65    1.40
   3   2   0   37.98    1.54
  -3   2   0   36.72    1.47
   3   2   0   35.01    1.67
  -4  -2   0   35.01    1.32
  -4  -2   0   36.32    1.35
   4  -2   0   36.83    1.37
   4  -2   0   37.11    1.32
   4  -2   0   37.14    1.52
  -4  -2   0   33.29    1.48
  -4  -2   0   35.20    1.49
  -4   2   0   33.86    1.70
  -4   2   0   34.01    1.42
   4   2   0   34.03    1.43
  -4   2   0   36.92    1.39
   4   2   0   32.01    1.63
  -5  -2   0    7.55    0.49
   5  -2   0    7.01    0.75
  -5  -2   0    7.68    0.79
  -5  -2   0    7.33    0.48
   5  -2   0    7.17    0.47
   5  -2   0    6.79    0.58
  -5  -2   0    9.39    0.76
  -5   2   0    6.93    0.54
  -5   2   0    6.84    0.61
   5   2   0    7.66    0.60
  -5   2   0    7.87    0.87
   5   2   0    8.03    0.82
  -6  -2   0   21.47    0.99
   6  -2   0   22.74    1.60
  -6  -2   0   20.28    0.93
  -6  -2   0   21.17    1.22
   6  -2   0   23.07    1.01
   6  -2   0   19.79    1.26
   6  -2   0   22.51    0.93
   6   2   0   21.50    1.39
  -6   2   0   21.30    1.07
  -6   2   0   23.45    0.99
   6   2   0   22.57    1.04
  -6   2   0   22.44    1.48
  -7  -2   0   19.51    1.23
  -7  -2   0   19.44    0.95
  -7  -2   0   16.15    0.97
   7  -2   0   18.67    0.99
  -7  -2   0   19.63    1.22
   7  -2   0   17.86    1.15
   7  -2   0   19.07    0.94
   7  -2   0   18.52    1.25
  -7   2   0   16.98    1.50
  -7   2   0   20.91    0.95
   7   2   0   20.31    0.98
  -7   2   0   18.52    1.16
   7   2   0   20.79    1.45
   7   2   0   19.48    0.94
   8  -2   0    0.22    0.57
   8  -2   0    0.23    0.41
   8  -2   0    0.45    0.42
  -8  -2   0    0.24    0.24
  -8  -2   0    0.34    0.39
   8  -2   0    0.20    0.57
  -8  -2   0    0.78    0.58
  -8  -2   0    1.86    0.66
  -8   2   0    0.83    0.35
   8   2   0    0.39    0.32
  -8   2   0   -0.30    0.80
   8   2   0    0.32    0.39
  -8   2   0    0.48    0.62
   8   2   0   -0.02    0.73
  -9  -2   0    4.17    0.60
   9  -2   0    4.40    0.73
   9  -2   0    5.68    1.04
  -9  -2   0    2.91    0.70
   9  -2   0    3.69    0.58
  -9  -2   0    3.63    0.37
  -9   2   0    4.07    0.79
   9   2   0    4.55    0.50
  -9   2   0    3.49    1.06
   9   2   0    4.71    0.62
   9   2   0    3.93    0.90
  -9   2   0    5.07    0.52
 -10  -2   0   11.20    0.74
  10  -2   0   12.86    1.13
  10  -2   0   10.67    1.18
  10  -2   0   11.65    1.27
 -10  -2   0   10.08    1.07
 -10  -2   0   12.60    1.07
  10   2   0   10.35    1.23
 -10   2   0    9.58    1.02
 -10   2   0    9.90    1.37
  10   2   0   11.44    0.92
  10   2   0    9.85    1.07
 -10   2   0   11.90    0.96
  11  -2   0   -0.14    0.69
 -11  -2   0   -0.98    0.43
 -11  -2   0   -0.13    0.67
 -11  -2   0    1.40    0.78
  11  -2   0    0.38    0.71
 -11   2   0    0.57    1.13
  11   2   0    0.40    1.12
  11   2   0   -0.08    0.84
 -11   2   0    0.98    0.86
 -11   2   0   -0.88    0.56
  12  -2   0    0.60    0.89
 -12  -2   0    0.06    0.87
 -12  -2   0    0.36    0.57
 -12  -2   0    2.84    0.98
  12  -2   0    1.06    0.79
 -12   2   0    3.02    1.48
  12   2   0    0.01    1.31
  12   2   0   -0.37    0.78
 -12   2   0    1.68    1.01
  13  -2   0    1.14    1.09
 -13  -2   0    2.50    1.08
 -13  -2   0    1.56    1.04
  13  -2   0    0.14    0.87
 -13  -2   0    2.15    1.14
  13   2   0    3.70    1.59
 -13   2   0    1.55    1.17
  13   2   0    0.92    0.88
 -13   2   0    1.18    1.57
 -14  -2   0   27.97    2.45
 -14  -2   0   28.53    2.44
  14  -2   0   25.68    2.53
  14  -2   0   29.44    1.95
  14   2   0   26.58    2.02
 -14   2   0   26.87    2.69
 -14   2   0   29.74    2.54
  14   2   0   27.70    2.55
  15  -2   0    2.27    1.12
 -15  -2   0    0.86    1.58
 -15  -2   0    3.48    1.64
  15  -2   0    3.95    1.69
  15   2   0    7.53    3.17
 -15   2   0    5.08    1.68
 -15   2   0    3.04    2.41
  16  -2   0    0.04    1.21
 -16  -2   0    1.58    1.97
  16  -2   0    2.26    2.04
 -16  -2   0   -0.35    1.74
  16   2   0    1.01    2.54
 -16   2   0   -0.66    2.60
 -16   2   0    0.96    2.02
   0  -3   0   -0.81    0.37
   0  -3   0   -0.40    0.44
   0  -3   0    0.26    0.45
   0  -3   0    0.23    0.49
   0   3   0   -0.06    0.62
  -1  -3   0   -0.03    0.42
   1  -3   0    0.83    0.39
  -1  -3   0    0.42    0.48
   1  -3   0    0.83    0.46
   1  -3   0    0.49    0.54
  -1  -3   0    0.21    0.46
  -1  -3   0    0.04    0.44
   1  -3   0    0.23    0.37
  -1   3   0    0.04    0.65
  -2  -3   0  162.01    5.71
  -2  -3   0  162.14    5.69
   2  -3   0  167.90    5.60
  -2  -3   0  158.23    5.73
   2  -3   0  163.69    5.72
   2  -3   0  164.09    5.61
  -2  -3   0  162.44    5.71
   2  -3   0  169.79    6.24
  -2   3   0  160.85    5.84
  -2   3   0  163.21    5.65
  -3  -3   0    1.58    0.64
   3  -3   0    2.09    0.56
  -3  -3   0    2.62    0.49
   3  -3   0    0.48    0.63
   3  -3   0    2.24    0.42
   3  -3   0    2.50    0.43
  -3  -3   0    1.36    0.52
  -3  -3   0    1.02    0.54
  -3   3   0    3.16    0.77
  -3   3   0    2.47    0.43
   3   3   0    1.75    0.66
  -4  -3   0   20.17    1.19
   4  -3   0   18.90    0.97
   4  -3   0   19.09    0.99
  -4  -3   0   17.69    1.15
  -4  -3   0   18.75    1.04
   4  -3   0   19.01    1.26
   4  -3   0   14.13    1.37
  -4  -3   0   17.68    1.24
  -4  -3   0   19.04    0.98
   4   3   0   19.36    1.35
  -4   3   0   16.42    0.98
  -4   3   0   19.54    1.59
   5  -3   0   51.66    1.94
   5  -3   0   46.47    2.40
  -5  -3   0   47.29    2.13
  -5  -3   0   51.32    1.98
  -5  -3   0   50.83    1.95
  -5  -3   0   48.44    2.20
   5  -3   0   54.32    2.23
   5  -3   0   52.64    1.95
   5   3   0   53.88    2.29
  -5   3   0   48.57    2.50
   6  -3   0  103.42    3.58
  -6  -3   0  100.11    3.79
   6  -3   0  101.74    3.55
  -6  -3   0  102.81    3.56
  -6  -3   0  106.06    3.56
   6  -3   0   98.19    3.93
   6  -3   0   96.67    3.83
   6   3   0  102.28    3.82
   6   3   0   99.94    4.04
  -6   3   0  103.29    3.79
  -6   3   0   96.41    4.10
  -7  -3   0    8.70    0.80
   7  -3   0    9.12    0.84
  -7  -3   0    9.67    1.00
  -7  -3   0    8.96    0.67
   7  -3   0    7.97    0.94
   7  -3   0    9.18    0.79
   7   3   0    9.58    0.96
  -7   3   0    9.95    1.02
  -7   3   0    9.05    0.92
  -7   3   0    7.26    1.19
   7   3   0    9.05    1.21
   8  -3   0   -0.49    0.72
   8  -3   0    0.21    0.52
  -8  -3   0    0.50    0.71
  -8  -3   0    0.07    0.44
  -8  -3   0    0.34    0.31
   8  -3   0    0.19    0.46
  -8   3   0   -0.38    0.77
  -8   3   0    1.11    0.51
   8   3   0   -1.06    0.73
   8   3   0    0.16    1.03
  -8   3   0   -0.90    1.09
  -9  -3   0    2.19    0.42
   9  -3   0    1.23    0.85
   9  -3   0    1.17    0.57
  -9  -3   0    2.08    0.57
  -9  -3   0    1.82    0.79
   9  -3   0    2.36    0.75
  -9   3   0    2.02    1.20
  -9   3   0    2.63    0.90
   9   3   0    1.55    1.12
   9   3   0    1.40    0.83
  -9   3   0    1.71    0.68
 -10  -3   0   57.44    2.76
  10  -3   0   59.41    2.80
  10  -3   0   56.74    2.41
 -10  -3   0   59.77    2.43
  10  -3   0   60.91    2.61
 -10  -3   0   58.55    2.17
 -10   3   0   56.23    2.80
  10   3   0   60.75    2.67
  10   3   0   60.56    3.30
 -10   3   0   59.09    3.41
 -10   3   0   58.61    2.49
 -11  -3   0   -0.30    0.91
  11  -3   0    1.20    0.91
  11  -3   0    1.88    0.82
 -11  -3   0    0.53    0.78
 -11  -3   0    0.15    0.51
  11   3   0    1.50    1.49
 -11   3   0    1.53    1.50
 -11   3   0    0.63    1.10
 -11   3   0    3.18    0.88
  11   3   0    0.77    0.96
  12  -3   0   37.93    2.28
 -12  -3   0   36.28    2.11
 -12  -3   0   37.70    2.39
  12  -3   0   33.68    2.13
  12   3   0   33.91    2.20
 -12   3   0   35.96    3.43
 -12   3   0   36.82    2.61
  12   3   0   32.63    3.24
 -13  -3   0    3.12    1.19
 -13  -3   0    6.67    1.39
  13  -3   0    4.65    1.27
  13  -3   0    5.83    1.28
  13   3   0    4.53    1.19
 -13   3   0    5.89    2.16
 -13   3   0    3.67    1.56
  13   3   0    9.84    2.14
 -14  -3   0    5.16    1.68
  14  -3   0    3.20    1.30
  14  -3   0    4.66    1.56
 -14  -3   0    5.42    1.52
 -14   3   0    7.80    1.93
  14   3   0    2.53    2.30
 -14   3   0    3.76    2.41
 -15  -3   0    5.22    1.82
 -15  -3   0    1.99    1.78
  15  -3   0    1.63    1.92
  15  -3   0    2.70    1.47
 -15   3   0    6.10    2.13
  15   3   0    4.19    2.62
 -15   3   0    4.44    2.89
   0  -4   0   23.05    1.45
   0  -4   0   24.74    1.54
   0  -4   0   22.42    1.66
   0  -4   0   23.86    1.64
  -1  -4   0   33.19    2.16
   1  -4   0   37.14    1.95
  -1  -4   0   33.87    2.09
  -1  -4   0   36.98    1.98
   1  -4   0   34.54    1.79
   1  -4   0   39.65    1.98
  -1  -4   0   38.24    1.98
   1  -4   0   37.31    1.78
  -1   4   0   41.69    2.34
  -2  -4   0    0.77    0.89
   2  -4   0    0.10    0.72
   2  -4   0    0.42    0.59
   2  -4   0   -1.03    0.68
  -2  -4   0   -0.22    0.74
  -2  -4   0    0.14    0.69
   2  -4   0    0.43    0.56
  -2   4   0   -0.71    0.95
  -3  -4   0    3.15    0.79
   3  -4   0    4.53    0.95
   3  -4   0    3.22    0.61
  -3  -4   0    2.80    1.42
   3  -4   0    3.26    0.61
  -3  -4   0    3.42    0.73
  -3  -4   0    5.20    1.02
  -3   4   0    2.05    1.10
  -4  -4   0   12.23    1.37
   4  -4   0   14.24    1.09
  -4  -4   0   14.90    1.39
  -4  -4   0   14.90    1.35
  -4  -4   0   13.13    1.05
   4  -4   0   15.34    1.06
  -4  -4   0   14.71    1.27
  -4   4   0   12.68    1.45
  -4   4   0   12.42    1.49
  -5  -4   0    9.66    0.96
  -5  -4   0   11.64    1.21
  -5  -4   0    8.79    0.89
   5  -4   0    9.92    1.02
   5  -4   0    9.66    0.98
  -5  -4   0    9.48    1.03
  -5   4   0   10.51    1.14
  -5   4   0   12.79    1.57
   6  -4   0   -0.57    0.47
  -6  -4   0   -0.45    0.77
  -6  -4   0    0.06    1.02
  -6  -4   0    0.21    0.62
  -6  -4   0    0.15    0.50
   6  -4   0   -0.51    0.59
  -6   4   0   -0.01    0.96
  -6   4   0   -0.62    1.22
   7  -4   0    2.99    0.61
   7  -4   0    3.13    0.74
   7  -4   0    3.08    1.08
  -7  -4   0    4.85    0.70
  -7  -4   0    2.49    1.16
  -7  -4   0    2.93    0.86
  -7  -4   0    3.17    0.60
  -7   4   0    2.41    1.43
  -7   4   0    2.61    1.02
  -8  -4   0   18.75    1.26
   8  -4   0   19.19    1.29
  -8  -4   0   22.54    2.41
   8  -4   0   16.96    1.47
  -8  -4   0   20.56    1.23
   8  -4   0   21.34    1.97
  -8  -4   0   19.70    1.79
  -8   4   0   18.00    2.02
  -8   4   0   25.70    2.78
  -9  -4   0    8.52    1.22
  -9  -4   0    5.93    0.78
   9  -4   0    7.85    0.87
  -9  -4   0    7.92    0.94
   9  -4   0    4.79    1.18
   9  -4   0    8.60    1.10
  -9   4   0    8.34    1.88
  -9   4   0    9.79    1.41
 -10  -4   0    5.28    1.27
  10  -4   0    5.52    1.30
  10  -4   0    4.81    0.88
 -10  -4   0    4.84    0.85
 -10   4   0    5.11    1.44
 -10   4   0    5.97    1.97
 -11  -4   0   13.48    1.24
 -11  -4   0   11.67    1.50
  11  -4   0   10.09    1.47
  11  -4   0   14.16    1.28
 -11   4   0   16.51    1.83
 -11   4   0   14.97    2.68
 -12  -4   0   28.75    2.61
 -12  -4   0   30.51    2.23
  12  -4   0   30.61    2.32
 -12   4   0   28.32    3.05
 -12   4   0   34.09    3.41
  13  -4   0   -0.22    1.44
 -13  -4   0    3.09    1.39
  13  -4   0    1.93    1.54
 -13  -4   0    0.00    1.44
 -13   4   0    0.74    2.83
 -13   4   0    1.40    2.00
 -14  -4   0   20.70    2.11
 -14  -4   0   20.41    2.44
  14  -4   0   17.77    2.10
  14  -4   0   22.77    2.33
 -14   4   0   26.60    2.86
 -14   4   0   19.26    3.71
   0  -5   0    0.00    0.80
   0  -5   0    1.50    1.18
  -1  -5   0    2.70    0.83
   1  -5   0    7.49    1.19
  -1  -5   0    3.05    0.96
   1  -5   0    2.29    0.90
  -2  -5   0    3.67    0.91
   2  -5   0    4.05    0.92
   2  -5   0    5.42    1.07
   3  -5   0   -0.52    0.76
   3  -5   0    2.42    0.96
  -3  -5   0    0.53    0.73
  -3  -5   0    1.64    0.86
  -3   5   0   -1.79    1.47
   4  -5   0    5.39    0.84
  -4  -5   0    6.51    1.04
   4  -5   0    6.65    1.09
  -4  -5   0    6.12    0.86
  -4   5   0    4.32    1.69
  -5  -5   0   15.26    1.37
  -5  -5   0   15.75    1.43
   5  -5   0   14.47    1.40
  -5   5   0   17.15    2.18
  -6  -5   0    0.03    0.71
   6  -5   0   -0.16    0.71
   6  -5   0    1.81    1.13
  -6  -5   0    0.13    0.98
  -6   5   0   -1.45    1.82
  -7  -5   0   12.20    1.04
   7  -5   0   12.36    1.39
   7  -5   0   11.14    1.54
  -7  -5   0   10.73    1.35
  -7   5   0   12.83    2.25
  -7   5   0   11.43    1.63
  -8  -5   0    4.35    1.24
  -8  -5   0    3.99    0.87
   8  -5   0    4.27    0.91
  -8   5   0    7.73    2.39
  -8   5   0    7.11    1.62
  -9  -5   0   -0.60    0.87
   9  -5   0   -0.11    0.98
   9  -5   0   -0.09    1.35
  -9  -5   0    0.80    1.26
  -9   5   0    1.92    1.69
  10  -5   0   -0.59    1.33
 -10  -5   0    0.26    1.42
  10  -5   0    0.44    1.15
 -10  -5   0    0.51    1.00
 -10   5   0    1.21    2.66
 -10   5   0   -1.00    1.84
 -11  -5   0   -2.38    1.49
  11  -5   0   -1.77    1.37
 -11  -5   0   -0.12    1.28
  11  -5   0    0.52    1.51
 -11   5   0   -1.88    2.97
   0  -6   0    8.25    1.33
   0  -6   0   10.70    1.45
  -1  -6   0    7.16    1.34
   1  -6   0    4.63    1.21
  -1  -6   0    5.56    1.45
   1  -6   0    6.04    1.37
  -2  -6   0   -2.24    1.27
  -2  -6   0   -0.85    1.18
   2  -6   0   -0.18    1.15
  -3  -6   0    8.34    1.66
   3  -6   0    8.90    1.32
  -3  -6   0   10.25    1.30
  -3  -6   0   11.16    1.51
   4  -6   0   20.93    2.10
  -4  -6   0   19.28    2.30
  -4  -6   0   19.98    1.94
   4  -6   0   23.25    2.42
  -5  -6   0   11.97    1.42
   5  -6   0   12.32    2.06
   5  -6   0   13.11    1.35
  -5  -6   0   11.41    1.67
  -5   6   0   12.02    2.97
  -6  -6   0    0.12    1.48
   6  -6   0    1.29    1.13
  -6  -6   0    2.02    1.12
   6  -6   0    3.29    1.58
  -6   6   0    4.70    2.80
   7  -6   0   -2.94    1.20
  -7  -6   0    1.47    1.18
  -7  -6   0    0.50    1.54
   7  -6   0    1.79    1.90
  -7   6   0    4.69    3.04
  -8   6   0    5.38    3.46
 -17   0   1    1.34    1.84
  17   0  -1    1.65    1.21
  17   0  -1    2.10    2.40
 -17   0   1    1.95    2.43
  16   0  -1   -0.94    1.93
 -16   0   1   -3.47    2.14
 -16   0   1    0.30    1.63
  16   0  -1    0.24    0.92
  15   0  -1    5.87    1.75
 -15   0   1    3.75    1.40
  15   0  -1    5.58    0.81
 -15   0   1    3.92    1.72
 -14   0   1    0.00    1.10
  14   0  -1   -0.12    1.34
 -14   0   1    0.98    1.38
  14   0  -1    0.76    0.62
  13   0  -1    1.16    0.53
 -13   0   1    0.96    0.95
  13   0  -1    1.02    1.07
 -13   0   1    1.35    1.17
  12   0  -1   -0.41    0.44
  12   0  -1    0.24    0.89
 -12   0   1   -0.29    0.92
 -12   0   1    0.60    0.81
  11   0  -1   21.88    1.10
  11   0  -1   22.61    1.68
 -11   0   1   22.91    1.53
 -11   0   1   20.52    1.65
  10   0  -1    0.33    0.69
  10   0  -1    0.24    0.38
 -10   0   1   -0.15    0.60
  10   0  -1   -1.10    0.62
 -10   0   1    0.99    0.65
  10   0  -1   -0.62    0.41
 -10   0   1    0.23    0.42
  -9   0   1   15.90    1.00
  -9   0   1   14.29    1.14
   9   0  -1   13.47    0.84
   9   0  -1   13.48    1.15
  -9   0   1   14.20    1.08
   9   0  -1   13.23    1.06
   9   0  -1   13.89    0.70
  -8   0   1    0.25    0.46
   8   0  -1    0.02    0.49
  -8   0   1    0.14    0.42
   8   0  -1    0.60    0.42
   8   0  -1   -0.34    0.29
  -8   0   1   -0.03    0.29
   8   0  -1    0.32    0.19
  -7   0   1  261.06    8.48
   7   0  -1  267.42    8.49
   7   0  -1  244.69    8.40
   7   0  -1  255.63    8.55
  -7   0   1  243.14    8.54
   7   0  -1  265.92    8.57
  -7   0   1  244.73    8.54
   6   0  -1    0.20    0.15
   6   0  -1   -0.57    0.28
   6   0  -1   -0.06    0.18
  -6   0   1    0.23    0.25
  -6   0   1   -0.07    0.22
   6   0  -1    0.05    0.25
  -5   0   1   38.38    1.42
  -5   0   1   36.00    1.44
  -5   0   1   39.35    1.39
  -5   0   1   37.60    1.43
   5   0  -1   33.26    1.51
   5   0  -1   40.61    1.40
   5   0  -1   38.06    1.33
   5   0  -1   38.31    1.43
   4   0  -1    0.14    0.11
   4   0  -1   -0.05    0.12
  -4   0   1   -0.10    0.15
  -4   0   1    0.25    0.19
  -4   0   1    0.07    0.15
   4   0  -1    0.11    0.17
  -4   0   1   -0.02    0.16
   4   0  -1   -0.07    0.19
   3   0  -1  111.65    3.72
   3   0  -1  112.66    3.72
   3   0  -1  110.13    3.67
  -3   0   1  108.00    3.72
   3   0  -1  109.56    3.70
  -3   0   1  116.61    3.71
  -3   0   1  108.52    3.71
   2   0  -1    0.08    0.09
  -2   0   1    0.27    0.11
   2   0  -1    0.03    0.08
   2   0  -1    0.11    0.10
  -2   0   1    0.12    0.11
   2   0  -1   -0.02    0.10
  -2   0   1    0.04    0.10
   1   0   1   29.80    1.04
   2   0   1    0.06    0.14
  -2   0  -1    0.22    0.18
   2   0   1   -0.15    0.15
  -2   0  -1   -0.09    0.14
   2   0   1    0.11    0.14
  -2   0  -1    0.01    0.14
  -3   0  -1  162.51    5.43
   3   0   1  164.73    5.41
   3   0   1  167.42    5.44
   3   0   1  167.43    5.43
   3   0   1  157.74    5.38
  -3   0  -1  162.26    5.40
  -3   0  -1  165.43    5.41
  -3   0  -1  159.25    5.43
  -4   0  -1   -0.14    0.21
   4   0   1   -0.16    0.14
  -4   0  -1   -0.10    0.13
   4   0   1   -0.03    0.12
  -4   0  -1   -0.05    0.16
  -4   0  -1    0.05    0.15
   4   0   1   -0.38    0.18
   4   0   1    0.40    0.21
  -5   0  -1  121.75    4.03
  -5   0  -1  117.88    4.02
   5   0   1  123.00    4.07
  -5   0  -1  116.74    4.07
  -5   0  -1  114.67    4.06
   5   0   1  117.94    3.98
   5   0   1  113.75    4.08
   5   0   1  126.35    4.08
  -6   0  -1    0.04    0.22
   6   0   1    0.62    0.20
   6   0   1   -0.03    0.27
   6   0   1    0.12    0.22
  -6   0  -1    0.08    0.38
   6   0   1   -0.25    0.27
  -6   0  -1    0.11    0.22
  -6   0  -1   -0.28    0.32
  -7   0  -1   16.35    1.03
   7   0   1   16.40    0.96
   7   0   1   18.68    0.76
  -7   0  -1   15.14    0.98
  -7   0  -1   17.43    0.85
   7   0   1   16.45    1.01
   7   0   1   16.87    0.81
  -7   0  -1   17.03    0.82
   8   0   1   -0.23    0.47
  -8   0  -1   -0.20    0.31
  -8   0  -1   -0.06    0.45
   8   0   1   -0.65    0.25
  -8   0  -1    0.24    0.51
  -8   0  -1    0.19    0.32
   8   0   1   -0.34    0.44
   9   0   1   21.16    1.32
  -9   0  -1   20.44    1.38
   9   0   1   21.07    0.98
   9   0   1   18.11    1.33
  -9   0  -1   20.64    1.14
  -9   0  -1   18.80    1.11
  -9   0  -1   19.20    1.28
   9   0   1   19.93    1.04
 -10   0  -1   -0.75    0.62
  10   0   1   -0.26    0.43
  10   0   1   -2.10    0.74
 -10   0  -1   -0.68    0.42
  10   0   1    0.11    0.42
  10   0   1    0.26    0.68
 -10   0  -1    0.25    0.73
  11   0   1   43.27    1.78
 -11   0  -1   49.44    2.09
  11   0   1   42.88    2.26
 -11   0  -1   42.38    2.19
 -11   0  -1   46.98    2.37
 -12   0  -1   -0.32    0.82
 -12   0  -1   -0.46    0.99
  12   0   1    0.56    0.53
  12   0   1   -0.59    0.99
  13   0   1   10.38    1.03
  13   0   1   11.09    1.44
 -13   0  -1   10.66    1.51
 -13   0  -1    8.77    1.27
 -14   0  -1   -2.19    1.34
  14   0   1    1.40    0.72
  14   0   1   -0.98    1.37
 -14   0  -1    1.05    1.23
 -15   0  -1    6.63    1.86
  15   0   1    4.76    1.83
  15   0   1    7.69    0.98
 -15   0  -1    7.03    1.67
 -16   0  -1    0.80    1.74
  16   0   1   -0.75    2.03
  16   0   1    1.26    1.05
 -17   0  -1    6.26    2.29
  17   0   1    2.52    2.55
  17   0   1    5.03    1.33
 -17   0  -1    3.08    2.64
  17  -1  -1    0.68    1.09
 -17  -1   1    0.64    2.14
 -17  -1   1   -1.44    1.89
  17  -1  -1   -1.36    3.43
 -17   1   1   -2.10    2.61
 -17   1   1   -0.11    1.98
  17   1  -1    2.31    2.62
 -16  -1   1   -0.52    1.60
  16  -1  -1    1.22    1.81
  16  -1  -1   -0.46    0.92
 -16  -1   1   -0.63    1.81
 -16   1   1    1.96    1.72
 -16   1   1   -0.73    2.09
  16   1  -1   -0.17    1.53
  15  -1  -1    4.99    1.57
 -15  -1   1    5.89    1.63
 -15  -1   1    4.48    1.53
  15  -1  -1    2.77    0.91
 -15   1   1    4.46    1.90
  15   1  -1    1.60    1.71
 -15   1   1    3.81    1.57
  15   1  -1    4.14    0.96
  14  -1  -1    8.14    0.92
 -14  -1   1    8.40    1.38
  14  -1  -1    8.51    1.41
 -14  -1   1    7.81    1.49
 -14   1   1    8.63    1.44
  14   1  -1    9.99    1.26
 -14   1   1   10.37    1.78
  14   1  -1    6.23    1.74
 -13  -1   1    1.06    0.99
  13  -1  -1   -0.41    1.07
  13  -1  -1    1.49    0.69
 -13  -1   1    1.13    1.04
 -13   1   1    1.88    1.04
  13   1  -1    3.96    1.36
 -13   1   1    0.68    1.29
  13   1  -1    1.49    0.67
 -12  -1   1    0.33    0.85
  12  -1  -1    0.53    0.56
  12  -1  -1   -1.54    0.82
 -12  -1   1    0.50    0.88
  12   1  -1   -0.05    0.52
 -12   1   1    1.55    0.93
  12   1  -1    0.48    1.11
 -12   1   1   -2.41    0.97
 -11  -1   1    7.11    0.91
  11  -1  -1    4.85    1.01
  11  -1  -1    6.92    0.89
 -11  -1   1    8.06    0.99
  11  -1  -1    7.37    0.94
  11   1  -1    7.59    1.15
  11   1  -1    6.75    0.58
 -11   1   1    8.70    0.89
 -11   1   1    6.72    0.95
 -11   1   1    5.70    1.09
 -10  -1   1   15.05    1.24
  10  -1  -1   14.96    1.22
  10  -1  -1   15.57    1.28
 -10  -1   1   15.99    1.24
 -10  -1   1   16.11    0.89
  10  -1  -1   16.68    1.06
  10   1  -1   16.11    1.56
  10   1  -1   13.79    0.98
 -10   1   1   14.77    0.92
  10   1  -1   15.69    0.77
 -10   1   1   14.53    1.56
 -10   1   1   17.04    1.32
  -9  -1   1  107.42    3.65
   9  -1  -1  107.32    3.79
   9  -1  -1  107.69    3.83
   9  -1  -1  107.55    3.77
   9  -1  -1  103.74    3.79
  -9  -1   1  109.13    3.82
  -9  -1   1  103.50    3.80
  -9  -1   1  103.55    3.89
   9   1  -1  104.94    3.74
  -9   1   1  105.43    3.85
  -9   1   1  105.18    4.01
   9   1  -1  102.51    4.00
  -9   1   1  105.02    3.70
   9   1  -1  107.98    3.61
  -8  -1   1   -0.17    0.44
   8  -1  -1    0.08    0.39
  -8  -1   1    0.15    0.20
   8  -1  -1    0.53    0.43
   8  -1  -1   -0.61    0.36
   8  -1  -1    0.71    0.38
  -8  -1   1    0.52    0.40
  -8  -1   1   -0.19    0.34
   8   1  -1   -0.25    0.30
  -8   1   1    0.72    0.56
   8   1  -1    0.12    0.20
  -8   1   1    0.27    0.26
   8   1  -1    0.18    0.58
  -8   1   1    0.42    0.49
   7  -1  -1   94.30    3.37
   7  -1  -1   91.38    3.30
  -7  -1   1   96.39    3.19
   7  -1  -1   96.98    3.32
  -7  -1   1   98.58    3.36
   7  -1  -1   95.05    3.33
  -7  -1   1   90.62    3.29
  -7  -1   1   89.91    3.40
  -7   1   1   89.39    3.47
  -7   1   1   92.29    3.38
  -7   1   1   95.57    3.26
   7   1  -1   96.46    3.49
   7   1  -1   98.57    3.29
   7   1  -1   93.95    3.19
   6  -1  -1  164.12    5.38
  -6  -1   1  158.22    5.26
   6  -1  -1  165.55    5.41
   6  -1  -1  158.10    5.35
  -6  -1   1  154.53    5.46
  -6  -1   1  148.26    5.36
  -6  -1   1  165.46    5.43
   6  -1  -1  154.62    5.42
   6   1  -1  158.78    5.29
  -6   1   1  155.96    5.51
   6   1  -1  162.70    5.37
   6   1  -1  162.07    5.52
  -6   1   1  163.33    5.35
  -6   1   1  157.62    5.39
   5  -1  -1   42.93    1.57
  -5  -1   1   42.49    1.59
  -5  -1   1   36.89    1.60
   5  -1  -1   41.15    1.49
  -5  -1   1   41.10    1.49
   5  -1  -1   41.48    1.51
  -5  -1   1   43.62    1.41
   5  -1  -1   40.03    1.59
   5   1  -1   39.02    1.65
  -5   1   1   40.65    1.53
   5   1  -1   39.88    1.44
  -5   1   1   37.81    1.65
   5   1  -1   43.44    1.52
  -5   1   1   41.59    1.49
   4  -1  -1  105.55    3.55
  -4  -1   1  107.59    3.56
   4  -1  -1  103.80    3.70
  -4  -1   1  102.32    3.64
   4  -1  -1  111.29    3.56
  -4  -1   1  104.64    3.49
  -4  -1   1  106.63    3.65
  -4   1   1  106.56    3.56
  -4   1   1  102.05    3.57
   4   1  -1  107.96    3.57
  -4   1   1  103.70    3.67
   4   1  -1  105.73    3.67
   4   1  -1  104.72    3.53
  -3  -1   1   85.34    2.87
   3  -1  -1   87.18    2.96
  -3  -1   1   83.66    2.98
   3  -1  -1   86.59    2.89
  -3  -1   1   85.04    2.91
  -3  -1   1   84.60    2.96
   3  -1  -1   84.24    2.90
   3   1  -1   88.82    2.93
  -3   1   1   86.74    2.91
  -3   1   1   84.74    3.00
  -3   1   1   88.76    2.91
   3   1  -1   86.60    2.91
   3   1  -1   86.58    3.00
   2  -1  -1   29.25    1.01
  -2  -1   1   28.75    1.09
  -2  -1   1   28.70    1.04
   2  -1  -1   28.41    1.03
  -2  -1   1   29.21    1.05
   2  -1  -1   27.36    1.15
   2  -1  -1   28.98    1.10
   2   1  -1   27.86    1.06
  -2   1   1   28.12    1.04
  -2   1   1   28.60    1.13
   2   1  -1   27.88    1.12
  -2   1   1   27.82    1.02
   1  -1  -1  351.41   11.76
  -1  -1   1  361.13   11.82
   1  -1  -1  354.48   11.80
  -1  -1   1  360.72   11.85
  -1  -1   1  356.70   11.81
   1  -1  -1  361.85   11.87
   1  -1  -1  365.43   11.81
   1   1  -1  364.09   11.82
  -1   1   1  351.96   11.77
  -1   1   1  357.84   11.83
  -1   1   1  365.30   11.81
  -1   1   1  365.33   11.88
   0  -1  -1   13.37    0.63
   0  -1   1   12.02    0.67
   0  -1   1   13.23    0.57
   0  -1   1   12.55    0.60
   0  -1  -1   13.14    0.59
   0  -1  -1   12.75    0.56
   0   1  -1   12.61    0.63
   0   1   1   11.90    0.59
   0   1  -1   11.35    0.68
   0   1   1   12.82    0.67
   1  -1   1   58.87    2.04
   1  -1   1   59.18    2.10
   1  -1   1   58.94    1.98
  -1  -1  -1   58.75    2.05
  -1  -1  -1   57.48    2.02
  -1  -1  -1   61.04    2.08
  -1   1  -1   59.02    2.11
  -1   1  -1   56.30    2.05
   1   1   1   58.18    2.06
  -2  -1  -1   83.76    2.84
   2  -1   1   83.56    2.73
  -2  -1  -1   79.16    2.80
   2  -1   1   82.11    2.86
   2  -1   1   83.25    2.79
  -2  -1  -1   85.31    2.78
  -2  -1  -1   82.74    2.73
  -2   1  -1   81.15    2.88
   2   1   1   78.53    2.80
  -2   1  -1   83.28    2.74
  -2   1  -1   82.91    2.81
   2   1   1   77.44    2.85
   3  -1   1   10.02    0.52
   3  -1   1   10.13    0.61
  -3  -1  -1   10.37    0.45
  -3  -1  -1   10.15    0.59
   3  -1   1    9.21    0.56
  -3  -1  -1    9.49    0.53
   3  -1   1   10.19    0.42
  -3  -1  -1   10.01    0.43
  -3   1  -1    8.63    0.53
  -3   1  -1   10.74    0.43
   3   1   1    9.06    0.61
   3   1   1   10.43    0.56
   3   1   1   10.38    0.50
   3   1   1   10.23    0.44
  -3   1  -1    9.82    0.63
  -4  -1  -1    2.31    0.24
  -4  -1  -1    2.50    0.27
   4  -1   1    2.51    0.34
   4  -1   1    2.50    0.26
   4  -1   1    2.03    0.29
   4  -1   1    2.64    0.30
  -4  -1  -1    2.56    0.34
  -4  -1  -1    2.90    0.34
   4   1   1    2.99    0.37
   4   1   1    2.77    0.27
  -4   1  -1    2.44    0.32
  -4   1  -1    2.86    0.25
   4   1   1    2.31    0.28
  -4   1  -1    2.36    0.37
   4   1   1    2.41    0.37
   5  -1   1    1.11    0.30
  -5  -1  -1    1.27    0.19
   5  -1   1    0.62    0.27
   5  -1   1    0.94    0.30
   5  -1   1    0.70    0.19
  -5  -1  -1    0.75    0.32
  -5  -1  -1    0.83    0.20
   5   1   1    1.13    0.23
   5   1   1    1.14    0.20
  -5   1  -1    0.96    0.17
  -5   1  -1    0.43    0.33
   5   1   1    0.72    0.34
  -6  -1  -1    0.41    0.17
   6  -1   1    0.16    0.29
   6  -1   1    0.26    0.28
   6  -1   1    0.20    0.30
  -6  -1  -1   -0.04    0.35
  -6  -1  -1    0.01    0.30
   6  -1   1   -0.36    0.20
  -6  -1  -1   -0.33    0.20
   6   1   1    0.30    0.21
   6   1   1    0.12    0.32
   6   1   1   -0.13    0.52
   6   1   1    0.17    0.21
  -6   1  -1    0.05    0.46
  -7  -1  -1    0.47    0.35
   7  -1   1    0.31    0.26
  -7  -1  -1    0.48    0.37
   7  -1   1    0.51    0.34
   7  -1   1    0.65    0.35
  -7  -1  -1    0.86    0.37
   7  -1   1    0.57    0.35
  -7   1  -1    0.59    0.23
  -7   1  -1    0.43    0.46
   7   1   1    0.14    0.21
   7   1   1    0.56    0.25
   7   1   1    0.17    0.38
  -7   1  -1    0.85    0.60
   7   1   1   -0.02    0.52
  -8  -1  -1   76.74    3.03
  -8  -1  -1   78.13    2.93
   8  -1   1   78.82    2.92
   8  -1   1   77.32    2.92
   8  -1   1   81.22    2.97
   8  -1   1   83.52    2.97
  -8  -1  -1   83.33    2.81
  -8  -1  -1   81.49    2.99
   8   1   1   81.27    2.86
  -8   1  -1   76.47    3.17
   8   1   1   81.22    3.16
  -8   1  -1   78.48    3.03
  -8   1  -1   81.79    2.83
   8   1   1   86.90    3.10
   8   1   1   78.55    2.80
   9  -1   1    9.65    0.87
   9  -1   1   11.80    1.01
  -9  -1  -1    9.25    0.84
  -9  -1  -1    9.31    0.68
   9  -1   1    8.89    0.99
  -9  -1  -1    9.40    1.09
   9  -1   1    9.42    0.90
  -9  -1  -1   10.21    0.94
  -9   1  -1    9.63    1.09
  -9   1  -1   10.92    1.16
   9   1   1   12.00    0.86
   9   1   1   11.16    1.11
   9   1   1   10.19    0.97
  -9   1  -1   11.18    0.72
  10  -1   1    9.35    0.92
 -10  -1  -1    9.04    0.79
 -10  -1  -1    9.56    0.94
  10  -1   1   11.43    1.26
  10  -1   1    8.95    0.92
 -10  -1  -1   10.31    1.04
  10   1   1    9.81    1.17
 -10   1  -1    9.72    1.20
  10   1   1    7.68    0.84
 -10   1  -1    9.28    0.79
  10   1   1    8.68    0.84
 -10   1  -1    8.69    0.99
 -11  -1  -1   10.21    1.00
  11  -1   1    9.61    0.98
 -11  -1  -1    8.34    0.97
  11  -1   1    7.27    0.99
 -11  -1  -1    6.03    0.96
 -11   1  -1    6.93    1.18
  11   1   1    7.96    1.24
 -11   1  -1    7.86    0.92
 -11   1  -1   10.54    1.18
  11   1   1    7.92    0.95
 -12  -1  -1   22.23    1.84
 -12  -1  -1   24.28    1.95
 -12  -1  -1   26.36    1.58
  12  -1   1   22.14    1.84
  12  -1   1   24.69    1.41
  12   1   1   23.24    2.18
  12   1   1   25.30    1.42
 -12   1  -1   25.50    1.91
 -12   1  -1   24.24    2.29
  13  -1   1    2.39    0.74
 -13  -1  -1    2.45    1.15
 -13  -1  -1    2.51    1.20
  13  -1   1    4.18    1.17
 -13   1  -1    2.25    1.50
  13   1   1    1.45    1.35
 -13   1  -1    3.81    1.26
  13   1   1    3.77    0.77
  14  -1   1    6.07    1.44
  14  -1   1    7.12    0.97
 -14  -1  -1    4.52    1.28
 -14  -1  -1    8.09    1.58
 -14   1  -1    9.18    1.52
 -14   1  -1    7.10    1.79
  14   1   1    9.26    1.05
  14   1   1    9.55    1.73
  15  -1   1    1.97    0.96
 -15  -1  -1    1.53    1.57
  15  -1   1    0.17    1.67
 -15  -1  -1    0.74    1.63
 -15   1  -1    2.73    1.59
  15   1   1    4.89    1.93
 -15   1  -1    0.42    2.01
  15   1   1    3.17    1.04
 -16  -1  -1   13.32    2.01
  16  -1   1   16.03    2.40
 -16  -1  -1   18.25    2.32
  16  -1   1   18.69    1.67
 -16   1  -1   17.64    2.70
  16   1   1   18.05    2.19
 -16   1  -1   14.25    2.97
  17  -1   1   -0.98    2.56
  17  -1   1   -0.09    1.20
 -17  -1  -1   -2.67    2.39
 -17  -1  -1    0.90    2.11
 -17   1  -1   -0.34    2.19
 -17   1  -1   -0.21    2.78
  17   1   1    2.54    2.74
 -17  -2   1    6.96    2.42
 -17  -2   1    0.59    2.10
  17  -2  -1    2.89    1.60
  17  -2  -1    6.32    3.05
 -17   2   1    6.98    2.48
 -17   2   1    2.86    3.03
  17   2  -1    1.51    2.95
  16  -2  -1   15.44    2.28
 -16  -2   1   17.53    2.08
  16  -2  -1   14.10    1.51
 -16  -2   1   17.89    2.40
  16   2  -1   14.77    2.83
 -16   2   1   20.23    3.09
 -16   2   1   19.02    2.23
 -15  -2   1    1.46    1.47
  15  -2  -1    0.60    1.59
  15  -2  -1    1.20    1.05
 -15  -2   1    1.65    1.48
 -15   2   1    2.22    1.54
 -15   2   1   -2.42    2.11
 -14  -2   1   -0.23    1.26
  14  -2  -1    1.64    0.97
 -14  -2   1    1.13    1.22
  14  -2  -1    0.69    1.25
  14   2  -1   -0.04    0.58
 -14   2   1    0.32    1.28
  14   2  -1   -0.74    1.70
 -14   2   1    2.37    1.80
  13  -2  -1    0.29    0.84
 -13  -2   1    0.19    1.08
  13  -2  -1    0.48    1.03
 -13  -2   1   -0.66    0.98
 -13   2   1   -0.55    1.45
  13   2  -1    0.45    1.42
  13   2  -1    0.20    0.47
 -13   2   1   -0.60    1.07
  12  -2  -1   53.05    2.44
 -12  -2   1   51.16    2.09
 -12  -2   1   52.59    2.48
  12  -2  -1   52.16    2.45
 -12  -2   1   53.15    2.63
  12   2  -1   52.21    3.07
 -12   2   1   49.79    2.58
 -12   2   1   55.65    3.17
  12   2  -1   53.59    2.05
  11  -2  -1   24.69    1.58
  11  -2  -1   23.91    1.58
 -11  -2   1   25.41    1.56
 -11  -2   1   24.31    1.14
  11  -2  -1   25.25    1.72
 -11  -2   1   23.15    1.74
 -11   2   1   26.66    2.23
 -11   2   1   23.14    1.71
 -11   2   1   22.39    1.42
  11   2  -1   23.49    2.22
  11   2  -1   24.80    1.17
  10  -2  -1    0.52    0.61
  10  -2  -1    0.18    0.66
  10  -2  -1   -0.15    0.56
 -10  -2   1   -0.12    0.70
 -10  -2   1    0.05    0.56
 -10  -2   1   -0.38    0.34
  10   2  -1   -0.24    0.92
 -10   2   1    0.26    0.70
  10   2  -1    1.34    0.60
  10   2  -1   -0.41    0.35
 -10   2   1    0.46    0.92
   9  -2  -1   66.97    2.53
  -9  -2   1   65.30    2.49
  -9  -2   1   63.92    2.70
   9  -2  -1   65.92    2.51
   9  -2  -1   67.32    2.70
   9   2  -1   64.86    2.40
  -9   2   1   61.17    2.97
  -9   2   1   61.50    2.61
   9   2  -1   63.66    2.94
  -9   2   1   68.42    2.61
   9   2  -1   67.08    2.55
   8  -2  -1   90.56    3.20
  -8  -2   1   90.24    3.02
   8  -2  -1   90.78    3.35
  -8  -2   1   89.05    3.38
  -8  -2   1   89.30    3.18
   8  -2  -1   88.77    3.40
  -8  -2   1   88.14    3.40
   8  -2  -1   88.59    3.19
  -8   2   1   88.79    3.19
   8   2  -1   90.13    3.16
  -8   2   1   86.59    3.29
   8   2  -1   86.54    3.55
  -8   2   1   86.10    3.60
   8   2  -1   89.86    3.24
   7  -2  -1    0.20    0.55
   7  -2  -1    0.32    0.34
  -7  -2   1    0.83    0.53
   7  -2  -1    0.78    0.33
  -7  -2   1    0.67    0.19
  -7  -2   1    0.26    0.34
  -7  -2   1    0.73    0.47
   7  -2  -1    1.43    0.48
   7   2  -1    0.66    0.62
  -7   2   1    0.34    0.67
  -7   2   1    0.86    0.30
  -7   2   1   -0.24    0.55
   7   2  -1    0.69    0.29
   7   2  -1    1.17    0.37
  -6  -2   1   28.87    1.08
  -6  -2   1   30.12    1.22
   6  -2  -1   30.79    1.38
  -6  -2   1   29.47    1.43
   6  -2  -1   30.10    1.20
   6   2  -1   28.52    1.22
  -6   2   1   27.93    1.25
  -6   2   1   29.94    1.23
   6   2  -1   28.47    1.57
  -6   2   1   27.71    1.64
  -5  -2   1    1.68    0.28
  -5  -2   1    0.74    0.37
   5  -2  -1    1.28    0.23
  -5  -2   1    1.86    0.24
   5  -2  -1    1.78    0.54
  -5  -2   1    1.22    0.40
   5  -2  -1    1.68    0.29
   5  -2  -1    2.80    0.43
   5   2  -1    0.99    0.30
  -5   2   1    0.91    0.52
  -5   2   1    0.80    0.28
  -5   2   1    1.32    0.33
   5   2  -1    1.29    0.62
  -4  -2   1   72.04    2.60
  -4  -2   1   71.36    2.47
   4  -2  -1   72.06    2.47
   4  -2  -1   73.22    2.45
  -4  -2   1   71.04    2.47
  -4  -2   1   67.78    2.61
   4  -2  -1   71.63    2.73
   4  -2  -1   72.44    2.60
  -4   2   1   67.42    2.50
   4   2  -1   67.07    2.69
   4   2  -1   67.99    2.54
  -4   2   1   68.38    2.73
  -4   2   1   70.08    2.51
  -3  -2   1    3.72    0.39
  -3  -2   1    4.30    0.48
   3  -2  -1    2.37    0.49
  -3  -2   1    3.31    0.37
   3  -2  -1    3.73    0.44
   3  -2  -1    3.44    0.38
   3  -2  -1    3.31    0.32
  -3   2   1    3.54    0.36
   3   2  -1    3.24    0.41
  -3   2   1    2.56    0.51
  -2  -2   1  127.67    4.29
  -2  -2   1  122.96    4.25
   2  -2  -1  124.60    4.28
  -2  -2   1  126.38    4.27
   2  -2  -1  122.72    4.16
   2  -2  -1  119.62    4.19
   2  -2  -1  129.12    4.38
  -2  -2   1  120.54    4.31
  -2   2   1  120.62    4.31
   2   2  -1  118.81    4.27
  -2   2   1  122.94    4.20
   1  -2  -1   30.20    1.26
   1  -2  -1   32.83    1.42
  -1  -2   1   32.92    1.36
   1  -2  -1   32.75    1.25
  -1  -2   1   32.32    1.35
  -1  -2   1   31.18    1.46
  -1  -2   1   31.33    1.52
   1  -2  -1   34.24    1.34
  -1   2   1   29.85    1.35
   0  -2  -1    9.74    0.61
   0  -2   1    8.56    0.84
   0  -2  -1   10.33    0.72
   0  -2  -1    9.42    0.66
   0  -2   1    9.53    0.70
   0  -2   1    9.97    0.65
   0  -2   1    9.99    0.67
   0   2   1    9.62    0.72
   0   2  -1    9.86    0.72
   0   2   1    9.79    0.67
   0   2  -1    9.47    0.68
   1  -2   1    9.31    0.64
   1  -2   1    8.76    0.51
   1  -2   1    9.02    0.70
   1  -2   1    9.39    0.72
  -1  -2  -1    9.04    0.63
  -1  -2  -1    9.37    0.63
  -1  -2  -1    8.46    0.67
  -1  -2  -1    8.30    0.69
  -1   2  -1    8.18    0.73
   1   2   1    8.34    0.69
  -1   2  -1    8.53    0.62
   2  -2   1    0.94    0.27
  -2  -2  -1    0.53    0.26
   2  -2   1    1.06    0.22
   2  -2   1    0.72    0.34
  -2  -2  -1    0.82    0.30
  -2  -2  -1    0.37    0.34
   2   2   1    0.71    0.34
  -2   2  -1    0.91    0.29
  -2   2  -1    0.26    0.35
   3  -2   1    8.74    0.45
  -3  -2  -1    8.31    0.59
   3  -2   1    7.79    0.57
  -3  -2  -1    9.03    0.77
  -3  -2  -1    8.68    0.46
  -3   2  -1    6.46    0.71
   3   2   1    8.03    0.66
  -3   2  -1    7.34    0.61
  -4  -2  -1   -0.31    0.22
   4  -2   1   -0.63    0.40
   4  -2   1    0.12    0.16
  -4  -2  -1    0.02    0.17
  -4  -2  -1    0.17    0.34
  -4  -2  -1    0.54    0.36
   4   2   1    0.31    0.27
  -4   2  -1    0.17    0.52
  -4   2  -1    0.25    0.31
  -4   2  -1    0.65    0.20
   4   2   1   -0.23    0.49
  -5  -2  -1   10.98    0.86
   5  -2   1   10.26    0.95
  -5  -2  -1   12.09    0.62
  -5  -2  -1   11.68    0.84
   5  -2   1   12.52    0.90
   5  -2   1   12.32    0.58
   5  -2   1   13.07    0.74
  -5  -2  -1   12.27    0.59
  -5   2  -1   12.11    0.65
  -5   2  -1   11.52    1.18
  -5   2  -1   10.86    0.76
   5   2   1   11.49    1.10
   5   2   1   12.05    0.78
   6  -2   1   41.74    1.86
   6  -2   1   35.67    1.38
  -6  -2  -1   38.30    1.67
  -6  -2  -1   36.71    1.66
   6  -2   1   40.38    1.52
   6  -2   1   35.55    1.70
  -6  -2  -1   32.12    1.47
  -6  -2  -1   38.86    1.38
  -6   2  -1   36.56    1.65
  -6   2  -1   34.36    1.92
  -6   2  -1   38.91    1.45
   6   2   1   36.57    1.86
   6   2   1   38.29    1.53
   7  -2   1   18.76    1.03
   7  -2   1   16.76    1.22
  -7  -2  -1   20.46    1.22
   7  -2   1   19.28    1.21
  -7  -2  -1   18.82    0.82
  -7  -2  -1   18.64    1.19
  -7  -2  -1   18.90    0.93
  -7   2  -1   18.99    0.93
   7   2   1   20.91    1.51
  -7   2  -1   17.63    1.27
   7   2   1   20.87    0.97
  -7   2  -1   20.37    1.58
   7   2   1   19.65    0.99
   8  -2   1   15.92    1.03
  -8  -2  -1   17.63    1.00
   8  -2   1   14.68    1.18
   8  -2   1   13.81    1.17
  -8  -2  -1   16.65    1.25
  -8  -2  -1   17.08    1.23
   8  -2   1   15.44    0.96
  -8  -2  -1   16.09    0.77
  -8   2  -1   15.77    0.89
  -8   2  -1   15.83    1.59
   8   2   1   17.78    1.58
   8   2   1   14.35    1.01
   8   2   1   16.81    0.95
  -8   2  -1   16.39    1.24
  -9  -2  -1    8.11    0.92
  -9  -2  -1    8.25    0.97
   9  -2   1    8.80    1.08
   9  -2   1    9.06    0.85
   9  -2   1    9.99    0.96
  -9  -2  -1    8.95    0.62
  -9   2  -1    9.39    1.23
  -9   2  -1    8.92    0.74
   9   2   1    7.41    1.10
   9   2   1    8.47    1.00
  -9   2  -1    8.04    0.99
   9   2   1    8.32    0.85
  10  -2   1   58.08    2.44
  10  -2   1   55.10    2.43
 -10  -2  -1   55.54    2.52
 -10  -2  -1   57.61    2.33
  10  -2   1   53.03    2.29
 -10  -2  -1   57.56    2.10
 -10   2  -1   54.35    2.91
 -10   2  -1   56.47    2.54
  10   2   1   57.98    2.34
  10   2   1   55.72    2.93
  10   2   1   54.44    2.30
 -11  -2  -1    5.73    1.03
  11  -2   1    4.62    0.83
 -11  -2  -1    4.62    0.60
  11  -2   1    6.11    0.89
 -11  -2  -1    4.87    0.88
 -11   2  -1    4.81    0.68
  11   2   1    4.90    0.82
 -11   2  -1    4.47    0.98
  11   2   1    6.02    1.36
 -11   2  -1    3.22    1.24
 -12  -2  -1    0.94    0.64
 -12  -2  -1    2.27    0.95
 -12  -2  -1    1.23    1.02
  12  -2   1    0.98    0.75
  12  -2   1    0.28    0.89
  12   2   1   -0.17    1.33
 -12   2  -1    0.29    1.53
 -12   2  -1    1.07    1.03
  12   2   1    0.82    0.82
 -13  -2  -1   15.81    1.50
  13  -2   1   16.63    1.59
 -13  -2  -1   20.31    2.09
  13  -2   1   14.63    1.46
 -13   2  -1   15.24    2.06
  13   2   1   18.09    1.74
  13   2   1   17.53    2.03
 -13   2  -1   19.96    2.11
 -14  -2  -1   33.23    2.71
  14  -2   1   33.79    2.12
  14  -2   1   34.17    2.68
 -14  -2  -1   30.94    2.75
 -14   2  -1   32.00    2.90
 -14   2  -1   36.54    2.82
  14   2   1   33.89    2.28
  14   2   1   34.64    3.46
 -15  -2  -1   18.42    2.03
 -15  -2  -1   16.06    1.97
  15  -2   1   17.67    1.99
  15  -2   1   14.17    1.41
  15   2   1   15.00    2.75
 -15   2  -1   10.00    2.47
 -15   2  -1   13.88    2.11
  15   2   1   13.93    1.55
 -16  -2  -1    0.27    1.84
  16  -2   1   -1.16    1.23
  16  -2   1    1.92    2.13
 -16  -2  -1   -2.26    2.11
  16   2   1    1.28    2.63
 -16   2  -1   -2.12    2.81
  16  -3  -1    0.05    2.22
 -16  -3   1   -1.96    2.04
 -16  -3   1    2.82    2.05
  16  -3  -1    1.50    1.56
  16   3  -1    8.83    3.26
 -16   3   1    4.63    3.31
 -16   3   1    3.38    2.46
 -15  -3   1   12.66    1.90
  15  -3  -1    7.88    1.87
 -15  -3   1    9.04    1.91
 -15   3   1   10.83    2.91
 -15   3   1   11.88    2.22
  15   3  -1   10.94    2.90
 -14  -3   1    1.24    1.35
  14  -3  -1    2.96    1.29
  14  -3  -1    2.36    1.43
 -14  -3   1    3.74    1.58
  14   3  -1    2.01    2.24
 -14   3   1    4.91    2.40
 -14   3   1    4.82    1.78
 -13  -3   1   33.95    2.46
 -13  -3   1   28.76    2.19
  13  -3  -1   28.19    2.24
  13  -3  -1   31.93    2.32
  13   3  -1   31.80    2.77
 -13   3   1   33.45    2.73
  13   3  -1   25.93    1.47
 -13   3   1   33.36    3.66
  12  -3  -1    2.26    0.95
 -12  -3   1    1.73    1.07
 -12  -3   1    2.96    0.91
  12  -3  -1    1.40    0.95
  12   3  -1    0.73    1.52
 -12   3   1    2.96    1.27
 -12   3   1    2.10    1.74
  12   3  -1    0.95    0.62
 -11  -3   1   -0.31    0.88
  11  -3  -1   -0.57    1.05
 -11  -3   1    1.18    0.73
 -11  -3   1   -0.05    0.43
  11  -3  -1    0.16    0.90
  11  -3  -1    0.65    0.79
 -11   3   1    3.46    1.57
  11   3  -1    1.02    1.41
 -11   3   1    1.70    1.06
  10  -3  -1   -0.94    0.83
 -10  -3   1    0.11    0.82
 -10  -3   1   -0.21    0.59
  10  -3  -1   -0.54    0.78
  10  -3  -1    0.04    0.62
 -10   3   1   -0.18    0.93
 -10   3   1   -0.14    1.23
 -10   3   1   -0.59    0.72
  10   3  -1   -0.06    1.14
   9  -3  -1   32.86    1.64
   9  -3  -1   34.25    2.05
   9  -3  -1   32.23    1.57
  -9  -3   1   34.69    1.98
  -9  -3   1   33.81    1.57
  -9  -3   1   35.57    1.34
  -9   3   1   33.76    1.74
  -9   3   1   34.69    1.92
  -9   3   1   32.58    2.51
   9   3  -1   33.50    2.41
   8  -3  -1   17.97    1.12
   8  -3  -1   18.21    1.09
  -8  -3   1   19.44    1.13
   8  -3  -1   18.45    1.56
  -8  -3   1   20.03    0.88
  -8  -3   1   18.58    1.47
  -8   3   1   15.94    1.58
  -8   3   1   18.10    1.46
   8   3  -1   19.00    1.63
   8   3  -1   18.33    1.90
  -8   3   1   18.03    1.41
   7  -3  -1    1.87    0.48
  -7  -3   1    1.85    0.72
   7  -3  -1    2.29    0.48
  -7  -3   1    2.44    0.50
   7  -3  -1    1.96    0.80
  -7  -3   1    2.77    0.36
   7   3  -1    1.64    0.67
  -7   3   1    2.07    0.98
   7   3  -1    2.78    0.93
  -7   3   1    2.87    0.54
  -7   3   1    3.39    0.77
  -6  -3   1    1.53    0.68
   6  -3  -1    0.45    0.65
  -6  -3   1    1.03    0.34
   6  -3  -1    0.81    0.39
  -6  -3   1   -0.02    0.51
   6  -3  -1    0.57    0.41
  -6  -3   1    0.77    0.43
   6  -3  -1    0.55    1.34
   6   3  -1   -0.52    0.79
   6   3  -1    0.87    0.64
  -6   3   1    0.60    0.48
  -6   3   1    1.02    0.41
  -6   3   1   -0.07    0.89
  -5  -3   1   13.52    0.91
  -5  -3   1   11.90    1.14
  -5  -3   1   13.84    1.10
   5  -3  -1   12.56    0.88
   5  -3  -1   14.15    0.79
   5  -3  -1   12.46    1.50
   5  -3  -1   12.91    1.12
  -5  -3   1   12.99    0.84
  -5   3   1   13.78    0.86
  -5   3   1   12.56    1.21
   5   3  -1   14.15    1.22
   5   3  -1   13.33    1.25
   4  -3  -1    7.50    0.73
  -4  -3   1    7.73    0.73
  -4  -3   1    7.48    0.79
  -4  -3   1    6.57    0.75
  -4  -3   1    7.84    0.94
  -4  -3   1    7.90    0.74
   4  -3  -1    6.81    0.98
  -4   3   1    8.02    0.71
  -4   3   1    7.48    0.97
   3  -3  -1   17.34    0.96
  -3  -3   1   17.39    1.19
  -3  -3   1   18.28    1.03
  -3  -3   1   16.34    1.11
   3  -3  -1   17.49    1.00
   3  -3  -1   16.38    1.35
  -3  -3   1   18.72    1.29
   3  -3  -1   16.58    1.11
  -3   3   1   17.34    0.95
  -3   3   1   15.36    1.43
  -2  -3   1   35.84    1.67
  -2  -3   1   37.22    1.72
   2  -3  -1   32.09    1.60
   2  -3  -1   37.71    1.98
  -2  -3   1   32.61    1.69
   2  -3  -1   39.57    1.67
   2  -3  -1   38.49    1.60
  -2  -3   1   40.44    1.71
  -2   3   1   36.01    1.88
  -1  -3   1   12.44    1.00
   1  -3  -1   10.97    0.88
  -1  -3   1   11.25    0.94
  -1  -3   1   11.96    1.03
  -1  -3   1   11.48    0.96
   1  -3  -1   10.23    1.05
   1  -3  -1   11.96    0.92
   1  -3  -1   11.30    0.83
  -1   3   1   12.07    1.22
   0  -3  -1   25.97    1.27
   0  -3   1   26.29    1.44
   0  -3   1   26.10    1.31
   0  -3  -1   26.24    1.44
   0  -3  -1   29.25    1.38
   0  -3   1   28.26    1.32
   0  -3  -1   26.04    1.31
   0  -3   1   27.45    1.42
   0   3   1   25.41    1.52
   0   3  -1   25.92    1.59
   1  -3   1   17.80    1.01
  -1  -3  -1   17.19    1.05
   1  -3   1   15.93    1.13
  -1  -3  -1   17.97    1.07
   1  -3   1   17.90    1.27
  -1  -3  -1   17.34    1.11
   1  -3   1   16.39    1.01
  -1  -3  -1   17.29    1.14
   1  -3   1   16.69    1.03
  -1   3  -1   17.16    1.42
  -1   3  -1   17.52    1.21
   2  -3   1   48.89    2.38
  -2  -3  -1   48.57    2.02
  -2  -3  -1   49.14    1.97
  -2  -3  -1   51.00    2.02
   2  -3   1   50.62    1.95
  -2  -3  -1   50.19    2.09
  -2  -3  -1   47.56    2.05
   2  -3   1   45.50    2.03
   2  -3   1   49.91    2.10
  -2   3  -1   48.01    2.32
  -2   3  -1   47.26    2.00
   2   3   1   47.55    2.23
   3  -3   1   12.69    1.26
  -3  -3  -1   12.73    0.69
  -3  -3  -1   12.66    1.12
  -3  -3  -1   12.12    0.94
   3  -3   1   12.47    1.25
  -3  -3  -1   13.90    1.16
  -3  -3  -1   11.63    0.99
  -3  -3  -1   11.66    0.91
   3  -3   1   12.24    0.86
   3   3   1   12.43    1.24
  -3   3  -1   14.79    1.45
  -3   3  -1   11.80    1.11
  -4  -3  -1    1.52    0.50
  -4  -3  -1    0.87    0.48
   4  -3   1    2.07    0.72
  -4  -3  -1    1.34    0.42
  -4  -3  -1    0.48    0.58
   4  -3   1    1.42    0.42
   4  -3   1    2.15    0.65
  -4   3  -1    1.24    0.68
  -4   3  -1    0.39    0.78
   4   3   1    1.27    0.68
  -5  -3  -1   38.88    1.54
   5  -3   1   40.84    1.90
   5  -3   1   35.84    2.13
  -5  -3  -1   39.51    1.61
  -5  -3  -1   39.12    1.80
   5  -3   1   40.82    1.62
   5  -3   1   38.44    1.52
  -5  -3  -1   34.94    1.87
  -5   3  -1   37.50    2.20
  -5   3  -1   36.12    1.86
   5   3   1   36.60    1.93
   6  -3   1   29.04    1.82
   6  -3   1   26.59    1.18
   6  -3   1   24.58    1.65
  -6  -3  -1   26.73    1.19
  -6  -3  -1   26.51    1.49
   6  -3   1   26.65    1.32
  -6  -3  -1   26.76    1.20
  -6   3  -1   24.23    1.61
  -6   3  -1   25.30    2.00
   6   3   1   24.22    1.67
  -7  -3  -1    0.47    0.65
  -7  -3  -1    1.50    0.43
   7  -3   1    1.53    0.43
   7  -3   1    0.45    0.61
  -7  -3  -1    1.84    0.38
   7  -3   1    1.13    0.52
   7   3   1    0.94    0.73
  -7   3  -1    1.97    1.09
  -7   3  -1    1.19    0.50
  -7   3  -1    1.96    0.81
   7   3   1    0.78    1.00
   8  -3   1   38.66    2.11
   8  -3   1   37.49    1.90
   8  -3   1   38.24    1.64
  -8  -3  -1   40.91    2.01
  -8  -3  -1   38.19    1.65
  -8  -3  -1   40.91    1.54
  -8   3  -1   41.36    2.60
  -8   3  -1   42.92    1.77
  -8   3  -1   35.27    2.10
   8   3   1   37.64    2.44
   8   3   1   39.71    2.05
   9  -3   1   30.25    1.94
  -9  -3  -1   29.86    1.27
  -9  -3  -1   28.39    1.45
   9  -3   1   27.04    1.43
  -9  -3  -1   28.44    1.81
   9  -3   1   26.31    1.62
  -9   3  -1   29.38    1.91
  -9   3  -1   32.03    1.55
  -9   3  -1   28.40    2.50
   9   3   1   28.72    1.85
   9   3   1   30.07    2.40
 -10  -3  -1   -0.35    0.64
  10  -3   1   -0.29    0.63
 -10  -3  -1    0.22    0.89
  10  -3   1    0.54    0.80
  10  -3   1   -0.23    0.90
  10   3   1    1.11    0.94
  10   3   1   -0.06    1.21
 -10   3  -1    0.65    0.68
 -10   3  -1   -0.61    1.36
 -10   3  -1   -0.51    1.04
 -11  -3  -1   -0.10    0.75
 -11  -3  -1   -0.69    0.85
  11  -3   1    0.14    0.82
  11  -3   1    0.69    0.83
 -11   3  -1    1.51    1.63
  11   3   1    0.83    1.00
  11   3   1    0.68    1.46
 -11   3  -1    1.54    0.82
 -11   3  -1   -0.69    1.12
 -12  -3  -1    7.22    1.11
  12  -3   1    6.66    1.12
  12  -3   1    7.18    1.13
 -12  -3  -1    8.73    1.40
  12   3   1    7.19    1.26
  12   3   1    7.60    1.93
 -12   3  -1   10.36    1.53
 -12   3  -1    5.28    1.87
  13  -3   1   21.81    2.12
  13  -3   1   22.91    2.22
 -13  -3  -1   20.91    2.42
 -13  -3  -1   23.46    2.24
  13   3   1   21.85    2.28
 -13   3  -1   26.28    3.25
 -13   3  -1   24.12    2.80
  13   3   1   21.20    2.49
 -14  -3  -1    0.43    1.54
  14  -3   1   -0.10    1.56
 -14  -3  -1    2.99    1.53
  14  -3   1   -1.02    1.20
 -14   3  -1    0.26    1.89
  14   3   1    1.27    2.29
 -14   3  -1    2.05    2.49
 -15  -3  -1   -1.25    1.90
  15  -3   1    0.64    1.37
  15  -3   1   -1.01    1.89
 -15  -3  -1    1.60    1.81
 -15   3  -1    3.65    2.17
  15   3   1   -3.23    2.72
 -15   3  -1    2.28    2.84
  14  -4  -1    2.52    1.61
 -14  -4   1    5.64    1.91
 -14  -4   1    3.15    1.73
  14  -4  -1    0.64    1.76
 -14   4   1    5.44    3.29
 -14   4   1    3.99    2.35
 -13  -4   1    2.61    1.56
 -13  -4   1    4.87    1.44
  13  -4  -1    4.39    1.49
  13  -4  -1    4.71    1.57
 -13   4   1    4.78    2.79
 -13   4   1    3.88    2.00
  12  -4  -1   -0.84    1.16
 -12  -4   1    1.13    1.09
 -12  -4   1   -2.51    1.25
 -12   4   1   -1.37    2.21
 -12   4   1    1.22    1.65
  11  -4  -1   -0.65    1.11
 -11  -4   1   -1.05    1.20
 -11  -4   1    0.38    0.88
  11  -4  -1    0.74    0.92
 -11   4   1    1.74    2.02
 -11   4   1   -0.21    1.35
 -10  -4   1    7.20    0.87
 -10  -4   1    7.44    1.32
  10  -4  -1    6.09    1.22
  10  -4  -1    5.35    0.93
 -10   4   1    5.76    1.97
 -10   4   1    9.91    1.42
   9  -4  -1   -1.66    1.03
   9  -4  -1   -0.54    0.68
   9  -4  -1   -0.27    0.94
  -9  -4   1   -0.07    0.62
  -9  -4   1   -0.59    0.98
  -9   4   1   -0.21    1.70
  -9   4   1    0.05    1.08
  -8  -4   1   18.45    1.33
  -8  -4   1   22.34    1.84
   8  -4  -1   21.39    1.34
   8  -4  -1   20.77    2.03
  -8  -4   1   23.54    1.26
   8  -4  -1   20.25    1.38
  -8   4   1   21.25    1.92
  -8   4   1   24.97    2.64
   7  -4  -1   -1.43    0.98
   7  -4  -1   -0.25    0.54
   7  -4  -1   -0.81    0.55
  -7  -4   1   -0.50    1.10
  -7  -4   1    0.03    0.57
  -7  -4   1   -0.57    0.83
  -7   4   1   -1.01    1.30
  -7   4   1   -0.03    0.96
   6  -4  -1   20.42    1.25
  -6  -4   1   20.87    1.37
  -6  -4   1   21.71    1.60
  -6  -4   1   23.84    2.06
   6  -4  -1   19.64    1.24
  -6  -4   1   18.51    1.30
  -6   4   1   20.91    1.66
  -6   4   1   23.96    2.04
  -5  -4   1    0.39    0.54
  -5  -4   1    1.22    0.62
   5  -4  -1    0.67    0.52
  -5  -4   1    0.72    0.67
   5  -4  -1    0.59    0.52
  -5  -4   1    0.41    0.90
  -5   4   1    0.05    0.81
  -5   4   1    1.54    1.18
  -4  -4   1   38.49    2.20
  -4  -4   1   37.93    1.92
  -4  -4   1   36.98    1.77
   4  -4  -1   38.32    1.67
  -4  -4   1   41.42    2.70
   4  -4  -1   37.52    1.76
  -4  -4   1   35.22    1.93
  -4   4   1   39.29    2.50
  -3  -4   1   28.04    1.86
   3  -4  -1   25.96    1.34
  -3  -4   1   23.85    1.95
   3  -4  -1   26.50    1.69
  -3  -4   1   25.29    1.71
   3  -4  -1   25.16    1.43
  -3   4   1   22.62    2.10
   2  -4  -1   13.89    1.19
   2  -4  -1   10.33    1.10
  -2  -4   1   13.97    1.51
   2  -4  -1   12.10    1.35
  -2  -4   1   12.65    1.20
   2  -4  -1   13.33    1.07
  -2  -4   1   13.35    1.52
  -2  -4   1   11.83    1.18
  -2   4   1   10.89    1.31
  -1  -4   1    2.83    0.87
  -1  -4   1    2.32    0.89
   1  -4  -1    2.11    0.73
  -1  -4   1    2.62    0.81
   1  -4  -1    1.21    0.87
   1  -4  -1    1.70    0.63
   1  -4  -1    1.90    0.64
  -1  -4   1    2.05    0.81
  -1   4   1    2.21    1.02
   0  -4  -1    4.78    0.79
   0  -4  -1    5.28    0.91
   0  -4   1    6.84    0.96
   0  -4   1    5.17    0.76
   0  -4   1    5.21    0.85
   0  -4  -1    5.34    0.78
   0  -4   1    6.90    0.94
   1  -4   1   36.69    1.80
   1  -4   1   33.85    1.90
  -1  -4  -1   39.72    1.97
   1  -4   1   37.51    1.87
  -1  -4  -1   33.02    2.13
   1  -4   1   40.45    2.07
  -1  -4  -1   38.73    1.92
  -1  -4  -1   43.14    2.45
  -1   4  -1   39.51    2.37
   2  -4   1    5.04    0.92
  -2  -4  -1    5.14    0.72
   2  -4   1    7.41    0.82
  -2  -4  -1    5.20    0.97
  -2  -4  -1    6.93    0.91
   2  -4   1    4.22    0.68
  -2  -4  -1    3.98    0.83
  -2   4  -1    5.79    1.18
  -3  -4  -1    1.72    0.92
  -3  -4  -1    0.63    0.60
   3  -4   1   -0.49    0.88
  -3  -4  -1   -0.22    0.75
  -3  -4  -1    0.58    0.51
   3  -4   1    1.02    0.59
  -3  -4  -1    0.20    0.67
   3  -4   1    0.81    0.53
  -3   4  -1   -0.19    0.83
  -3   4  -1    0.26    1.11
  -4  -4  -1    0.34    0.64
  -4  -4  -1    1.27    1.12
   4  -4   1    0.38    0.48
   4  -4   1    1.50    0.60
  -4  -4  -1    2.15    0.73
  -4  -4  -1    2.49    0.85
  -4  -4  -1    0.74    0.50
  -4   4  -1    1.56    0.95
  -4   4  -1   -0.41    1.08
  -5  -4  -1   15.47    1.28
  -5  -4  -1   12.75    1.38
   5  -4   1   14.15    1.07
  -5  -4  -1   17.66    1.52
  -5  -4  -1   14.31    1.04
   5  -4   1   15.40    1.21
   5   4   1   14.32    1.81
  -5   4  -1   15.18    1.68
  -5   4  -1   16.42    1.68
   6  -4   1    4.12    0.96
  -6  -4  -1    5.23    0.65
   6  -4   1    5.27    0.99
   6  -4   1    4.82    0.63
  -6  -4  -1    5.81    1.17
  -6  -4  -1    5.23    0.85
  -6  -4  -1    6.77    0.81
  -6   4  -1    7.21    1.15
   6   4   1    6.69    1.21
  -6   4  -1    4.60    1.41
   7  -4   1    3.29    0.85
  -7  -4  -1    5.03    0.73
  -7  -4  -1    3.11    0.59
  -7  -4  -1    2.86    0.90
  -7  -4  -1    4.69    1.18
   7  -4   1    3.28    0.59
   7  -4   1    2.96    0.96
  -7   4  -1    1.51    1.45
   7   4   1    4.57    1.17
  -7   4  -1    3.79    1.11
  -8  -4  -1    4.90    1.40
   8  -4   1    4.27    0.99
  -8  -4  -1    4.25    0.65
   8  -4   1    4.14    0.69
  -8  -4  -1    3.97    0.96
   8  -4   1    3.68    0.94
  -8   4  -1    4.56    1.26
   8   4   1    5.90    1.25
  -8   4  -1    1.35    1.49
  -9  -4  -1    4.76    0.71
  -9  -4  -1    3.39    1.02
  -9  -4  -1    3.62    0.71
   9  -4   1    1.94    1.11
   9  -4   1    2.39    1.03
   9  -4   1    2.15    0.73
  -9   4  -1    5.03    1.74
   9   4   1    3.40    1.31
  -9   4  -1    4.18    1.36
  10  -4   1   13.66    1.47
 -10  -4  -1   14.51    1.59
 -10  -4  -1   14.97    1.45
  10  -4   1   12.78    1.54
  10   4   1   16.33    1.63
 -10   4  -1   15.02    2.23
 -10   4  -1   17.30    1.80
  11  -4   1    0.20    0.99
 -11  -4  -1    0.45    1.16
  11  -4   1    0.19    1.26
 -11  -4  -1    0.01    0.98
 -11   4  -1    1.45    2.30
  11   4   1    2.06    1.44
 -11   4  -1    0.03    1.54
 -12  -4  -1   -0.29    1.31
  12  -4   1    0.16    1.20
  12  -4   1    0.70    1.23
 -12  -4  -1    0.36    1.14
 -12   4  -1    3.36    2.63
  12   4   1    1.35    1.60
 -12   4  -1    1.36    1.83
  13  -4   1    5.83    1.61
  13  -4   1    3.29    1.54
 -13  -4  -1    3.23    1.51
 -13  -4  -1    4.60    1.83
 -13   4  -1    6.26    2.18
 -13   4  -1    5.66    3.06
 -14  -4  -1    6.83    1.96
  14  -4   1    5.08    1.76
 -14  -4  -1    5.38    2.11
 -14   4  -1    7.58    2.51
 -14   4  -1    4.96    3.30
  11  -5  -1    2.90    1.35
  11  -5  -1    1.44    1.56
 -11  -5   1    1.99    1.70
 -11  -5   1    1.03    1.23
 -11   5   1    0.58    2.99
 -10  -5   1   22.61    2.58
 -10  -5   1   27.20    2.01
  10  -5  -1   25.36    2.86
  10  -5  -1   23.38    2.07
 -10   5   1   25.57    3.17
   9  -5  -1   -0.26    1.32
   9  -5  -1    0.07    0.98
  -9  -5   1   -0.09    0.87
  -9  -5   1    1.93    1.25
  -9   5   1    2.61    1.61
  -9   5   1    1.97    2.63
  -8  -5   1    9.32    1.02
   8  -5  -1   10.36    1.08
  -8  -5   1    7.90    1.44
  -8   5   1   11.23    2.45
  -8   5   1    8.15    1.54
  -7  -5   1    1.31    1.09
  -7  -5   1    1.00    0.82
   7  -5  -1    0.15    0.76
   7  -5  -1    2.42    1.33
  -7   5   1    1.54    1.89
  -6  -5   1    4.91    1.17
  -6  -5   1    4.47    0.91
   6  -5  -1    3.83    0.81
  -6   5   1    5.07    1.96
  -5  -5   1    5.03    0.87
   5  -5  -1    4.48    0.85
  -5  -5   1    5.04    1.07
  -5   5   1    6.49    1.88
  -4  -5   1    1.85    0.76
   4  -5  -1    0.70    0.76
  -4  -5   1    1.62    0.91
   4  -5  -1    4.03    0.94
  -4   5   1    1.53    1.61
  -3  -5   1    2.72    0.91
   3  -5  -1    4.08    0.96
   3  -5  -1    2.30    0.85
  -3   5   1    0.63    1.46
   2  -5  -1   25.82    1.84
  -2  -5   1   30.39    1.88
   1  -5  -1    0.29    0.99
   1  -5  -1    1.89    0.90
  -1  -5   1    0.27    0.88
   0  -5   1    1.21    0.88
   0  -5   1    4.65    1.49
   0  -5  -1    3.26    1.17
   0  -5  -1    1.74    0.77
   0  -5  -1    2.78    0.91
  -1  -5  -1    2.56    0.98
  -1  -5  -1    3.32    0.84
   1  -5   1    7.83    1.25
   1  -5   1    2.70    0.90
  -1  -5  -1    3.11    1.24
  -2  -5  -1   15.57    1.45
   2  -5   1   13.53    1.51
   2  -5   1   16.18    1.83
  -2  -5  -1   12.97    1.37
  -3  -5  -1    1.77    0.76
  -3  -5  -1   -0.39    1.39
   3  -5   1    4.52    1.08
  -3  -5  -1    1.47    0.86
   3  -5   1    1.51    0.77
  -3   5  -1    3.70    1.62
   4  -5   1    6.49    0.87
   4  -5   1    7.56    1.17
  -4  -5  -1    6.65    1.05
  -4  -5  -1    8.06    1.55
  -4  -5  -1    5.57    0.82
  -4   5  -1    5.09    1.85
  -5  -5  -1    2.52    0.71
  -5  -5  -1    1.56    0.97
   5  -5   1    2.48    1.19
   5  -5   1    1.74    0.75
  -5   5  -1    2.27    1.86
  -6  -5  -1    9.71    0.94
   6  -5   1   10.19    1.54
   6  -5   1    8.73    0.91
  -6  -5  -1   10.58    1.32
  -6   5  -1   11.07    1.63
  -6   5  -1   11.14    2.18
  -7  -5  -1   -0.61    0.71
   7  -5   1    0.02    0.74
  -7  -5  -1   -0.89    0.97
   7  -5   1   -0.70    1.13
  -7   5  -1    0.45    2.07
  -7   5  -1   -0.51    1.41
  -8  -5  -1   18.25    1.51
  -8  -5  -1   14.88    1.57
   8  -5   1   17.81    1.58
   8  -5   1   12.84    2.70
  -8   5  -1   13.51    2.55
  -8   5  -1   21.93    2.07
  -9  -5  -1    0.60    1.32
  -9  -5  -1    3.12    0.93
   9  -5   1    1.24    0.95
   9  -5   1    0.40    1.49
  -9   5  -1    1.01    2.62
  -9   5  -1    0.12    1.77
  10  -5   1    2.33    1.13
 -10  -5  -1    0.36    1.06
  10  -5   1    0.37    1.44
 -10  -5  -1   -0.65    1.41
 -10   5  -1    1.15    1.95
 -10   5  -1    4.00    2.84
 -11  -5  -1    4.53    1.75
  11  -5   1    4.39    1.67
 -11  -5  -1    5.23    1.42
 -11   5  -1   10.72    3.21
  -8  -6   1   -0.56    1.24
   8  -6  -1    0.94    1.95
   8  -6  -1    2.75    1.40
  -8  -6   1    1.34    1.66
  -8   6   1    2.03    3.34
  -7  -6   1    1.59    1.19
   7  -6  -1    3.17    1.22
  -7  -6   1    4.01    1.63
   7  -6  -1    3.32    1.84
  -7   6   1    1.00    2.99
  -6  -6   1    0.38    1.11
  -6  -6   1   -0.67    1.39
   6  -6  -1    0.88    1.13
   6  -6  -1    0.23    1.53
  -6   6   1    3.99    2.98
   5  -6  -1   13.56    2.21
   5  -6  -1    9.28    1.37
  -5  -6   1   10.57    1.25
  -5  -6   1   11.17    1.62
  -5   6   1    7.71    2.72
  -4  -6   1    0.27    1.07
  -4  -6   1    2.10    1.39
   4  -6  -1    0.96    1.14
  -3  -6   1   10.99    1.50
   3  -6  -1   10.96    1.30
  -3  -6   1    9.99    1.72
  -3  -6   1    8.78    1.34
   3  -6  -1    8.70    1.35
  -2  -6   1    8.83    1.41
  -2  -6   1   10.20    1.64
   2  -6  -1    8.53    1.37
   2  -6  -1    9.12    1.26
   1  -6  -1   -1.21    1.18
  -1  -6   1    0.20    1.28
  -1  -6   1    0.45    1.14
   1  -6  -1    0.32    1.09
   0  -6   1    4.14    1.27
   0  -6   1    2.39    1.27
   0  -6  -1    4.34    1.31
   0  -6  -1    2.42    1.17
  -1  -6  -1    7.29    1.31
  -1  -6  -1    5.41    1.42
   1  -6   1    3.90    1.32
  -2  -6  -1   19.80    1.92
  -2  -6  -1   21.88    2.16
  -2  -6  -1   20.01    1.96
   2  -6   1   18.51    2.17
   3  -6   1   28.79    2.20
  -3  -6  -1   24.46    2.25
  -3  -6  -1   26.78    2.80
  -3  -6  -1   23.78    2.00
   3  -6   1   24.70    3.01
   4  -6   1   -0.06    1.08
  -4  -6  -1    0.84    1.62
  -4  -6  -1    0.33    1.21
  -4  -6  -1   -0.12    0.97
   4  -6   1   -0.73    1.40
   5  -6   1    7.89    1.69
  -5  -6  -1    6.60    1.51
  -5  -6  -1    6.60    1.19
   5  -6   1    9.15    1.22
  -6  -6  -1   -0.03    1.40
   6  -6   1   -1.00    1.08
   6  -6   1    0.65    1.54
  -6  -6  -1    0.88    1.10
  -6   6  -1    0.03    2.71
   7  -6   1   -0.28    1.23
  -7  -6  -1   -0.85    1.23
   7  -6   1   -1.67    1.77
  -7  -6  -1    1.19    1.46
  -7   6  -1   -0.60    3.05
  17   0  -2    0.04    2.30
 -17   0   2   -0.27    1.85
 -17   0   2   -4.60    2.14
 -16   0   2    0.11    2.35
  16   0  -2    2.26    0.91
  16   0  -2    1.30    1.94
 -16   0   2    0.50    1.59
  15   0  -2    0.00    1.55
  15   0  -2    0.14    0.66
 -15   0   2   -2.24    1.24
 -15   0   2    0.92    1.62
 -14   0   2   11.02    1.46
  14   0  -2   11.45    1.59
  14   0  -2   11.28    1.04
 -14   0   2   11.92    1.58
  13   0  -2   -0.08    0.49
  13   0  -2   -0.51    1.07
 -13   0   2    0.92    1.08
 -13   0   2   -0.75    0.87
 -12   0   2   32.30    2.11
  12   0  -2   32.79    2.09
 -12   0   2   34.31    1.95
  12   0  -2   34.00    1.42
  11   0  -2    0.47    0.85
 -11   0   2    0.36    0.72
 -11   0   2    0.51    0.72
  11   0  -2    0.25    0.38
 -10   0   2  126.68    4.61
  10   0  -2  124.68    4.64
  10   0  -2  131.48    4.68
  10   0  -2  129.48    4.51
 -10   0   2  131.87    4.52
 -10   0   2  124.07    4.65
  -9   0   2    0.07    0.51
  -9   0   2    0.53    0.34
   9   0  -2   -0.48    0.33
   9   0  -2    0.10    0.21
  -9   0   2    0.51    0.58
   9   0  -2   -0.37    0.58
   9   0  -2    0.02    0.50
   8   0  -2    6.33    0.73
  -8   0   2    5.46    0.59
   8   0  -2    6.28    0.56
  -8   0   2    7.69    0.60
   8   0  -2    5.31    0.40
   8   0  -2    4.97    0.60
  -8   0   2    5.68    0.66
   7   0  -2    0.12    0.38
  -7   0   2    0.13    0.34
   7   0  -2   -0.29    0.20
  -7   0   2    0.16    0.34
   7   0  -2    0.37    0.33
  -7   0   2    0.20    0.25
   7   0  -2    0.10    0.17
  -6   0   2   44.92    1.78
   6   0  -2   48.54    1.74
  -6   0   2   50.28    1.76
   6   0  -2   48.41    1.68
   6   0  -2   49.75    1.83
   6   0  -2   45.90    1.80
   5   0  -2   -0.08    0.15
  -5   0   2    0.05    0.19
   5   0  -2    0.09    0.23
   5   0  -2    0.04    0.13
  -5   0   2   -0.02    0.17
   5   0  -2   -0.03    0.20
   4   0  -2   78.36    2.60
  -4   0   2   78.99    2.64
   4   0  -2   78.47    2.64
  -4   0   2   77.21    2.67
   4   0  -2   77.29    2.68
  -4   0   2   75.00    2.65
   3   0  -2    0.10    0.13
   3   0  -2   -0.02    0.16
   3   0  -2   -0.11    0.17
  -3   0   2    0.06    0.17
  -3   0   2    0.10    0.14
   3   0  -2   -0.32    0.12
  -3   0   2    0.22    0.15
  -2   0   2  163.18    5.28
  -2   0   2  156.31    5.28
   2   0  -2  161.47    5.28
   2   0  -2  160.67    5.27
   1   0  -2   -0.02    0.08
   1   0  -2    0.03    0.06
  -1   0   2   -0.04    0.09
   1   0  -2   -0.03    0.04
  -1   0   2    0.03    0.06
  -1   0   2    0.00    0.04
  -1   0   2    0.05    0.04
   1   0  -2    0.00    0.05
   1   0   2    0.00    0.09
  -1   0  -2    0.14    0.07
  -1   0  -2   -0.14    0.11
  -1   0  -2    0.06    0.12
   1   0   2    0.26    0.11
   1   0   2    0.09    0.11
  -1   0  -2    0.01    0.09
   1   0   2    0.28    0.10
  -2   0  -2   91.79    3.12
   2   0   2   96.20    3.10
   2   0   2   93.21    3.10
  -2   0  -2   93.15    3.09
   2   0   2   89.78    3.08
  -2   0  -2   91.42    3.08
  -2   0  -2   92.52    3.12
   3   0   2    0.03    0.15
   3   0   2   -0.06    0.18
  -3   0  -2    0.00    0.13
  -3   0  -2   -0.16    0.15
  -3   0  -2    0.06    0.21
   3   0   2   -0.01    0.18
  -3   0  -2    0.42    0.22
   4   0   2  417.40   14.30
   4   0   2  447.31   14.37
  -4   0  -2  447.04   14.33
  -4   0  -2  424.25   14.37
  -4   0  -2  425.92   14.36
  -4   0  -2  437.67   14.32
   4   0   2  456.71   14.34
   4   0   2  438.42   14.35
   5   0   2    0.62    0.19
   5   0   2    0.17    0.22
   5   0   2   -0.31    0.24
  -5   0  -2   -0.13    0.19
  -5   0  -2    0.21    0.28
  -5   0  -2   -0.09    0.28
  -5   0  -2    0.07    0.18
   5   0   2    0.15    0.25
  -6   0  -2   14.59    0.87
   6   0   2   14.31    0.70
   6   0   2   14.35    0.67
  -6   0  -2   14.47    0.73
   6   0   2   13.76    0.80
   6   0   2   14.74    0.83
  -6   0  -2   14.72    0.70
   7   0   2    0.29    0.25
   7   0   2   -0.30    0.34
  -7   0  -2    0.08    0.26
  -7   0  -2    0.08    0.26
   7   0   2    0.21    0.24
  -7   0  -2    0.19    0.48
  -7   0  -2    0.24    0.43
   7   0   2    0.05    0.41
  -8   0  -2   22.62    1.26
  -8   0  -2   24.01    1.08
   8   0   2   25.35    1.27
  -8   0  -2   21.12    1.37
   8   0   2   22.81    1.30
   8   0   2   25.13    1.08
  -8   0  -2   24.09    1.13
   8   0   2   22.63    1.04
  -9   0  -2    0.55    0.56
   9   0   2   -1.16    0.54
  -9   0  -2   -0.14    0.42
  -9   0  -2    0.34    0.34
   9   0   2    0.50    0.39
  -9   0  -2   -0.03    0.64
   9   0   2    0.30    0.64
   9   0   2   -0.37    0.33
 -10   0  -2   61.09    2.51
 -10   0  -2   61.54    2.63
  10   0   2   60.23    2.37
  10   0   2   63.92    2.31
  10   0   2   61.28    2.67
 -10   0  -2   60.14    2.37
 -10   0  -2   66.38    2.74
  11   0   2    0.17    0.47
 -11   0  -2   -0.06    0.92
 -11   0  -2    0.31    0.79
  11   0   2    1.13    0.89
 -11   0  -2    1.19    0.55
  12   0   2   45.81    1.92
  12   0   2   47.42    2.60
 -12   0  -2   46.67    2.47
 -12   0  -2   48.81    2.66
  13   0   2    0.13    0.62
  13   0   2    1.10    1.23
 -13   0  -2   -0.67    1.07
 -13   0  -2   -1.15    1.15
 -14   0  -2    4.84    1.58
  14   0   2    7.64    0.91
 -14   0  -2    7.91    1.51
  14   0   2    5.27    1.59
  15   0   2    0.83    0.90
 -15   0  -2    0.31    1.81
  15   0   2   -3.44    1.67
 -15   0  -2    0.83    1.50
  16   0   2   38.31    2.30
  16   0   2   35.90    3.92
 -16   0  -2   36.76    3.44
  17   0   2    0.36    2.62
  17   0   2    1.77    1.41
 -17   0  -2   -1.74    2.14
 -17   0  -2    0.88    2.69
  17  -1  -2   18.95    1.78
 -17  -1   2   19.52    2.37
 -17  -1   2   16.57    2.57
 -17   1   2   13.45    2.85
 -17   1   2   22.96    2.47
  17   1  -2   11.85    2.73
  16  -1  -2   28.79    3.26
 -16  -1   2   24.88    2.74
 -16  -1   2   29.89    3.10
  16  -1  -2   24.21    1.81
 -16   1   2   26.05    2.94
 -16   1   2   29.38    2.85
  15  -1  -2    1.77    1.49
  15  -1  -2    3.98    0.90
 -15  -1   2    1.65    1.49
 -15  -1   2    4.29    1.46
  15   1  -2    4.28    0.91
  15   1  -2    2.41    1.85
 -15   1   2    4.29    1.49
 -15   1   2    5.19    1.93
  14  -1  -2    1.37    0.73
  14  -1  -2    2.70    1.32
 -14  -1   2    2.02    1.17
 -14  -1   2    2.36    1.13
  14   1  -2   -0.30    1.43
 -14   1   2    1.61    1.52
 -14   1   2    1.67    1.19
  14   1  -2    2.00    0.79
 -13  -1   2   43.98    2.43
  13  -1  -2   44.64    1.92
 -13  -1   2   40.10    2.42
  13  -1  -2   42.16    2.41
  13   1  -2   42.45    2.75
 -13   1   2   40.21    2.76
 -13   1   2   42.56    2.39
 -12  -1   2   42.39    2.28
 -12  -1   2   41.37    2.25
  12  -1  -2   42.90    2.24
  12  -1  -2   44.62    1.88
 -12   1   2   43.25    2.55
 -12   1   2   44.51    2.24
  12   1  -2   43.33    1.65
  12   1  -2   43.20    2.53
 -11  -1   2   12.78    1.30
  11  -1  -2   11.99    1.31
 -11  -1   2   10.01    0.97
  11  -1  -2   11.72    1.12
  11  -1  -2   12.47    1.03
 -11   1   2   12.49    1.37
 -11   1   2   13.25    1.02
 -11   1   2   11.87    1.28
  11   1  -2   12.40    0.69
  11   1  -2   11.89    1.29
 -10  -1   2    3.06    0.68
  10  -1  -2    3.38    0.71
  10  -1  -2    4.64    0.59
 -10  -1   2    3.51    0.64
  10  -1  -2    3.56    0.69
  10   1  -2    3.86    0.56
  10   1  -2    4.95    0.46
 -10   1   2    4.81    0.57
  10   1  -2    4.31    0.90
 -10   1   2    4.25    0.85
 -10   1   2    4.10    0.76
  -9  -1   2    7.71    0.85
   9  -1  -2    9.22    0.94
  -9  -1   2    6.51    0.74
  -9  -1   2    8.96    0.86
   9  -1  -2    8.27    0.81
  -9  -1   2    7.67    0.60
   9  -1  -2    9.62    0.80
   9  -1  -2    8.21    0.90
  -9   1   2    7.64    0.78
  -9   1   2    7.51    0.93
   9   1  -2    8.22    0.90
   9   1  -2    7.76    0.75
   9   1  -2    8.55    0.50
  -9   1   2    8.42    0.74
  -8  -1   2   33.57    1.40
   8  -1  -2   30.54    1.38
  -8  -1   2   31.39    1.38
  -8  -1   2   28.56    1.47
  -8  -1   2   31.47    1.18
   8  -1  -2   30.89    1.40
   8  -1  -2   30.27    1.34
   8  -1  -2   31.43    1.37
  -8   1   2   29.58    1.62
  -8   1   2   32.36    1.28
   8   1  -2   29.75    1.59
  -8   1   2   31.26    1.42
   8   1  -2   31.52    1.32
   8   1  -2   31.09    1.15
  -7  -1   2   11.86    0.72
  -7  -1   2   11.35    0.76
   7  -1  -2   12.55    0.71
   7  -1  -2   11.23    0.74
   7  -1  -2   11.24    0.72
  -7  -1   2   10.45    0.87
  -7  -1   2   11.72    0.52
   7   1  -2   12.56    0.69
  -7   1   2   11.38    0.70
  -7   1   2   11.83    0.66
   7   1  -2   11.74    0.99
   7   1  -2   11.31    0.51
  -7   1   2   10.67    0.99
   6  -1  -2    0.94    0.25
   6  -1  -2    0.93    0.28
  -6  -1   2    1.16    0.43
   6  -1  -2    0.44    0.28
  -6  -1   2    0.98    0.29
  -6  -1   2    1.28    0.15
   6   1  -2    0.45    0.40
   6   1  -2    1.27    0.26
   6   1  -2    1.46    0.17
  -6   1   2    1.05    0.22
  -6   1   2    1.30    0.29
  -6   1   2    0.91    0.47
   5  -1  -2   23.12    0.94
  -5  -1   2   22.89    0.76
  -5  -1   2   21.94    0.97
  -5  -1   2   22.19    0.89
  -5  -1   2   19.62    0.99
   5  -1  -2   20.67    0.88
   5  -1  -2   21.96    0.88
  -5   1   2   20.85    1.02
  -5   1   2   22.51    1.01
   5   1  -2   19.68    1.04
  -5   1   2   21.92    0.91
   5   1  -2   22.19    0.92
   5   1  -2   21.08    0.81
  -4  -1   2   20.59    0.72
  -4  -1   2   20.00    0.96
   4  -1  -2   20.36    0.81
   4  -1  -2   21.37    0.80
  -4  -1   2   20.75    0.83
  -4  -1   2   20.35    0.92
   4   1  -2   19.13    0.94
  -4   1   2   20.75    0.83
  -4   1   2   20.18    0.96
  -4   1   2   21.28    0.82
   4   1  -2   21.43    0.86
   4   1  -2   20.51    0.77
   3  -1  -2    8.23    0.46
   3  -1  -2    7.85    0.41
  -3  -1   2    8.14    0.43
  -3  -1   2    7.75    0.35
  -3  -1   2    8.65    0.50
   3  -1  -2    7.92    0.54
   3  -1  -2    7.72    0.36
   3   1  -2    8.62    0.53
  -3   1   2    7.60    0.39
   3   1  -2    7.60    0.38
  -3   1   2    8.12    0.43
  -3   1   2    7.61    0.52
   2  -1  -2  200.12    6.59
   2  -1  -2  204.26    6.68
   2  -1  -2  196.82    6.52
  -2  -1   2  211.02    6.61
  -2  -1   2  200.14    6.61
  -2  -1   2  196.57    6.57
   2  -1  -2  197.63    6.59
   2   1  -2  195.99    6.62
  -2   1   2  199.52    6.62
  -2   1   2  195.06    6.69
  -2   1   2  203.98    6.60
  -2   1   2  190.68    6.53
   1  -1  -2   72.44    2.46
  -1  -1   2   75.52    2.45
  -1  -1   2   75.36    2.53
   1  -1  -2   72.83    2.52
   1  -1  -2   68.41    2.38
   1  -1  -2   71.62    2.43
  -1   1   2   74.08    2.47
   1   1  -2   73.07    2.46
   1   1  -2   65.95    2.52
  -1   1   2   68.20    2.52
  -1   1   2   71.08    2.45
   0  -1   2  278.99    9.08
   0  -1   2  279.39    9.01
   0  -1  -2  267.90    8.98
   0  -1  -2  281.62    9.08
   0  -1   2  274.26    9.09
   0  -1  -2  275.57    9.00
   0   1   2  276.79    9.01
   0   1  -2  278.98    9.11
   0   1  -2  263.11    9.09
   0   1   2  268.27    9.09
  -1  -1  -2   42.38    1.50
  -1  -1  -2   39.68    1.45
   1  -1   2   40.93    1.53
  -1  -1  -2   40.69    1.39
   1  -1   2   41.28    1.37
   1  -1   2   38.73    1.48
   1  -1   2   38.79    1.47
  -1  -1  -2   39.82    1.41
   1   1   2   41.22    1.49
  -1   1  -2   40.80    1.50
   1   1   2   40.50    1.42
  -1   1  -2   37.86    1.54
  -2  -1  -2   23.63    0.82
  -2  -1  -2   23.11    0.92
   2  -1   2   24.02    0.81
   2  -1   2   23.84    0.94
  -2  -1  -2   24.10    0.90
  -2  -1  -2   23.95    0.99
   2  -1   2   25.41    1.01
  -2   1  -2   24.50    0.84
   2   1   2   23.59    0.92
   2   1   2   21.75    0.92
   2   1   2   23.03    1.01
  -2   1  -2   22.58    0.96
  -2   1  -2   21.23    1.03
  -3  -1  -2   37.60    1.45
  -3  -1  -2   35.44    1.39
  -3  -1  -2   38.17    1.32
  -3  -1  -2   37.65    1.29
   3  -1   2   36.87    1.42
   3  -1   2   39.23    1.40
   3  -1   2   37.29    1.46
   3  -1   2   38.85    1.28
   3   1   2   35.07    1.36
   3   1   2   36.70    1.30
  -3   1  -2   34.94    1.40
  -3   1  -2   38.42    1.50
  -3   1  -2   39.47    1.29
   3   1   2   34.05    1.44
   3   1   2   38.27    1.40
   4  -1   2    0.16    0.14
   4  -1   2    0.27    0.22
  -4  -1  -2    0.07    0.20
  -4  -1  -2    0.30    0.26
   4  -1   2   -0.06    0.23
  -4  -1  -2    0.26    0.14
   4  -1   2    0.22    0.26
  -4  -1  -2   -0.21    0.14
   4   1   2   -0.07    0.28
  -4   1  -2   -0.19    0.24
  -4   1  -2    0.23    0.11
   4   1   2    0.09    0.24
   4   1   2    0.02    0.19
   4   1   2   -0.01    0.13
  -4   1  -2   -0.19    0.31
   5  -1   2  304.16    9.92
  -5  -1  -2  310.37   10.04
  -5  -1  -2  297.54    9.93
  -5  -1  -2  313.47    9.91
   5  -1   2  260.36   10.09
   5  -1   2  311.29   10.00
   5  -1   2  322.92   10.06
  -5  -1  -2  293.36   10.04
   5   1   2  301.10    9.93
  -5   1  -2  297.80    9.90
   5   1   2  311.93   10.06
   5   1   2  291.43    9.94
  -5   1  -2  303.59   10.14
  -5   1  -2  299.09   10.04
  -6  -1  -2    4.84    0.51
   6  -1   2    5.13    0.61
  -6  -1  -2    3.84    0.50
   6  -1   2    5.02    0.55
   6  -1   2    4.29    0.42
   6  -1   2    5.40    0.60
  -6  -1  -2    4.25    0.43
   6   1   2    3.44    0.40
  -6   1  -2    3.89    0.58
  -6   1  -2    4.27    0.68
   6   1   2    4.61    0.40
  -6   1  -2    4.35    0.36
   6   1   2    4.54    0.62
   6   1   2    4.75    0.51
   7  -1   2    5.05    0.65
  -7  -1  -2    3.95    0.55
   7  -1   2    5.43    0.53
   7  -1   2    5.69    0.59
  -7  -1  -2    4.98    0.42
   7  -1   2    5.29    0.55
  -7  -1  -2    5.74    0.56
  -7  -1  -2    5.42    0.53
  -7   1  -2    5.19    0.80
   7   1   2    4.34    0.44
  -7   1  -2    4.61    0.66
   7   1   2    6.75    0.70
   7   1   2    5.28    0.46
   7   1   2    4.50    0.72
  -7   1  -2    5.15    0.42
   8  -1   2   19.11    1.10
   8  -1   2   19.21    1.05
   8  -1   2   20.11    1.07
   8  -1   2   21.09    1.26
  -8  -1  -2   18.23    1.21
  -8  -1  -2   20.34    1.10
  -8  -1  -2   19.60    0.91
  -8  -1  -2   19.95    1.16
  -8   1  -2   19.80    1.46
  -8   1  -2   20.70    0.90
  -8   1  -2   19.51    1.29
   8   1   2   18.62    0.91
   8   1   2   18.74    1.40
   8   1   2   19.81    1.24
   9  -1   2   85.88    3.15
   9  -1   2   86.33    3.21
  -9  -1  -2   84.30    3.33
   9  -1   2   87.74    3.28
   9  -1   2   83.63    3.19
  -9  -1  -2   86.47    3.25
  -9  -1  -2   89.75    3.09
  -9  -1  -2   87.24    3.23
   9   1   2   82.93    3.44
   9   1   2   88.35    3.40
  -9   1  -2   85.94    3.35
  -9   1  -2   89.02    3.06
   9   1   2   85.22    3.09
  -9   1  -2   88.52    3.54
  10  -1   2   22.41    1.46
  10  -1   2   25.44    1.28
 -10  -1  -2   24.29    1.22
  10  -1   2   26.62    1.74
 -10  -1  -2   24.12    1.58
 -10  -1  -2   24.29    1.52
 -10   1  -2   24.07    1.93
  10   1   2   24.00    1.80
  10   1   2   22.62    1.25
 -10   1  -2   23.06    1.65
  10   1   2   22.41    1.24
 -11  -1  -2    0.29    0.82
 -11  -1  -2    1.04    0.58
 -11  -1  -2    1.05    0.83
  11  -1   2   -0.16    0.78
  11  -1   2    0.07    0.55
 -11   1  -2    0.83    1.10
  11   1   2    1.04    0.59
 -11   1  -2    0.72    0.50
 -11   1  -2    1.19    0.91
  11   1   2    0.20    0.96
  12  -1   2    0.41    0.61
 -12  -1  -2    0.68    0.99
 -12  -1  -2    0.92    0.95
 -12  -1  -2   -0.15    0.74
  12  -1   2    0.07    0.93
  12   1   2   -0.30    1.11
  12   1   2   -0.27    0.66
 -12   1  -2    0.60    0.99
 -12   1  -2   -0.74    1.19
  13  -1   2    6.99    0.90
 -13  -1  -2    7.54    1.24
 -13  -1  -2   13.69    1.74
  13  -1   2    7.91    1.28
 -13  -1  -2    7.49    1.40
  13   1   2   10.89    1.05
  13   1   2    9.92    1.61
 -13   1  -2    7.36    1.63
 -13   1  -2    7.45    1.36
 -14  -1  -2    2.32    1.43
  14  -1   2    1.67    0.85
  14  -1   2    1.81    1.44
 -14  -1  -2    2.56    1.30
  14   1   2    4.05    0.98
 -14   1  -2    4.57    1.44
 -14   1  -2    2.43    1.83
  14   1   2    2.36    1.63
 -15  -1  -2    0.81    1.98
 -15  -1  -2    0.60    1.68
  15  -1   2    0.53    0.88
  15  -1   2   -0.87    1.67
 -15   1  -2   -1.99    1.98
  15   1   2    0.43    1.04
  15   1   2    1.92    1.98
 -15   1  -2   -0.90    1.54
  16  -1   2   -1.27    2.12
 -16  -1  -2   -0.47    2.09
 -16  -1  -2    2.80    1.80
  16  -1   2    3.94    1.10
 -16   1  -2    3.76    2.40
 -16   1  -2    1.45    1.94
  16   1   2    3.68    1.35
  17  -1   2    3.53    1.29
 -17  -1  -2    4.48    2.56
  17  -1   2   -1.18    2.71
 -17  -1  -2    2.35    2.26
  17   1   2    2.36    2.85
 -17   1  -2   -0.78    2.94
 -17   1  -2   -0.99    2.32
  17  -2  -2   -1.37    1.34
 -17  -2   2    4.08    2.28
 -17  -2   2    2.40    1.99
  17   2  -2    3.00    2.95
 -17   2   2    3.63    3.03
 -17   2   2    5.88    2.67
 -16  -2   2   -0.21    3.00
  16  -2  -2    0.24    1.88
  16  -2  -2   -3.18    1.18
 -16  -2   2   -1.07    1.79
  16   2  -2   -0.32    2.45
 -16   2   2   -0.31    1.76
 -16   2   2   -0.11    2.42
 -15  -2   2   18.27    1.90
  15  -2  -2   26.99    2.60
 -15  -2   2   19.31    2.16
  15  -2  -2   23.28    1.97
 -15   2   2   20.72    2.69
 -15   2   2   22.34    2.58
 -14  -2   2    0.17    1.24
  14  -2  -2    1.59    1.24
 -14  -2   2    1.28    1.22
  14  -2  -2   -0.26    0.95
  14   2  -2    0.85    1.78
 -14   2   2   -0.90    1.23
 -14   2   2    3.59    1.88
 -13  -2   2    0.01    0.93
  13  -2  -2    0.07    0.82
 -13  -2   2    1.85    1.03
  13  -2  -2    0.04    1.03
  13   2  -2   -0.56    1.36
 -13   2   2    2.61    1.61
  13   2  -2   -0.04    0.43
 -13   2   2    0.41    1.06
 -12  -2   2   11.99    1.13
  12  -2  -2   11.70    1.12
 -12  -2   2   11.14    1.21
  12  -2  -2   12.52    1.44
  12   2  -2   12.01    0.81
  12   2  -2    9.38    1.49
 -12   2   2   12.01    1.26
 -12   2   2    9.27    1.55
  11  -2  -2   13.09    1.46
 -11  -2   2   13.41    0.80
  11  -2  -2   13.55    1.34
 -11  -2   2   12.29    1.44
 -11  -2   2   12.54    1.27
  11  -2  -2   13.22    1.30
 -11   2   2   12.21    1.60
 -11   2   2   12.56    1.35
  11   2  -2   11.32    0.80
 -11   2   2   13.93    1.44
  11   2  -2   12.11    1.46
  10  -2  -2    1.71    0.60
 -10  -2   2    1.69    0.58
 -10  -2   2    2.22    0.34
  10  -2  -2    2.63    1.06
  10  -2  -2    2.12    0.71
  10  -2  -2    2.51    0.69
 -10  -2   2    1.28    0.69
 -10   2   2    3.42    0.56
 -10   2   2    2.55    1.02
  10   2  -2    2.12    1.04
 -10   2   2    1.61    0.71
  10   2  -2    0.74    0.62
  10   2  -2    2.42    0.39
   9  -2  -2   35.31    1.81
  -9  -2   2   35.17    1.55
   9  -2  -2   34.13    1.58
   9  -2  -2   35.72    1.60
   9  -2  -2   36.36    2.05
  -9  -2   2   35.34    1.30
  -9  -2   2   34.29    1.83
  -9   2   2   34.23    1.69
  -9   2   2   34.94    2.15
   9   2  -2   35.12    2.06
   9   2  -2   35.94    1.42
   9   2  -2   36.15    1.65
  -9   2   2   34.02    1.56
  -8  -2   2  114.63    3.94
   8  -2  -2  109.42    3.92
   8  -2  -2  120.32    4.31
   8  -2  -2  109.74    4.03
   8  -2  -2  110.16    4.14
  -8  -2   2  108.28    4.12
   8  -2  -2  114.37    3.92
  -8  -2   2  113.69    3.75
  -8  -2   2  109.49    4.06
  -8   2   2  111.24    4.00
   8   2  -2  110.80    4.25
  -8   2   2  116.89    3.97
   8   2  -2  112.61    3.86
  -8   2   2  107.01    4.28
  -7  -2   2   74.03    2.79
   7  -2  -2   70.45    2.88
   7  -2  -2   79.43    2.78
   7  -2  -2   74.75    2.61
  -7  -2   2   69.62    2.83
   7  -2  -2   71.39    2.63
  -7  -2   2   73.64    2.65
  -7  -2   2   74.91    2.47
  -7   2   2   70.90    2.65
   7   2  -2   73.39    2.97
   7   2  -2   72.68    2.60
  -7   2   2   67.46    2.99
  -7   2   2   75.28    2.66
  -6  -2   2   80.87    2.71
  -6  -2   2   77.73    2.85
   6  -2  -2   84.18    2.95
   6  -2  -2   81.53    2.81
  -6  -2   2   83.02    3.04
   6  -2  -2   81.12    3.12
  -6  -2   2   75.42    2.99
   6  -2  -2   78.78    2.83
   6   2  -2   80.73    3.10
  -6   2   2   80.87    2.87
  -6   2   2   79.27    3.13
   6   2  -2   80.83    2.83
  -6   2   2   77.47    2.84
  -5  -2   2    7.50    0.45
   5  -2  -2    8.25    0.71
   5  -2  -2    6.57    0.84
   5  -2  -2    7.71    0.47
  -5  -2   2    5.50    0.59
  -5  -2   2    6.54    0.60
  -5  -2   2    5.96    0.69
  -5   2   2    7.25    0.52
   5   2  -2    7.33    0.55
   5   2  -2    7.36    0.76
  -5   2   2    7.88    0.81
  -5   2   2    7.86    0.59
  -4  -2   2   42.38    1.68
   4  -2  -2   42.53    1.81
  -4  -2   2   41.84    1.57
  -4  -2   2   40.18    1.54
   4  -2  -2   43.37    1.66
   4  -2  -2   42.93    1.50
   4  -2  -2   41.65    1.56
  -4   2   2   39.79    1.54
  -4   2   2   41.32    1.61
   4   2  -2   41.88    1.60
   4   2  -2   40.02    1.80
  -4   2   2   39.55    1.82
  -3  -2   2   50.08    1.87
   3  -2  -2   52.50    1.93
  -3  -2   2   51.62    1.88
   3  -2  -2   51.18    1.77
  -3  -2   2   50.81    2.04
   3  -2  -2   52.04    1.86
  -3  -2   2   52.76    1.94
   3  -2  -2   51.58    2.07
  -3   2   2   50.57    2.01
  -3   2   2   48.46    1.82
  -3   2   2   51.56    1.90
   3   2  -2   43.41    2.07
  -2  -2   2   64.42    2.42
   2  -2  -2   64.63    2.44
   2  -2  -2   63.43    2.28
  -2  -2   2   65.78    2.33
  -2  -2   2   63.71    2.31
   2  -2  -2   63.89    2.19
   2  -2  -2   54.54    2.36
  -2  -2   2   64.80    2.41
   2   2  -2   63.09    2.34
  -2   2   2   64.39    2.23
  -2   2   2   63.43    2.37
   1  -2  -2  168.48    5.62
  -1  -2   2  176.31    5.68
  -1  -2   2  163.47    5.88
   1  -2  -2  162.65    5.68
   1  -2  -2  174.56    5.68
   1  -2  -2  165.76    5.78
  -1  -2   2  165.70    5.74
  -1   2   2  165.98    5.71
  -1   2   2  168.31    5.82
   0  -2   2   30.71    1.28
   0  -2   2   29.47    1.19
   0  -2   2   30.48    1.33
   0  -2  -2   29.33    1.19
   0  -2  -2   30.04    1.20
   0  -2   2   31.05    1.31
   0  -2  -2   29.23    1.30
   0   2  -2   29.31    1.32
   0   2  -2   29.00    1.30
   0   2   2   28.20    1.23
   0   2   2   28.82    1.34
   1  -2   2    0.46    0.31
   1  -2   2    0.56    0.20
   1  -2   2    0.56    0.38
  -1  -2  -2    0.41    0.27
  -1  -2  -2    0.71    0.30
  -1  -2  -2    0.43    0.22
  -1  -2  -2    0.52    0.39
  -1   2  -2   -0.01    0.32
  -1   2  -2    0.37    0.32
   1   2   2    0.60    0.36
  -2  -2  -2    6.06    0.53
  -2  -2  -2    6.91    0.55
  -2  -2  -2    6.67    0.66
  -2  -2  -2    6.35    0.48
   2  -2   2    6.41    0.40
   2  -2   2    7.06    0.73
   2  -2   2    5.96    0.57
  -2   2  -2    3.69    0.64
  -2   2  -2    5.22    0.56
   2   2   2    6.42    0.62
  -3  -2  -2   19.93    0.92
   3  -2   2   21.55    1.13
   3  -2   2   19.36    1.04
  -3  -2  -2   21.34    0.80
  -3  -2  -2   20.45    0.94
   3  -2   2   20.20    0.80
  -3  -2  -2   20.69    1.08
   3   2   2   19.92    1.00
  -3   2  -2   18.04    1.01
  -3   2  -2   19.20    1.26
   4  -2   2   50.99    2.21
   4  -2   2   59.57    2.22
  -4  -2  -2   59.21    2.03
  -4  -2  -2   56.76    2.20
  -4  -2  -2   55.28    2.12
  -4  -2  -2   56.79    1.94
   4  -2   2   55.94    1.93
   4  -2   2   56.04    2.07
   4   2   2   52.07    2.28
  -4   2  -2   54.31    2.36
  -4   2  -2   53.27    2.14
  -4   2  -2   57.45    1.98
   4   2   2   53.81    2.12
  -5  -2  -2   11.55    0.62
  -5  -2  -2   11.36    0.88
  -5  -2  -2   11.97    0.58
   5  -2   2   11.11    0.94
   5  -2   2   12.61    0.77
   5  -2   2   13.68    0.94
   5  -2   2   12.36    0.57
  -5  -2  -2   11.61    0.91
   5   2   2   11.70    0.78
  -5   2  -2   12.89    0.63
  -5   2  -2   13.33    1.24
   5   2   2   11.69    1.10
   6  -2   2    6.51    0.70
  -6  -2  -2    5.56    0.64
  -6  -2  -2    5.44    0.43
  -6  -2  -2    5.56    0.65
   6  -2   2    3.60    0.56
   6  -2   2    6.30    0.68
   6  -2   2    5.53    0.42
  -6  -2  -2    5.92    0.46
  -6   2  -2    4.04    0.65
   6   2   2    4.60    0.81
  -6   2  -2    3.31    0.82
   6   2   2    4.89    0.59
   7  -2   2  127.46    4.66
   7  -2   2  137.50    4.57
  -7  -2  -2  134.24    4.41
  -7  -2  -2  132.61    4.69
   7  -2   2  130.78    4.44
  -7  -2  -2  129.36    4.47
   7  -2   2  131.10    4.69
  -7  -2  -2  130.40    4.66
  -7   2  -2  131.48    4.45
  -7   2  -2  126.84    4.68
   7   2   2  121.46    4.75
   7   2   2  126.30    4.82
  -7   2  -2  129.75    4.91
   7   2   2  137.36    4.50
   8  -2   2    4.32    0.69
  -8  -2  -2    4.76    0.73
  -8  -2  -2    3.62    0.78
   8  -2   2    5.43    0.57
  -8  -2  -2    3.96    0.54
   8  -2   2    5.47    0.74
  -8  -2  -2    4.26    0.52
  -8   2  -2    4.38    0.48
   8   2   2    4.74    0.51
   8   2   2    4.34    1.02
   8   2   2    5.17    0.71
  -8   2  -2    4.60    0.79
  -8   2  -2    3.96    1.02
   9  -2   2    3.79    0.69
  -9  -2  -2    3.86    0.44
  -9  -2  -2    4.89    0.82
   9  -2   2    3.87    0.70
   9  -2   2    2.62    0.59
  -9  -2  -2    3.08    0.60
   9   2   2    4.00    0.71
  -9   2  -2    4.40    0.50
   9   2   2    3.83    1.07
  -9   2  -2    3.18    1.04
  -9   2  -2    3.66    0.83
 -10  -2  -2    0.14    0.41
  10  -2   2    0.28    0.63
 -10  -2  -2   -0.09    0.65
  10  -2   2    0.32    0.63
 -10  -2  -2    0.84    0.78
  10   2   2    0.67    0.53
 -10   2  -2    0.14    0.43
  10   2   2   -0.36    0.98
 -10   2  -2   -0.11    1.13
  10   2   2    0.67    0.68
 -10   2  -2    0.65    0.89
 -11  -2  -2   96.64    3.48
  11  -2   2   99.28    3.72
 -11  -2  -2   93.93    3.88
  11  -2   2   94.93    3.67
 -11  -2  -2  102.62    3.74
  11   2   2   99.43    3.69
 -11   2  -2   94.05    3.93
 -11   2  -2   92.12    4.30
  11   2   2   96.65    4.25
 -11   2  -2   93.79    3.52
 -12  -2  -2   -0.19    0.91
 -12  -2  -2    0.30    1.04
  12  -2   2   -1.17    0.77
  12  -2   2   -0.55    0.93
 -12   2  -2   -1.68    0.64
 -12   2  -2    0.13    1.45
  12   2   2   -0.11    1.38
 -12   2  -2    0.52    1.13
  12   2   2   -0.02    0.83
  13  -2   2    1.57    0.92
 -13  -2  -2    1.49    1.23
  13  -2   2    1.62    1.17
 -13  -2  -2    0.40    1.19
  13   2   2    2.10    1.06
  13   2   2    1.85    1.60
 -13   2  -2    2.70    1.76
 -13   2  -2    3.07    1.37
  14  -2   2   -1.23    0.96
 -14  -2  -2    0.60    1.34
  14  -2   2    0.72    1.43
 -14  -2  -2    1.76    1.38
 -14   2  -2    0.72    1.94
  14   2   2   -1.96    1.14
 -14   2  -2    0.18    1.59
  14   2   2    1.21    1.94
 -15  -2  -2   18.10    2.04
  15  -2   2   15.04    1.98
 -15  -2  -2   18.05    2.14
  15  -2   2   21.69    2.17
 -15   2  -2   18.05    2.34
  15   2   2   18.17    1.79
 -15   2  -2   17.96    2.78
  15   2   2   17.79    2.67
 -16  -2  -2    4.07    2.01
  16  -2   2    0.20    2.20
  16  -2   2    1.11    1.95
 -16  -2  -2    1.61    2.13
 -16   2  -2    4.11    2.23
  16   2   2    5.72    2.86
 -16   2  -2    6.60    2.94
  16  -3  -2    5.73    2.16
 -16  -3   2    0.33    1.99
  16  -3  -2   -1.07    1.58
 -16  -3   2    2.63    1.99
 -16   3   2    5.69    2.37
 -16   3   2   -1.07    3.16
  16   3  -2    5.04    3.11
  15  -3  -2   -1.39    2.22
  15  -3  -2    0.89    1.69
 -15  -3   2    0.06    1.62
 -15  -3   2   -0.56    1.58
 -15   3   2    1.30    2.79
  15   3  -2    4.73    2.60
 -15   3   2    2.21    1.95
  14  -3  -2    4.00    1.32
 -14  -3   2    4.45    1.39
 -14  -3   2    6.30    1.61
  14  -3  -2    5.28    1.44
 -14   3   2   10.69    2.59
 -14   3   2    6.43    1.77
  14   3  -2    5.09    2.35
 -13  -3   2    6.95    1.21
  13  -3  -2    6.15    1.24
  13  -3  -2    4.82    1.23
 -13  -3   2    6.09    1.42
  13   3  -2    5.99    1.97
 -13   3   2    7.15    2.20
 -13   3   2    8.62    1.58
 -12  -3   2   16.65    1.66
  12  -3  -2   16.63    1.67
 -12  -3   2   15.69    0.97
  12  -3  -2   18.11    1.83
 -12  -3   2   17.11    1.90
 -12   3   2   17.43    1.63
 -12   3   2   17.48    2.06
  12   3  -2   17.70    2.11
 -11  -3   2    1.08    0.71
 -11  -3   2    0.27    0.86
  11  -3  -2    0.67    0.97
  11  -3  -2    0.51    0.78
  11  -3  -2    2.00    1.00
 -11   3   2    1.86    1.04
 -11   3   2    3.13    1.49
  11   3  -2    1.45    1.31
 -10  -3   2    0.78    0.34
  10  -3  -2    0.88    0.91
  10  -3  -2    0.64    0.64
 -10  -3   2    1.14    0.91
  10  -3  -2    1.58    0.85
 -10  -3   2    0.35    0.59
 -10   3   2   -0.41    0.76
 -10   3   2    1.40    1.32
 -10   3   2    0.62    0.90
  10   3  -2    0.14    1.24
  10   3  -2    1.20    0.47
  -9  -3   2    8.12    0.60
   9  -3  -2    7.90    1.14
   9  -3  -2    8.00    0.81
  -9  -3   2    8.79    0.97
   9  -3  -2    7.65    0.77
  -9  -3   2    8.16    1.08
  -9   3   2    6.82    0.86
  -9   3   2    7.73    1.33
   9   3  -2    8.25    1.30
  -9   3   2    9.14    1.02
   9   3  -2    8.25    0.84
  -8  -3   2    8.06    0.56
  -8  -3   2    8.16    0.72
   8  -3  -2    9.14    1.12
  -8  -3   2    8.74    1.03
   8  -3  -2    8.50    0.81
   8  -3  -2    7.16    0.70
   8   3  -2    6.61    0.82
   8   3  -2    8.39    1.26
  -8   3   2    8.00    0.85
  -8   3   2    7.43    0.91
  -8   3   2    7.27    1.23
   7  -3  -2    0.26    0.44
  -7  -3   2   -0.56    0.27
  -7  -3   2   -0.09    0.46
   7  -3  -2    0.51    0.39
  -7  -3   2    0.24    0.70
  -7   3   2    0.30    0.82
   7   3  -2   -0.18    0.83
  -7   3   2    0.02    0.43
   7   3  -2   -0.41    0.38
  -7   3   2    0.37    0.97
   6  -3  -2    7.83    1.14
  -6  -3   2    6.49    0.61
  -6  -3   2    4.50    0.81
   6  -3  -2    6.33    0.61
   6  -3  -2    7.04    0.84
   6  -3  -2    7.16    0.62
  -6  -3   2    4.62    0.69
  -6  -3   2    6.57    0.68
   6   3  -2    7.97    1.08
  -6   3   2    4.69    0.99
  -6   3   2    7.21    0.68
  -6   3   2    6.83    0.68
   5  -3  -2    3.57    0.50
   5  -3  -2    5.12    0.46
   5  -3  -2    4.60    0.89
  -5  -3   2    4.14    0.53
  -5  -3   2    3.91    0.70
   5  -3  -2    4.37    0.68
  -5  -3   2    5.56    0.66
  -5  -3   2    4.43    0.83
  -5  -3   2    2.81    0.68
   5   3  -2    4.76    0.86
  -5   3   2    4.31    0.49
  -5   3   2    3.43    0.86
   4  -3  -2   12.60    0.92
  -4  -3   2   14.68    0.93
  -4  -3   2   14.10    1.15
   4  -3  -2   13.76    1.06
  -4  -3   2   11.90    1.45
   4  -3  -2   13.12    0.73
   4  -3  -2   14.75    1.37
  -4  -3   2   13.32    0.96
  -4  -3   2   13.53    1.05
  -4   3   2   14.17    0.81
  -4   3   2   13.41    1.39
  -3  -3   2   23.02    1.24
  -3  -3   2   24.42    1.47
   3  -3  -2   23.30    1.19
  -3  -3   2   22.96    1.27
   3  -3  -2   23.36    1.02
  -3  -3   2   24.84    1.41
   3  -3  -2   23.21    1.26
   3  -3  -2   24.40    1.51
  -3   3   2   23.90    1.09
  -3   3   2   23.48    1.55
   2  -3  -2    0.30    0.42
   2  -3  -2    0.70    0.44
   2  -3  -2    0.30    0.29
   2  -3  -2   -0.31    0.58
  -2  -3   2   -0.45    0.48
  -2  -3   2    0.52    0.45
  -2  -3   2   -0.14    0.42
  -2  -3   2    0.43    0.50
  -2   3   2   -0.45    0.63
  -1  -3   2    3.44    0.55
  -1  -3   2    3.11    0.64
   1  -3  -2    2.00    0.40
   1  -3  -2    2.08    0.46
  -1  -3   2    2.53    0.60
   1  -3  -2    2.24    0.70
  -1  -3   2    2.77    0.58
   1  -3  -2    2.02    0.50
  -1   3   2    1.89    0.66
   0  -3  -2  113.13    3.99
   0  -3  -2  112.48    4.09
   0  -3   2  115.57    4.01
   0  -3   2  110.08    4.16
   0  -3  -2  113.26    4.01
   0  -3   2  105.23    4.06
   0  -3  -2  117.46    4.18
   0  -3   2  121.67    4.17
   0   3   2  108.29    4.04
   0   3   2  114.15    4.29
  -1  -3  -2    7.65    0.71
  -1  -3  -2    7.87    0.81
  -1  -3  -2    6.42    0.74
   1  -3   2    7.77    1.00
   1  -3   2    7.45    0.79
   1  -3   2    6.95    0.74
  -1  -3  -2    7.79    0.85
  -1  -3  -2    5.81    0.58
   1  -3   2    8.61    0.96
   1   3   2    7.86    0.92
  -1   3  -2    8.35    0.88
  -1   3  -2    5.52    0.88
   2  -3   2   78.43    2.86
   2  -3   2   84.38    3.00
   2  -3   2   79.33    3.10
  -2  -3  -2   82.53    3.06
  -2  -3  -2   80.22    2.96
   2  -3   2   84.36    2.95
  -2  -3  -2   81.38    2.94
  -2  -3  -2   79.46    3.04
   2  -3   2   80.32    3.22
  -2   3  -2   74.22    3.11
  -2   3  -2   81.90    3.30
   2   3   2   79.65    3.21
   3  -3   2    5.61    0.63
  -3  -3  -2    5.58    0.61
   3  -3   2    5.57    0.80
   3  -3   2    5.51    0.75
  -3  -3  -2    5.69    0.62
  -3  -3  -2    6.96    0.79
  -3  -3  -2    4.96    0.49
   3  -3   2    5.67    0.50
  -3  -3  -2    4.60    0.59
  -3   3  -2    4.93    0.94
   3   3   2    5.57    0.81
  -3   3  -2    5.37    0.77
  -4  -3  -2  101.97    3.75
  -4  -3  -2  103.63    3.78
  -4  -3  -2  104.13    3.92
   4  -3   2  106.23    4.07
  -4  -3  -2  108.21    3.73
   4  -3   2  109.23    3.71
   4  -3   2  100.00    3.94
  -4  -3  -2  102.42    3.57
   4  -3   2  104.62    3.92
   4  -3   2  106.09    3.58
   4   3   2  101.91    3.95
  -4   3  -2   99.18    4.11
  -4   3  -2  102.14    3.88
  -5  -3  -2   12.59    1.30
  -5  -3  -2   12.93    1.05
   5  -3   2    9.51    1.21
   5  -3   2   12.05    0.95
  -5  -3  -2   13.61    0.86
   5  -3   2   11.82    0.65
   5  -3   2   14.50    1.29
  -5  -3  -2   11.66    1.07
  -5   3  -2   12.95    1.29
  -5   3  -2    9.16    1.15
   5   3   2   11.55    1.29
  -6  -3  -2  194.82    6.77
  -6  -3  -2  194.80    6.51
  -6  -3  -2  202.29    6.59
   6  -3   2  199.57    6.65
   6  -3   2  191.37    6.89
   6   3   2  192.21    6.83
  -6   3  -2  183.26    7.08
  -6   3  -2  192.84    6.85
  -7  -3  -2   18.42    1.37
  -7  -3  -2   21.86    1.00
   7  -3   2   18.19    1.52
   7  -3   2   19.95    1.02
  -7  -3  -2   19.89    1.03
  -7   3  -2   17.81    1.60
   7   3   2   20.87    1.57
  -7   3  -2   21.35    2.03
  -8  -3  -2    3.75    0.45
  -8  -3  -2    2.73    0.76
   8  -3   2    2.31    0.51
   8  -3   2    2.69    0.76
  -8  -3  -2    3.01    0.53
   8  -3   2    4.59    0.74
  -8   3  -2    3.89    0.56
  -8   3  -2    2.29    1.17
   8   3   2    2.71    0.86
  -8   3  -2    3.80    1.00
  -9  -3  -2   22.24    1.70
  -9  -3  -2   24.21    1.36
  -9  -3  -2   28.50    1.64
   9  -3   2   24.76    1.73
   9  -3   2   24.16    1.63
   9  -3   2   24.16    1.34
  -9   3  -2   21.17    2.43
  -9   3  -2   27.03    1.89
   9   3   2   22.53    1.77
   9   3   2   21.75    2.35
  -9   3  -2   25.20    1.38
  10  -3   2   32.77    1.65
 -10  -3  -2   33.20    1.71
  10  -3   2   31.02    1.97
 -10  -3  -2   33.63    2.09
 -10   3  -2   31.27    2.87
  10   3   2   32.61    2.76
  10   3   2   29.60    2.06
 -10   3  -2   26.01    2.23
 -11  -3  -2   27.41    2.08
  11  -3   2   26.57    1.96
 -11  -3  -2   21.78    1.39
 -11  -3  -2   26.42    1.77
  11  -3   2   24.89    1.70
 -11   3  -2   22.27    2.23
 -11   3  -2   27.07    2.32
  11   3   2   26.00    2.84
  11   3   2   26.57    2.06
 -11   3  -2   24.69    1.75
  12  -3   2    8.09    1.17
  12  -3   2    7.26    1.16
 -12  -3  -2    8.02    1.20
 -12  -3  -2    8.41    1.37
  12   3   2    8.70    2.08
 -12   3  -2    6.19    2.06
  12   3   2    9.48    1.38
 -12   3  -2    8.85    1.61
  13  -3   2    9.02    1.44
 -13  -3  -2    6.89    1.42
 -13  -3  -2    6.53    2.26
  13  -3   2    7.12    1.29
  13   3   2    9.85    2.59
  13   3   2    7.52    1.45
 -13   3  -2    9.69    1.80
 -14  -3  -2   17.93    1.89
  14  -3   2   17.98    1.95
 -14  -3  -2   14.62    1.96
  14   3   2   16.59    2.78
 -14   3  -2   15.77    2.95
 -14   3  -2   20.68    2.32
  14   3   2   18.01    2.40
  15  -3   2    2.30    1.51
  15  -3   2    4.91    2.01
 -15  -3  -2    4.01    2.04
 -15  -3  -2   -2.11    1.73
  15   3   2    1.66    2.91
 -15   3  -2    6.19    2.26
 -15   3  -2    2.24    3.13
 -14  -4   2   15.14    2.15
  14  -4  -2   14.29    1.89
  14  -4  -2   15.79    2.01
 -14  -4   2   14.97    1.87
 -14   4   2   16.49    3.22
  13  -4  -2    3.24    1.42
 -13  -4   2    1.17    1.29
 -13  -4   2    1.24    1.56
  13  -4  -2    0.44    1.42
 -13   4   2    1.44    2.65
  13   4  -2    0.62    2.45
 -13   4   2    3.96    1.85
  12  -4  -2   -0.98    1.12
  12  -4  -2   -1.09    1.48
 -12  -4   2    1.41    1.07
 -12  -4   2   -1.11    1.29
  12   4  -2   -1.99    2.11
 -12   4   2    2.98    1.58
 -12   4   2   -0.04    2.56
 -11  -4   2   25.08    1.79
  11  -4  -2   25.43    2.45
 -11  -4   2   26.21    2.29
  11  -4  -2   25.68    1.90
 -11   4   2   24.90    2.42
  11   4  -2   26.87    2.63
 -11   4   2   24.38    2.66
  10  -4  -2   14.89    1.68
  10  -4  -2   12.81    1.12
 -10  -4   2   13.55    1.58
 -10  -4   2   15.70    1.41
 -10   4   2   16.35    1.56
 -10   4   2   16.30    2.22
   9  -4  -2    2.12    0.83
  -9  -4   2    0.18    0.93
   9  -4  -2    0.38    1.02
  -9  -4   2    0.64    0.50
   9  -4  -2    1.29    0.71
  -9  -4   2    1.19    0.66
  -9   4   2   -2.10    1.03
  -9   4   2   -2.53    1.39
  -8  -4   2    8.75    0.88
   8  -4  -2    5.63    1.14
   8  -4  -2    5.88    0.76
  -8  -4   2    7.05    1.19
  -8  -4   2    5.41    0.73
   8  -4  -2    5.19    0.74
  -8   4   2    5.28    1.06
  -8   4   2    5.46    1.51
   7  -4  -2   70.73    2.64
  -7  -4   2   71.95    2.77
   7  -4  -2   67.23    2.73
  -7  -4   2   73.58    3.12
  -7   4   2   72.34    3.69
  -7   4   2   69.98    2.99
  -6  -4   2    6.87    0.96
   6  -4  -2    7.17    0.75
  -6  -4   2    8.97    1.08
  -6  -4   2    5.70    1.30
  -6  -4   2    7.85    0.78
   6  -4  -2    7.85    0.85
  -6   4   2    8.63    1.46
   5  -4  -2    3.27    0.63
   5  -4  -2    2.54    0.51
  -5  -4   2    3.63    0.82
  -5  -4   2    4.00    0.76
  -5  -4   2    3.56    0.64
  -5  -4   2    2.60    1.09
  -5   4   2    3.67    0.60
  -5   4   2    3.84    1.21
  -4  -4   2    4.22    0.83
  -4  -4   2    2.63    0.78
  -4  -4   2    3.75    0.69
   4  -4  -2    1.60    0.83
  -4  -4   2    6.42    1.09
   4  -4  -2    3.85    0.68
   4  -4  -2    4.60    0.57
  -4   4   2    4.28    1.20
  -3  -4   2    8.36    1.15
   3  -4  -2    8.39    0.85
   3  -4  -2    9.75    1.02
  -3  -4   2   10.98    1.09
   3  -4  -2    8.84    0.85
  -3  -4   2    7.51    1.15
  -3  -4   2   12.85    1.29
  -3   4   2    8.66    1.32
  -2  -4   2   13.49    1.55
  -2  -4   2   13.25    1.60
   2  -4  -2   15.04    1.16
   2  -4  -2   14.48    1.22
  -2  -4   2   12.08    1.24
  -2  -4   2   12.90    1.38
   2  -4  -2   13.88    1.01
  -2   4   2   13.77    1.39
   1  -4  -2    1.52    0.62
  -1  -4   2   -0.12    0.84
   1  -4  -2   -0.45    0.79
   1  -4  -2    0.55    0.61
  -1  -4   2    1.16    0.74
  -1  -4   2    1.37    0.87
  -1  -4   2   -1.34    0.73
  -1   4   2    0.77    0.93
   0  -4   2    0.26    0.79
   0  -4  -2   -0.24    0.59
   0  -4   2   -0.18    0.56
   0  -4  -2   -0.34    0.87
   0  -4   2   -2.90    1.52
   0  -4   2    0.17    0.68
   0  -4  -2    0.37    0.61
   0  -4   2    0.87    0.78
   0  -4  -2    0.64    0.63
   1  -4   2    0.50    0.80
   1  -4   2    0.36    0.56
  -1  -4  -2   -0.05    0.63
   1  -4   2    0.84    0.84
  -1  -4  -2   -0.35    0.53
  -1  -4  -2    0.53    0.63
  -1   4  -2   -0.68    0.98
  -2  -4  -2    2.83    0.77
   2  -4   2    4.81    0.78
  -2  -4  -2    3.02    0.88
  -2  -4  -2    3.38    0.65
   2  -4   2    3.92    0.76
   2  -4   2    3.29    0.62
  -2   4  -2    2.19    1.03
  -3  -4  -2    8.05    0.96
   3  -4   2    8.48    0.97
  -3  -4  -2    8.27    0.74
   3  -4   2   10.60    1.18
  -3  -4  -2    9.98    1.09
  -3  -4  -2    9.19    1.13
   3  -4   2    9.28    0.95
  -3  -4  -2   10.01    0.96
  -3   4  -2    9.68    1.45
  -3   4  -2    9.37    1.20
   3   4   2   10.31    1.33
  -4  -4  -2    2.45    1.06
  -4  -4  -2    2.25    0.53
   4  -4   2    3.96    0.82
  -4  -4  -2    1.98    0.73
   4  -4   2    2.46    0.55
  -4  -4  -2    3.63    0.82
  -4  -4  -2    2.40    0.74
  -4   4  -2    1.95    0.94
   4   4   2    2.60    1.02
  -4   4  -2    3.85    1.32
  -5  -4  -2    5.92    0.87
   5  -4   2    5.61    0.61
  -5  -4  -2    6.41    0.84
  -5  -4  -2    6.61    0.99
  -5  -4  -2    5.63    0.61
   5  -4   2    4.11    0.90
   5  -4   2    6.11    0.85
  -5   4  -2    6.05    1.15
   5   4   2    7.61    1.21
  -5   4  -2    7.68    1.57
  -6  -4  -2   12.09    1.16
  -6  -4  -2    7.91    1.00
  -6  -4  -2   10.67    1.18
   6  -4   2   10.09    1.26
  -6  -4  -2    8.75    0.88
   6  -4   2    8.11    0.88
   6  -4   2    6.79    0.94
   6   4   2   10.07    1.31
  -6   4  -2    9.54    1.29
  -6   4  -2   10.68    1.72
  -7  -4  -2   14.20    1.03
   7  -4   2   14.49    1.77
  -7  -4  -2   17.06    1.62
   7  -4   2   14.19    1.06
  -7  -4  -2   15.32    1.19
  -7  -4  -2   14.33    1.48
   7  -4   2   14.32    1.53
  -7   4  -2   16.54    1.56
  -7   4  -2   14.00    1.87
   7   4   2   18.50    2.03
  -8  -4  -2    0.49    0.55
  -8  -4  -2    1.51    0.87
   8  -4   2    0.21    0.58
   8  -4   2   -0.13    0.97
   8  -4   2    0.02    0.87
  -8  -4  -2   -0.96    1.18
   8   4   2    0.44    1.18
  -8   4  -2   -1.52    1.55
  -8   4  -2    1.03    1.20
   9  -4   2    0.84    0.98
   9  -4   2    0.66    0.71
  -9  -4  -2    1.79    0.68
  -9  -4  -2    1.30    1.00
   9   4   2    0.62    1.23
  -9   4  -2    3.45    1.81
  -9   4  -2    0.40    1.30
 -10  -4  -2    0.95    0.83
  10  -4   2    1.14    1.02
 -10  -4  -2    1.08    1.08
  10  -4   2    1.28    0.85
 -10   4  -2    2.30    2.05
 -10   4  -2    2.74    1.54
  10   4   2    0.07    1.33
  11  -4   2    4.25    1.21
  11  -4   2    4.18    1.07
 -11  -4  -2    3.08    1.05
 -11  -4  -2    4.83    1.33
 -11   4  -2    4.67    1.78
  11   4   2    5.57    1.57
 -12  -4  -2    1.58    1.46
 -12  -4  -2    0.43    1.27
  12  -4   2    0.46    1.24
  12  -4   2    0.77    1.27
 -12   4  -2    3.01    1.93
  12   4   2    4.57    1.70
 -12   4  -2    4.17    2.68
 -13  -4  -2    6.12    1.87
 -13  -4  -2    4.64    1.60
  13  -4   2    2.03    1.57
 -13   4  -2    6.11    2.99
 -13   4  -2    7.04    2.32
  12  -5  -2    3.68    1.69
 -12  -5   2    5.67    1.56
 -12  -5   2    7.37    1.85
  12  -5  -2    3.37    1.93
 -12   5   2    4.02    3.36
  11  -5  -2   -2.80    1.33
  11  -5  -2   -1.13    1.57
 -11  -5   2    0.05    1.19
 -11  -5   2    1.59    1.51
 -11   5   2    1.14    2.80
  10  -5  -2    4.36    1.19
 -10  -5   2    3.70    1.11
  10  -5  -2    1.65    1.46
 -10  -5   2    1.99    1.50
 -10   5   2    2.66    2.63
  -9  -5   2    5.60    1.02
   9  -5  -2    5.17    1.41
   9  -5  -2    5.52    1.08
  -9  -5   2    5.90    1.50
  -9   5   2    7.76    2.55
   8  -5  -2   10.78    1.88
  -8  -5   2   16.52    1.58
  -8  -5   2   13.69    1.61
   8  -5  -2   14.76    1.62
  -8   5   2   14.85    2.50
  -7  -5   2    3.87    1.23
   7  -5  -2    4.80    0.95
  -7  -5   2    5.98    0.96
  -7   5   2    5.33    2.08
  -6  -5   2    0.15    0.74
  -6  -5   2    1.12    1.03
   6  -5  -2   -0.26    0.76
  -6   5   2   -0.18    1.75
  -5  -5   2    2.60    0.81
   5  -5  -2    3.47    0.84
  -5  -5   2    4.81    1.11
  -5   5   2    3.12    1.78
  -4  -5   2    4.92    1.05
   4  -5  -2    5.24    0.93
   4  -5  -2    5.77    0.84
  -4  -5   2    5.04    0.96
  -4   5   2    6.71    1.75
  -3  -5   2    8.69    1.16
   3  -5  -2    7.96    1.04
   3  -5  -2   10.26    1.00
  -3   5   2    8.03    1.59
   2  -5  -2    5.55    0.95
   2  -5  -2    3.10    0.92
   1  -5  -2   -0.51    0.66
   1  -5  -2    1.11    0.86
  -1  -5   2    0.38    0.86
   0  -5   2    0.81    0.88
   0  -5  -2    3.26    1.15
   0  -5  -2    1.62    0.75
   0  -5  -2    0.81    0.89
  -1  -5  -2    8.73    1.29
  -1  -5  -2   10.16    1.46
  -1  -5  -2    9.93    1.01
   1  -5   2    9.96    1.12
  -1  -5  -2    8.65    1.20
   2  -5   2   -0.34    0.73
  -2  -5  -2    0.85    0.77
  -2  -5  -2   -0.63    0.87
  -2  -5  -2   -0.04    1.16
   2  -5   2    3.32    1.16
  -3  -5  -2    1.74    1.24
  -3  -5  -2    0.25    0.69
  -3  -5  -2    0.30    0.81
   3  -5   2    2.21    1.11
   3  -5   2    1.45    0.75
  -3   5  -2    0.09    1.64
   4  -5   2   13.11    1.37
   4  -5   2   12.35    1.31
  -4  -5  -2   12.81    1.24
  -4  -5  -2   12.74    1.21
   4  -5   2   10.64    1.39
   4  -5   2   11.31    1.51
  -4  -5  -2   15.75    1.61
  -4   5  -2   14.20    1.96
   5  -5   2    2.23    0.73
   5  -5   2    3.96    1.24
  -5  -5  -2    2.26    0.70
  -5  -5  -2    2.18    0.97
  -5   5  -2    2.65    1.43
  -5   5  -2    1.15    1.90
   6  -5   2    5.73    0.82
  -6  -5  -2    6.02    0.81
  -6  -5  -2    8.37    1.13
   6  -5   2    7.86    1.53
  -6   5  -2    4.17    2.07
  -6   5  -2    8.64    1.66
   7  -5   2    2.26    0.78
   7  -5   2    2.86    1.41
  -7  -5  -2    3.10    0.75
  -7  -5  -2    2.87    1.11
  -7   5  -2    2.97    1.65
  -7   5  -2   -0.41    2.10
   8  -5   2    4.31    1.70
  -8  -5  -2    5.23    0.85
  -8  -5  -2    4.98    1.28
   8  -5   2    2.28    0.89
  -8   5  -2    2.72    2.33
  -8   5  -2    3.10    1.69
   9  -5   2    8.59    1.12
  -9  -5  -2   10.12    1.14
  -9  -5  -2    8.41    1.52
   9  -5   2    9.82    1.66
  -9   5  -2   12.13    2.01
  -9   5  -2    8.60    2.74
 -10  -5  -2    0.84    1.19
  10  -5   2    0.96    1.36
 -10  -5  -2    1.13    1.46
 -10   5  -2    0.03    2.89
 -10   5  -2   -1.23    2.09
 -11  -5  -2   -1.41    1.62
  11  -5   2    2.05    1.60
 -11   5  -2    3.11    3.37
 -11   5  -2    1.34    2.33
   8  -6  -2    1.77    1.39
  -8  -6   2   -0.12    1.66
  -8  -6   2    0.28    1.26
   8  -6  -2    0.83    1.91
  -8   6   2    6.61    3.28
   7  -6  -2   -0.11    1.22
   7  -6  -2    1.52    1.82
  -7  -6   2   -0.38    1.19
  -7  -6   2   -2.21    1.48
  -7   6   2    1.28    2.95
  -6  -6   2    7.83    1.96
  -6  -6   2    7.35    1.46
   6  -6  -2    5.40    1.84
   6  -6  -2    8.92    1.34
   5  -6  -2   -1.78    1.03
  -5  -6   2    1.49    1.09
  -5  -6   2   -0.28    1.44
  -5   6   2    4.09    2.56
  -4  -6   2    8.27    1.28
   4  -6  -2    6.85    1.32
  -4  -6   2    7.64    1.51
  -3  -6   2   -0.46    1.25
   3  -6  -2   -0.39    1.12
  -3  -6   2    1.09    1.50
   3  -6  -2    1.74    1.09
  -3  -6   2    0.31    1.14
  -2  -6   2    0.68    1.24
  -2  -6   2   -0.04    1.36
   2  -6  -2    0.29    1.03
   2  -6  -2    0.17    1.18
  -1  -6   2    0.07    1.22
   1  -6  -2   -0.87    1.22
   1  -6  -2    1.07    1.09
  -1  -6   2    1.42    1.32
   0  -6   2    4.71    1.33
   0  -6  -2    6.03    1.38
   0  -6  -2    4.67    1.18
  -1  -6  -2    7.83    1.53
  -1  -6  -2    9.41    1.28
   1  -6   2    6.50    1.38
   2  -6   2    0.60    1.10
   2  -6   2    0.89    1.70
  -2  -6  -2    0.38    1.03
  -2  -6  -2    0.80    1.13
  -2  -6  -2   -0.92    1.38
  -3  -6  -2    1.97    1.21
   3  -6   2    2.20    1.51
   3  -6   2    3.67    1.14
  -3  -6  -2    3.50    1.01
  -4  -6  -2    1.42    1.61
   4  -6   2    2.02    1.10
  -4  -6  -2    3.38    1.31
  -4  -6  -2    2.13    0.95
   4  -6   2    2.94    1.60
  -5  -6  -2    4.20    1.38
  -5  -6  -2    7.31    1.16
   5  -6   2    8.62    1.18
   5  -6   2    4.83    1.65
  -5   6  -2    8.25    2.78
  -6  -6  -2   30.99    2.21
   6  -6   2   27.13    2.12
  -6  -6  -2   28.75    2.71
   6  -6   2   26.71    3.26
  -6   6  -2   31.16    3.67
   7  -6   2    0.39    1.75
  -7  -6  -2   -1.63    1.55
  -7   6  -2    4.89    3.11
  18   0  -3   -3.24    2.62
 -18   0   3   -1.61    2.17
 -18   0   3   -2.03    2.65
  17   0  -3   33.73    3.86
 -17   0   3   32.29    3.03
 -17   0   3   34.08    3.30
 -16   0   3    0.93    1.48
  16   0  -3    1.30    0.87
 -16   0   3   -0.38    2.14
  16   0  -3    0.77    1.80
  15   0  -3   10.51    1.12
 -15   0   3    6.87    1.73
 -15   0   3    9.36    1.50
  15   0  -3    9.88    1.69
  14   0  -3    0.03    1.23
 -14   0   3    0.28    1.26
 -14   0   3   -0.95    0.99
  14   0  -3    1.01    0.56
  13   0  -3   38.12    2.43
 -13   0   3   40.38    2.24
 -13   0   3   37.24    2.47
  13   0  -3   38.88    1.60
  12   0  -3    0.64    0.96
 -12   0   3    0.21    0.81
  12   0  -3    0.52    0.42
 -12   0   3    0.81    0.85
 -11   0   3   30.49    1.81
  11   0  -3   33.07    1.80
 -11   0   3   30.12    1.68
  11   0  -3   26.45    1.38
 -10   0   3   -0.10    0.47
 -10   0   3    0.06    0.61
 -10   0   3    0.40    0.61
  10   0  -3   -0.45    0.43
  10   0  -3   -0.23    0.63
  10   0  -3    0.15    0.23
  -9   0   3   62.00    2.48
  -9   0   3   63.68    2.40
   9   0  -3   63.64    2.22
   9   0  -3   63.15    2.54
   9   0  -3   68.44    2.41
  -9   0   3   62.76    2.52
  -8   0   3   -0.07    0.40
   8   0  -3   -0.51    0.38
   8   0  -3    0.25    0.44
  -8   0   3    0.03    0.38
   8   0  -3    0.04    0.17
   8   0  -3   -0.45    0.27
  -8   0   3    0.23    0.29
  -7   0   3   37.20    1.40
   7   0  -3   37.09    1.40
   7   0  -3   37.62    1.50
   7   0  -3   35.44    1.28
  -7   0   3   33.87    1.47
   7   0  -3   32.75    1.48
  -7   0   3   34.81    1.48
  -6   0   3    0.05    0.28
   6   0  -3    0.05    0.19
  -6   0   3    0.00    0.25
   6   0  -3   -0.14    0.29
  -6   0   3    0.03    0.22
   6   0  -3    0.13    0.15
   5   0  -3    7.62    0.49
   5   0  -3    8.78    0.47
  -5   0   3    8.08    0.47
   5   0  -3    7.48    0.39
  -5   0   3    7.76    0.48
  -5   0   3    7.88    0.51
  -4   0   3    0.02    0.13
   4   0  -3    0.19    0.14
  -4   0   3    0.01    0.16
  -4   0   3    0.15    0.16
   4   0  -3    0.03    0.14
   4   0  -3    0.09    0.16
   3   0  -3   20.06    0.79
   3   0  -3   20.04    0.77
  -3   0   3   19.74    0.80
  -3   0   3   21.27    0.78
   3   0  -3   20.55    0.75
  -3   0   3   19.60    0.77
  -2   0   3    0.15    0.14
   2   0  -3    0.12    0.12
   2   0  -3   -0.19    0.10
   2   0  -3    0.24    0.14
  -2   0   3   -0.25    0.11
  -2   0   3   -0.05    0.13
  -1   0   3  363.26   11.94
   1   0  -3  366.06   11.95
   0   0  -3   -0.27    0.12
   0   0   3    0.01    0.08
   0   0   3   -0.30    0.11
   0   0  -3   -0.03    0.07
   1   0   3  279.23    9.16
  -1   0  -3  279.23    9.16
   1   0   3  285.88    9.16
   1   0   3  272.00    9.12
  -1   0  -3  278.06    9.17
   2   0   3   -0.15    0.17
   2   0   3    0.74    0.19
  -2   0  -3    0.11    0.16
   2   0   3   -0.01    0.17
  -2   0  -3   -0.04    0.22
   2   0   3   -0.12    0.18
  -2   0  -3   -0.05    0.24
   3   0   3  238.64    7.64
  -3   0  -3  234.32    7.63
   3   0   3  232.64    7.67
  -3   0  -3  228.97    7.67
  -3   0  -3  233.68    7.63
   3   0   3  228.78    7.65
  -3   0  -3  225.32    7.68
   3   0   3  228.61    7.62
   4   0   3   -0.08    0.20
  -4   0  -3   -0.11    0.23
  -4   0  -3    0.38    0.18
   4   0   3    0.29    0.17
  -4   0  -3    0.11    0.23
   4   0   3    0.08    0.18
   4   0   3    0.09    0.22
  -4   0  -3    0.29    0.18
   5   0   3    5.08    0.43
   5   0   3    5.40    0.54
   5   0   3    5.49    0.51
  -5   0  -3    4.38    0.53
   5   0   3    6.42    0.44
  -5   0  -3    5.23    0.57
  -5   0  -3    6.11    0.45
  -5   0  -3    5.34    0.45
   6   0   3   -0.64    0.27
  -6   0  -3    0.34    0.23
  -6   0  -3   -0.36    0.21
   6   0   3    0.38    0.23
   6   0   3   -0.17    0.20
   6   0   3   -0.44    0.30
  -6   0  -3    0.26    0.39
   7   0   3   86.34    2.89
   7   0   3   82.53    2.99
   7   0   3   81.00    3.01
   7   0   3   80.12    2.84
  -7   0  -3   77.28    3.02
  -7   0  -3   82.20    2.86
  -7   0  -3   78.65    3.00
  -7   0  -3   81.72    2.91
  -8   0  -3    0.37    0.30
   8   0   3   -0.60    0.45
  -8   0  -3   -0.38    0.33
  -8   0  -3    0.42    0.57
   8   0   3    0.01    0.34
  -8   0  -3   -0.06    0.48
   8   0   3    0.48    0.56
   8   0   3   -0.17    0.28
  -9   0  -3   51.49    2.35
   9   0   3   50.70    2.25
  -9   0  -3   53.10    2.12
  -9   0  -3   50.80    2.26
  -9   0  -3   54.56    2.04
   9   0   3   50.83    1.96
   9   0   3   49.48    2.24
   9   0   3   52.07    2.00
  10   0   3   -0.43    0.76
 -10   0  -3    0.50    0.78
 -10   0  -3    0.24    0.42
 -10   0  -3    0.99    0.70
  10   0   3    0.40    0.43
 -10   0  -3    0.28    0.59
  10   0   3   -0.17    0.42
  11   0   3   15.02    1.66
 -11   0  -3   14.02    1.13
  11   0   3   14.89    1.04
 -11   0  -3   13.00    1.36
 -11   0  -3   19.78    1.50
 -11   0  -3   16.44    1.54
  12   0   3   -0.45    1.06
 -12   0  -3    1.13    0.99
  12   0   3   -0.10    0.55
 -12   0  -3   -0.18    1.11
 -13   0  -3    1.00    1.16
 -13   0  -3   -0.61    1.24
  13   0   3    0.48    0.64
  13   0   3   -0.17    1.24
  14   0   3    0.35    0.77
  14   0   3   -0.01    1.42
 -14   0  -3    0.01    1.65
 -14   0  -3   -0.34    1.37
  15   0   3   18.54    1.73
 -15   0  -3   19.63    2.36
 -15   0  -3   15.48    1.97
  15   0   3   19.76    2.24
  16   0   3    1.54    1.14
 -16   0  -3   -0.51    2.61
 -16   0  -3   -0.16    1.98
  16   0   3    3.77    2.20
 -17   0  -3    1.49    2.32
  17   0   3    2.51    1.47
  17   0   3   -0.89    2.68
 -17   0  -3    0.49    2.81
  17  -1  -3    2.12    1.00
 -17  -1   3    0.24    1.77
 -17  -1   3    2.79    2.11
  17  -1  -3    3.00    3.37
 -17   1   3   -0.34    2.50
  17   1  -3   -1.34    2.46
 -17   1   3    1.91    3.45
  16  -1  -3   40.90    3.33
  16  -1  -3   41.07    2.09
 -16  -1   3   34.13    3.45
 -16  -1   3   43.91    3.38
 -16   1   3   44.10    3.95
 -16   1   3   43.87    3.17
  15  -1  -3   -0.02    0.80
 -15  -1   3    1.06    1.33
  15  -1  -3    2.10    1.47
 -15  -1   3   -0.48    1.39
 -15   1   3    1.09    1.71
  15   1  -3   -1.73    1.69
 -15   1   3    0.54    1.31
 -14  -1   3    4.19    1.27
 -14  -1   3    3.76    1.18
  14  -1  -3    4.30    1.27
  14  -1  -3    3.14    0.77
 -14   1   3    5.63    1.23
  14   1  -3    5.31    0.68
 -14   1   3    4.89    1.53
  14   1  -3    2.69    1.46
  13  -1  -3    3.99    0.70
  13  -1  -3    2.46    1.21
  13  -1  -3    3.37    1.04
 -13  -1   3    3.84    1.04
 -13  -1   3    4.37    1.09
 -13   1   3    4.41    1.36
 -13   1   3    5.30    1.09
  13   1  -3    3.42    1.30
  13   1  -3    3.96    0.42
  12  -1  -3   33.88    2.00
 -12  -1   3   35.24    2.02
  12  -1  -3   35.37    1.70
 -12  -1   3   35.71    2.02
  12   1  -3   40.89    2.39
 -12   1   3   36.27    2.33
  12   1  -3   37.64    1.40
 -12   1   3   36.56    2.00
  11  -1  -3    2.86    0.86
  11  -1  -3    2.85    0.57
  11  -1  -3    0.95    0.68
 -11  -1   3    2.46    0.70
 -11  -1   3    2.73    0.76
 -11   1   3    1.74    0.97
  11   1  -3    2.53    0.97
  11   1  -3    2.70    0.32
 -11   1   3    2.69    0.80
 -10  -1   3    1.93    0.64
  10  -1  -3    0.69    0.49
 -10  -1   3    1.54    0.55
  10  -1  -3    1.00    0.63
  10  -1  -3    1.99    0.61
  10   1  -3    1.22    0.83
  10   1  -3    1.22    0.25
  10   1  -3    2.57    0.53
 -10   1   3    1.11    0.80
 -10   1   3    0.66    0.43
 -10   1   3    1.01    0.61
  -9  -1   3    3.79    0.57
   9  -1  -3    2.69    0.47
   9  -1  -3    2.29    0.55
  -9  -1   3    4.32    0.58
   9  -1  -3    2.18    0.53
  -9  -1   3    3.32    0.63
   9  -1  -3    2.69    0.52
   9   1  -3    3.06    0.28
  -9   1   3    3.12    0.58
  -9   1   3    2.75    0.51
   9   1  -3    3.19    0.45
  -9   1   3    3.36    0.74
   9   1  -3    2.76    0.71
  -8  -1   3   19.51    1.04
   8  -1  -3   20.04    1.11
   8  -1  -3   20.27    1.08
  -8  -1   3   20.29    1.07
   8  -1  -3   23.21    1.04
   8  -1  -3   20.70    1.05
  -8  -1   3   19.92    1.20
  -8   1   3   20.74    1.10
   8   1  -3   18.06    1.25
  -8   1   3   21.34    0.99
   8   1  -3   20.79    0.79
   8   1  -3   22.18    1.02
  -8   1   3   20.91    1.29
  -7  -1   3    3.97    0.55
  -7  -1   3    4.12    0.43
   7  -1  -3    4.11    0.41
   7  -1  -3    3.58    0.49
  -7  -1   3    3.59    0.40
  -7  -1   3    4.18    0.30
   7  -1  -3    4.67    0.46
   7  -1  -3    3.76    0.45
  -7   1   3    3.83    0.63
   7   1  -3    3.44    0.58
   7   1  -3    4.60    0.48
   7   1  -3    4.10    0.27
  -7   1   3    4.99    0.50
  -7   1   3    4.97    0.46
  -6  -1   3  135.89    4.48
  -6  -1   3  126.91    4.42
  -6  -1   3  120.42    4.52
   6  -1  -3  140.02    4.46
  -6  -1   3  130.91    4.29
   6  -1  -3  132.67    4.42
   6  -1  -3  131.56    4.56
  -6   1   3  125.74    4.54
   6   1  -3  128.93    4.30
   6   1  -3  125.19    4.54
  -6   1   3  124.54    4.40
  -6   1   3  134.36    4.42
   6   1  -3  134.97    4.45
   5  -1  -3   18.18    0.75
  -5  -1   3   19.78    0.86
   5  -1  -3   17.95    0.78
   5  -1  -3   17.29    0.80
  -5  -1   3   15.41    0.88
  -5  -1   3   17.79    0.79
  -5   1   3   17.69    0.75
   5   1  -3   18.02    0.81
   5   1  -3   15.92    0.99
  -5   1   3   19.28    0.80
  -5   1   3   18.62    0.91
   4  -1  -3    0.52    0.18
   4  -1  -3    0.68    0.15
  -4  -1   3    0.32    0.19
   4  -1  -3    0.71    0.26
  -4  -1   3    0.52    0.07
  -4  -1   3    0.84    0.24
  -4   1   3    0.52    0.17
   4   1  -3    0.66    0.26
   4   1  -3    0.80    0.25
  -4   1   3    1.13    0.19
  -4   1   3    0.23    0.24
  -3  -1   3  105.68    3.69
   3  -1  -3  109.97    3.79
   3  -1  -3  108.17    3.61
   3  -1  -3  111.03    3.68
   3  -1  -3  109.09    3.69
  -3  -1   3  116.33    3.72
  -3  -1   3  108.37    3.62
  -3   1   3  107.19    3.61
   3   1  -3  109.42    3.74
  -3   1   3  107.49    3.72
  -3   1   3  111.34    3.70
   1  -1  -3  273.74    8.78
  -1  -1   3  265.81    8.79
   1  -1  -3  254.04    8.62
   1  -1  -3  264.47    8.73
  -1  -1   3  263.49    8.68
   1  -1  -3  258.48    8.66
  -1  -1   3  259.11    8.69
  -1   1   3  269.45    8.74
   1   1  -3  262.55    8.80
  -1   1   3  268.57    8.68
   1   1  -3  270.55    8.70
  -1   1   3  260.36    8.78
   0  -1  -3  216.26    7.21
   0  -1  -3  216.78    7.20
   0  -1   3  223.69    7.34
   0  -1   3  228.57    7.22
   0  -1   3  228.33    7.36
   0  -1  -3  227.53    7.32
   0  -1   3  214.76    7.28
   0   1  -3  218.05    7.35
   0   1   3  217.63    7.22
   0   1   3  218.05    7.22
   0   1   3  209.41    7.33
   0   1  -3  220.96    7.36
   0   1  -3  221.92    7.23
   1  -1   3   52.04    1.93
  -1  -1  -3   51.36    1.80
   1  -1   3   51.83    1.86
   1  -1   3   51.24    1.74
   1  -1   3   52.77    1.88
   1  -1   3   51.66    1.74
  -1  -1  -3   51.05    1.72
  -1  -1  -3   50.97    1.74
  -1  -1  -3   50.70    1.84
   1   1   3   55.31    1.88
  -1   1  -3   54.88    1.92
  -1   1  -3   52.75    1.95
   1   1   3   52.65    1.81
   2  -1   3  282.29    9.15
   2  -1   3  275.33    9.30
  -2  -1  -3  268.01    9.25
   2  -1   3  287.32    9.29
  -2  -1  -3  290.23    9.32
   2  -1   3  289.87    9.35
  -2  -1  -3  276.92    9.16
  -2  -1  -3  274.65    9.25
  -2   1  -3  281.59    9.17
   2   1   3  285.55    9.27
   2   1   3  269.47    9.28
  -2   1  -3  269.81    9.31
  -2   1  -3  293.01    9.38
   2   1   3  285.49    9.18
  -3  -1  -3    0.96    0.31
  -3  -1  -3    1.20    0.20
   3  -1   3    1.09    0.12
  -3  -1  -3    1.06    0.14
   3  -1   3    1.04    0.23
   3  -1   3    1.13    0.26
  -3  -1  -3    0.99    0.24
  -3   1  -3    0.66    0.30
  -3   1  -3    1.19    0.12
  -3   1  -3    0.92    0.29
   3   1   3    0.91    0.24
   3   1   3    1.29    0.14
   3   1   3    1.00    0.20
   3   1   3    0.80    0.29
  -4  -1  -3    4.82    0.48
   4  -1   3    5.43    0.52
  -4  -1  -3    3.96    0.34
  -4  -1  -3    4.86    0.34
   4  -1   3    5.07    0.49
   4  -1   3    4.36    0.32
   4  -1   3    4.95    0.45
  -4  -1  -3    4.25    0.43
   4   1   3    5.08    0.59
   4   1   3    3.66    0.39
  -4   1  -3    2.82    0.47
  -4   1  -3    3.80    0.45
  -4   1  -3    4.49    0.56
   4   1   3    4.46    0.31
  -4   1  -3    4.73    0.28
   4   1   3    4.63    0.51
  -5  -1  -3    0.54    0.21
  -5  -1  -3    0.98    0.41
  -5  -1  -3    1.26    0.36
   5  -1   3    0.93    0.22
  -5  -1  -3    1.01    0.26
   5  -1   3    0.52    0.31
   5  -1   3    1.16    0.34
   5  -1   3    1.18    0.33
  -5   1  -3    0.69    0.47
  -5   1  -3    0.97    0.17
   5   1   3    0.77    0.19
  -5   1  -3    0.84    0.36
   5   1   3    0.63    0.25
   5   1   3    1.07    0.35
   5   1   3    0.33    0.52
  -6  -1  -3   58.28    2.18
  -6  -1  -3   59.32    2.32
   6  -1   3   59.95    2.25
   6  -1   3   61.32    2.16
  -6  -1  -3   63.05    2.14
   6  -1   3   63.15    2.27
   6  -1   3   60.23    2.29
  -6  -1  -3   61.18    2.29
  -6   1  -3   57.76    2.35
   6   1   3   61.83    2.14
   6   1   3   60.11    2.41
   6   1   3   62.86    2.34
  -6   1  -3   61.99    2.11
  -6   1  -3   57.92    2.46
   6   1   3   60.24    2.17
   7  -1   3   16.62    0.95
   7  -1   3   16.70    0.94
  -7  -1  -3   16.79    0.77
   7  -1   3   16.71    0.84
  -7  -1  -3   16.00    1.06
   7  -1   3   16.90    0.97
  -7  -1  -3   16.56    0.99
  -7  -1  -3   14.71    0.96
  -7   1  -3   16.23    1.14
  -7   1  -3   16.11    0.74
   7   1   3   16.69    0.77
   7   1   3   16.39    1.20
  -7   1  -3   15.42    1.27
   8  -1   3    2.52    0.47
   8  -1   3    3.84    0.62
  -8  -1  -3    4.20    0.60
  -8  -1  -3    3.21    0.58
  -8  -1  -3    3.57    0.40
  -8  -1  -3    3.95    0.68
   8  -1   3    3.83    0.57
   8  -1   3    3.85    0.58
   8   1   3    2.59    0.69
  -8   1  -3    2.95    0.36
  -8   1  -3    4.95    0.76
   8   1   3    3.11    0.50
  -8   1  -3    3.55    0.78
   8   1   3    2.95    0.65
   8   1   3    2.69    0.39
  -9  -1  -3    0.34    0.33
   9  -1   3    1.10    0.66
  -9  -1  -3    0.90    0.63
  -9  -1  -3    0.42    0.50
   9  -1   3    0.93    0.44
  -9  -1  -3    0.49    0.60
   9  -1   3   -0.37    0.56
   9  -1   3    0.30    0.58
   9   1   3    1.02    0.50
  -9   1  -3    1.22    0.73
   9   1   3    1.28    0.79
  -9   1  -3    1.12    0.35
  -9   1  -3    1.32    0.94
  10  -1   3   26.30    1.56
  10  -1   3   24.53    1.32
 -10  -1  -3   25.37    1.62
 -10  -1  -3   24.39    1.66
 -10  -1  -3   24.38    1.30
  10   1   3   25.66    1.26
 -10   1  -3   25.53    1.20
  10   1   3   26.49    1.90
  10   1   3   25.99    1.35
 -10   1  -3   24.29    1.98
 -10   1  -3   24.66    1.77
 -11  -1  -3    3.63    0.91
 -11  -1  -3    1.87    0.65
  11  -1   3    3.43    0.87
 -11  -1  -3    2.61    0.93
  11  -1   3    2.25    0.61
 -11   1  -3    1.41    0.51
 -11   1  -3    3.47    1.19
 -11   1  -3    2.11    1.00
  11   1   3    3.10    0.67
  11   1   3    2.55    1.07
  12  -1   3    9.79    1.14
  12  -1   3    9.80    1.24
 -12  -1  -3    9.66    1.28
 -12  -1  -3   10.54    1.09
 -12  -1  -3   11.32    1.33
  12   1   3   10.26    1.42
 -12   1  -3   14.21    1.26
 -12   1  -3    7.38    1.47
  12   1   3   11.12    1.26
 -12   1  -3    8.73    1.29
 -13  -1  -3   -0.06    1.12
  13  -1   3    0.56    0.76
 -13  -1  -3    0.17    1.20
  13  -1   3    1.20    1.20
 -13  -1  -3   -1.08    1.08
  13   1   3    0.62    1.44
 -13   1  -3    0.49    1.48
 -13   1  -3    1.30    1.23
  13   1   3   -0.88    0.79
 -14  -1  -3    5.48    1.59
  14  -1   3    5.06    0.97
 -14  -1  -3    8.56    1.57
  14  -1   3    5.33    1.53
 -14   1  -3    5.36    1.90
  14   1   3    6.75    1.09
  14   1   3    3.63    1.79
 -14   1  -3    4.54    1.52
 -15  -1  -3   -1.42    1.78
 -15  -1  -3   -2.29    1.75
  15  -1   3   -0.72    0.90
  15  -1   3   -3.82    1.74
  15   1   3   -0.55    1.97
  15   1   3    0.57    1.12
 -15   1  -3    2.38    1.75
 -15   1  -3   -2.40    2.06
 -16  -1  -3   11.51    2.13
  16  -1   3    9.89    2.26
 -16  -1  -3   11.81    2.37
  16  -1   3   10.07    1.29
 -16   1  -3    7.98    2.74
 -16   1  -3    9.24    2.13
  16   1   3    9.95    3.24
  16   1   3   12.54    1.57
  17  -1   3    2.30    1.32
 -17  -1  -3    1.92    2.22
  17  -1   3    0.90    2.72
 -17  -1  -3    2.49    2.77
 -17   1  -3   -2.89    2.94
  17   1   3    0.55    2.89
 -17   1  -3    4.32    2.43
 -17  -2   3    0.01    1.98
  17  -2  -3   -3.19    1.30
 -17  -2   3   -4.24    2.08
  17  -2  -3    2.88    2.60
 -17   2   3    2.51    2.85
 -17   2   3    0.57    2.36
  17   2  -3    1.37    2.97
 -16  -2   3    5.03    1.76
  16  -2  -3    1.02    1.91
  16  -2  -3    3.44    1.23
 -16   2   3    4.44    1.78
 -16   2   3    5.82    2.48
  16   2  -3    8.04    2.43
  15  -2  -3   18.74    1.87
 -15  -2   3   12.71    2.89
  15  -2  -3   18.71    1.89
 -15  -2   3   18.71    1.84
 -15   2   3   20.85    1.93
 -15   2   3   19.58    2.80
  14  -2  -3   28.38    1.94
 -14  -2   3   28.59    2.38
  14  -2  -3   28.08    2.29
 -14  -2   3   28.83    2.32
  14   2  -3   27.40    3.02
 -14   2   3   24.84    2.43
 -14   2   3   28.88    2.36
 -13  -2   3    2.99    1.08
  13  -2  -3    1.44    0.98
 -13  -2   3    3.04    0.97
  13  -2  -3    1.63    0.87
 -13   2   3    2.94    1.14
 -13   2   3    2.37    1.47
  13   2  -3    2.10    1.44
 -12  -2   3    7.55    0.96
  12  -2  -3    7.67    0.98
  12  -2  -3    8.56    1.39
  12  -2  -3    7.61    1.02
 -12  -2   3    6.99    1.15
 -12   2   3    7.84    1.13
  12   2  -3    7.38    1.35
 -12   2   3    6.80    1.45
 -11  -2   3   -0.49    0.77
 -11  -2   3    1.32    0.64
  11  -2  -3    1.27    0.81
  11  -2  -3    0.88    0.72
  11  -2  -3    1.14    0.68
 -11   2   3    0.30    0.80
 -11   2   3   -0.27    1.15
  11   2  -3    0.13    1.11
 -10  -2   3   10.87    0.56
  10  -2  -3    9.97    1.07
  10  -2  -3    5.72    1.11
 -10  -2   3    9.10    1.00
 -10  -2   3   11.28    1.23
  10  -2  -3   10.07    1.09
  10  -2  -3    9.89    1.23
  10   2  -3    9.23    0.62
 -10   2   3   10.17    0.96
 -10   2   3    6.64    1.19
 -10   2   3    9.79    0.98
  10   2  -3    8.09    1.19
  -9  -2   3   -0.30    0.18
   9  -2  -3   -0.06    0.62
   9  -2  -3    0.61    0.50
  -9  -2   3    0.08    0.45
  -9  -2   3    0.64    0.63
   9  -2  -3   -0.02    0.47
  -9   2   3    0.06    0.55
  -9   2   3    0.05    0.42
   9   2  -3    1.03    0.52
   9   2  -3   -0.44    0.88
  -9   2   3    0.25    0.92
   9   2  -3    0.39    0.28
   8  -2  -3   52.87    1.95
   8  -2  -3   51.57    2.00
   8  -2  -3   49.92    2.04
   8  -2  -3   47.88    2.32
   8  -2  -3   50.90    2.25
  -8  -2   3   50.29    2.22
  -8  -2   3   49.73    2.12
  -8  -2   3   51.00    1.99
  -8  -2   3   50.58    1.73
   8   2  -3   51.80    2.41
  -8   2   3   52.05    2.01
   8   2  -3   48.93    1.83
  -8   2   3   47.75    2.39
   8   2  -3   52.64    2.09
   7  -2  -3    4.68    0.52
  -7  -2   3    3.17    0.56
  -7  -2   3    5.26    0.31
   7  -2  -3    5.00    0.55
   7  -2  -3    5.02    0.84
  -7  -2   3    4.96    0.52
   7  -2  -3    4.48    0.50
  -7  -2   3    5.17    0.63
  -7   2   3    3.43    0.75
  -7   2   3    4.76    0.54
   7   2  -3    4.00    0.45
   7   2  -3    3.86    0.81
  -7   2   3    5.42    0.63
   6  -2  -3    8.55    0.73
   6  -2  -3    8.37    0.52
  -6  -2   3    8.31    0.72
   6  -2  -3    7.51    0.95
  -6  -2   3    8.52    0.78
   6  -2  -3    8.17    0.68
  -6  -2   3    5.45    0.63
  -6  -2   3    7.84    0.40
  -6   2   3    9.34    0.68
  -6   2   3    8.31    0.91
  -6   2   3    7.61    0.56
   6   2  -3    6.62    0.79
   6   2  -3    8.19    0.53
  -5  -2   3   15.02    0.64
   5  -2  -3   14.78    0.85
   5  -2  -3   15.00    1.06
  -5  -2   3   13.27    0.81
  -5  -2   3   14.31    0.89
   5  -2  -3   15.84    0.64
   5  -2  -3   13.87    0.80
  -5   2   3   13.61    0.68
  -5   2   3   14.34    0.81
   5   2  -3   12.98    1.07
  -5   2   3   13.26    1.11
  -4  -2   3  335.52   10.98
   4  -2  -3  337.44   11.13
   4  -2  -3  323.85   10.81
   4  -2  -3  345.56   10.97
  -4  -2   3  334.91   10.89
  -4   2   3  309.22   11.17
   4   2  -3  324.65   11.05
  -4   2   3  319.08   10.85
  -4   2   3  336.39   10.97
  -3  -2   3   68.84    2.46
   3  -2  -3   70.03    2.44
   3  -2  -3   68.00    2.59
   3  -2  -3   66.68    2.42
  -3  -2   3   66.53    2.42
   3  -2  -3   68.08    2.28
  -3  -2   3   69.44    2.62
  -3   2   3   67.11    2.33
  -3   2   3   67.42    2.45
   3   2  -3   65.27    2.51
  -3   2   3   66.42    2.51
   2  -2  -3   91.89    3.25
  -2  -2   3   95.04    3.28
   2  -2  -3   92.14    3.12
  -2  -2   3   93.10    3.25
  -2  -2   3   92.88    3.38
   2  -2  -3   96.29    3.24
  -2  -2   3   95.89    3.37
   2  -2  -3   97.63    3.40
  -2   2   3   83.54    3.58
  -2   2   3   91.39    3.29
   2   2  -3   93.07    3.29
   1  -2  -3   23.40    1.05
   1  -2  -3   23.57    1.14
   1  -2  -3   24.47    1.01
   1  -2  -3   23.96    0.95
  -1  -2   3   23.93    1.10
  -1  -2   3   24.66    1.15
  -1  -2   3   24.47    1.02
  -1  -2   3   23.52    1.18
  -1   2   3   23.49    1.06
   1   2  -3   23.78    1.17
  -1   2   3   21.49    1.26
   0  -2  -3   90.38    3.04
   0  -2   3   89.26    3.04
   0  -2  -3   87.23    2.99
   0  -2  -3   84.72    3.03
   0  -2   3   88.04    3.17
   0  -2   3   94.58    3.23
   0  -2  -3   87.33    3.16
   0   2   3   86.99    3.06
   0   2   3   87.53    3.23
   0   2  -3   84.02    3.21
   0   2  -3   87.36    3.19
  -1  -2  -3   29.30    1.15
   1  -2   3   29.25    1.31
  -1  -2  -3   30.34    1.28
   1  -2   3   32.97    1.41
   1  -2   3   30.10    1.16
  -1  -2  -3   30.73    1.17
  -1   2  -3   31.30    1.34
  -1   2  -3   27.46    1.41
   1   2   3   27.45    1.32
   2  -2   3   31.06    1.42
   2  -2   3   31.17    1.14
  -2  -2  -3   30.24    1.22
   2  -2   3   30.02    1.43
  -2  -2  -3   31.26    1.22
  -2  -2  -3   32.16    1.31
   2  -2   3   30.13    1.32
  -2  -2  -3   31.70    1.13
  -2  -2  -3   31.42    1.39
   2   2   3   30.96    1.36
  -2   2  -3   29.94    1.58
  -2   2  -3   31.30    1.36
   3  -2   3   42.73    1.78
   3  -2   3   38.69    1.75
  -3  -2  -3   41.71    1.76
  -3  -2  -3   41.47    1.62
   3  -2   3   43.50    1.48
   3  -2   3   42.30    1.67
  -3  -2  -3   45.27    1.63
  -3  -2  -3   43.30    1.48
  -3   2  -3   41.40    1.95
   3   2   3   40.27    1.71
  -3   2  -3   41.12    1.74
   4  -2   3  123.98    4.03
   4  -2   3  121.27    4.20
  -4  -2  -3  121.54    4.31
  -4  -2  -3  124.52    4.15
  -4  -2  -3  123.90    4.05
   4  -2   3  127.46    4.34
  -4  -2  -3  122.24    4.22
   4  -2   3  117.12    4.30
   4   2   3  107.68    4.34
  -4   2  -3  113.59    4.44
  -4   2  -3  127.11    4.08
   5  -2   3   40.76    1.80
  -5  -2  -3   38.70    1.70
  -5  -2  -3   42.71    1.53
   5  -2   3   41.44    1.45
   5  -2   3   42.34    1.66
  -5  -2  -3   40.44    1.47
  -5  -2  -3   41.01    1.77
  -5   2  -3   39.48    1.81
  -5   2  -3   37.09    1.99
  -5   2  -3   43.71    1.51
   5   2   3   38.41    1.93
   6  -2   3    0.41    0.20
   6  -2   3    0.41    0.41
   6  -2   3   -0.02    0.44
  -6  -2  -3    0.23    0.41
  -6  -2  -3    0.47    0.24
   6  -2   3    0.63    0.49
  -6  -2  -3   -0.61    0.47
  -6  -2  -3    0.53    0.22
  -6   2  -3    0.12    0.56
   6   2   3   -0.34    0.67
  -6   2  -3    0.33    0.25
   6   2   3   -0.46    0.46
  -6   2  -3    0.14    0.68
   6   2   3   -0.06    0.24
   7  -2   3    2.39    0.66
  -7  -2  -3    1.57    0.53
  -7  -2  -3    2.08    0.32
  -7  -2  -3    1.73    0.40
   7  -2   3    2.64    0.61
   7  -2   3    1.12    0.49
  -7  -2  -3    1.62    0.64
   7  -2   3    1.56    0.30
   7   2   3    1.35    0.56
   7   2   3    2.90    0.38
   7   2   3    1.57    0.82
  -7   2  -3    2.25    0.35
  -7   2  -3    1.46    0.64
  -7   2  -3    1.41    0.89
  -8  -2  -3   71.63    2.92
  -8  -2  -3   75.85    2.61
   8  -2   3   75.67    2.84
   8  -2   3   72.09    2.88
  -8  -2  -3   73.80    2.71
   8   2   3   71.35    2.84
  -8   2  -3   71.52    3.26
  -8   2  -3   75.49    2.63
   8   2   3   73.93    3.20
  -8   2  -3   68.79    3.01
   8   2   3   75.61    2.68
  -9  -2  -3    1.97    0.41
   9  -2   3    2.52    0.59
   9  -2   3    1.60    0.69
   9  -2   3    2.26    0.67
  -9  -2  -3    1.27    0.59
  -9  -2  -3    2.07    0.76
  -9   2  -3    0.86    0.78
  -9   2  -3    2.18    0.39
   9   2   3    1.46    0.66
   9   2   3    1.46    0.97
   9   2   3    1.89    0.49
  -9   2  -3    3.19    1.04
 -10  -2  -3    7.70    0.81
 -10  -2  -3    7.12    0.87
  10  -2   3    6.20    0.81
 -10  -2  -3    7.54    1.08
  10  -2   3    6.86    0.83
 -10   2  -3    7.00    0.79
  10   2   3    8.12    0.92
 -10   2  -3    6.95    1.07
 -10   2  -3    6.73    1.30
  10   2   3    7.15    1.23
  10   2   3    6.72    0.70
 -11  -2  -3    1.32    0.92
 -11  -2  -3    0.34    0.81
 -11  -2  -3    0.02    0.57
  11  -2   3   -0.15    0.74
  11  -2   3    0.02    0.82
 -11   2  -3   -0.33    0.52
  11   2   3    0.94    0.67
  11   2   3   -0.72    1.16
  11   2   3   -0.13    0.78
 -11   2  -3    0.64    1.34
 -11   2  -3    0.64    1.06
 -12  -2  -3   12.98    1.35
 -12  -2  -3   13.08    1.34
  12  -2   3   14.21    1.41
  12  -2   3   12.70    1.27
 -12  -2  -3   14.03    1.50
  12   2   3   13.52    1.64
 -12   2  -3   11.74    1.50
 -12   2  -3   11.76    1.83
  12   2   3   12.92    1.81
 -12   2  -3   10.29    0.93
 -13  -2  -3    6.37    1.35
  13  -2   3    7.08    1.08
 -13  -2  -3    5.80    1.34
  13  -2   3    7.32    1.31
  13   2   3    7.80    1.86
 -13   2  -3    9.73    1.65
  13   2   3    8.44    1.22
 -13   2  -3    6.99    1.92
  14  -2   3    4.24    1.04
 -14  -2  -3    5.43    1.64
  14  -2   3    2.47    1.53
 -14   2  -3    6.86    2.21
  14   2   3    8.56    1.40
  14   2   3    7.37    2.13
 -14   2  -3    5.78    1.76
 -15  -2  -3    2.20    1.84
  15  -2   3   -0.97    1.14
 -15  -2  -3   -0.86    1.60
  15  -2   3   -0.16    1.84
  15   2   3   -0.59    1.43
 -15   2  -3    1.94    1.91
  15   2   3   -0.88    2.35
 -15   2  -3    0.25    2.41
 -16  -2  -3    1.20    2.08
 -16  -2  -3   -3.24    2.28
  16  -2   3   -3.11    1.37
  16  -2   3   -4.33    2.26
 -16   2  -3    1.23    2.19
 -16   2  -3    3.37    3.04
  16   2   3   -0.54    2.72
  16  -3  -3   -2.45    1.56
 -16  -3   3    2.48    1.92
  16  -3  -3    0.99    2.17
 -16  -3   3   -0.37    1.89
 -16   3   3    2.73    2.23
  16   3  -3    2.08    2.91
 -16   3   3    3.74    3.13
 -15  -3   3    4.07    1.73
  15  -3  -3    1.08    1.40
  15  -3  -3    0.69    1.66
 -15  -3   3    3.11    1.61
 -15   3   3   -0.13    2.55
  15   3  -3    1.43    2.56
 -15   3   3    7.83    2.00
  14  -3  -3   -0.40    1.37
  14  -3  -3    0.54    1.23
 -14  -3   3   -0.12    1.22
 -14  -3   3    0.60    1.35
  14   3  -3   -1.84    2.07
 -14   3   3    0.17    1.55
 -14   3   3   -4.36    2.13
 -13  -3   3    7.20    1.40
  13  -3  -3   11.43    1.31
  13  -3  -3   10.18    1.33
 -13  -3   3    8.95    1.25
 -13   3   3    7.34    2.18
  13   3  -3   10.23    2.06
 -13   3   3    9.76    1.58
  12  -3  -3    0.15    0.90
 -12  -3   3    1.23    1.03
 -12  -3   3   -0.08    0.81
  12  -3  -3   -0.46    1.00
 -12   3   3   -0.18    1.07
 -12   3   3    0.49    1.60
  12   3  -3    0.68    1.49
  11  -3  -3    9.18    1.23
  11  -3  -3    7.95    0.94
 -11  -3   3    9.30    0.93
 -11  -3   3    7.19    1.18
  11  -3  -3    8.10    1.10
  11   3  -3   11.93    1.72
 -11   3   3    9.26    1.19
 -11   3   3    7.96    1.60
  10  -3  -3   -0.68    0.89
 -10  -3   3   -0.07    0.56
  10  -3  -3   -0.25    0.67
 -10  -3   3   -0.59    0.25
  10  -3  -3    0.43    0.64
 -10  -3   3   -0.16    0.89
 -10   3   3   -1.05    1.27
  10   3  -3    0.03    1.26
 -10   3   3   -0.82    0.79
  -9  -3   3    2.53    0.32
  -9  -3   3    2.68    0.59
   9  -3  -3    2.77    0.62
   9  -3  -3    2.38    0.62
  -9  -3   3    2.09    0.83
   9  -3  -3    3.08    0.88
  -9   3   3    4.81    0.79
  -9   3   3    1.85    1.24
  -9   3   3    3.95    0.84
   9   3  -3    3.82    1.17
   8  -3  -3    3.94    0.54
  -8  -3   3    6.39    0.98
   8  -3  -3    3.92    0.61
  -8  -3   3    4.41    0.62
  -8   3   3    3.32    1.11
  -8   3   3    5.09    0.80
   8   3  -3    4.77    1.12
  -7  -3   3   18.04    1.14
  -7  -3   3   19.40    0.88
   7  -3  -3   17.34    1.12
  -7  -3   3   17.98    1.39
   7  -3  -3   19.14    0.92
   7   3  -3   17.93    1.77
  -7   3   3   19.83    1.27
  -7   3   3   20.16    1.85
  -7   3   3   16.66    1.03
  -6  -3   3    0.86    0.97
   6  -3  -3    0.69    0.42
  -6  -3   3    0.84    0.47
  -6  -3   3    0.05    0.63
  -6  -3   3    1.20    0.68
   6  -3  -3    0.43    0.31
   6  -3  -3    0.94    0.80
   6  -3  -3   -1.00    0.54
  -6  -3   3    0.53    0.34
   6   3  -3    0.50    0.78
  -6   3   3    0.44    0.89
  -6   3   3    0.00    0.32
  -5  -3   3    1.73    0.47
   5  -3  -3    1.75    0.48
   5  -3  -3    1.99    0.80
  -5  -3   3    1.25    0.40
   5  -3  -3    1.51    0.56
  -5  -3   3    2.49    0.82
  -5  -3   3    2.39    0.65
   5  -3  -3    2.26    0.32
   5   3  -3    1.81    0.76
  -5   3   3    1.53    0.41
  -5   3   3    1.82    0.86
   4  -3  -3    3.83    0.81
   4  -3  -3    5.09    0.60
  -4  -3   3    4.11    0.69
  -4  -3   3    5.25    0.88
  -4  -3   3    4.66    0.59
  -4  -3   3    5.62    0.70
   4  -3  -3    4.97    0.60
   4  -3  -3    4.48    0.45
  -4  -3   3    4.95    0.72
   4   3  -3    4.25    0.82
  -4   3   3    4.22    0.83
  -4   3   3    5.11    0.47
   3  -3  -3   49.70    1.74
  -3  -3   3   49.03    1.96
   3  -3  -3   46.49    2.21
  -3  -3   3   42.60    2.12
  -3  -3   3   47.98    2.15
   3  -3  -3   46.38    1.93
   3  -3  -3   49.44    1.94
  -3  -3   3   46.57    1.96
  -3   3   3   47.59    2.20
  -2  -3   3   22.23    1.18
  -2  -3   3   23.28    1.28
  -2  -3   3   24.27    1.38
  -2  -3   3   19.62    1.32
   2  -3  -3   22.62    0.98
   2  -3  -3   22.29    1.14
   2  -3  -3   22.62    1.41
   2  -3  -3   20.94    1.22
  -2   3   3   21.95    1.45
   1  -3  -3   14.95    1.05
  -1  -3   3   12.49    1.10
   1  -3  -3   16.31    0.84
   1  -3  -3   15.33    0.91
  -1  -3   3   15.71    1.23
  -1  -3   3   15.21    1.12
  -1  -3   3   15.98    0.97
  -1   3   3   15.04    1.03
  -1   3   3   14.78    1.35
   0  -3   3    2.05    0.59
   0  -3  -3    1.34    0.54
   0  -3   3    0.43    0.52
   0  -3  -3    0.87    0.46
   0  -3   3    1.58    0.51
   0  -3   3    0.13    0.39
   0  -3  -3    0.50    0.38
   0  -3  -3    0.65    0.28
   0   3   3    1.22    0.41
   0   3  -3    0.44    0.64
   0   3   3    1.20    0.68
   1  -3   3   23.74    1.08
   1  -3   3   25.15    1.32
   1  -3   3   25.48    1.44
  -1  -3  -3   23.05    1.07
   1  -3   3   26.55    1.19
  -1  -3  -3   25.04    1.32
  -1  -3  -3   24.09    1.26
  -1  -3  -3   23.41    1.55
  -1  -3  -3   24.61    1.27
   1  -3   3   25.25    1.46
   1   3   3   24.74    1.57
  -1   3  -3   24.35    1.59
  -1   3  -3   23.93    1.52
  -2  -3  -3    0.26    0.43
   2  -3   3    0.75    0.59
  -2  -3  -3    1.11    0.41
   2  -3   3    0.53    0.41
   2  -3   3    0.00    0.36
   2  -3   3    0.57    0.26
  -2  -3  -3    0.88    0.59
  -2   3  -3    1.39    0.72
  -2   3  -3    0.19    0.75
   2   3   3    1.11    0.67
   3  -3   3    2.24    0.70
  -3  -3  -3    2.05    0.67
   3  -3   3    1.33    0.28
  -3  -3  -3    1.34    0.47
   3  -3   3    1.94    0.52
  -3  -3  -3    1.65    0.26
  -3  -3  -3    2.13    0.48
   3  -3   3    0.72    0.57
   3   3   3    1.17    0.73
  -3   3  -3    1.23    0.67
  -3   3  -3    0.39    0.78
  -4  -3  -3    0.40    0.49
   4  -3   3    1.15    0.57
   4  -3   3    1.47    0.49
  -4  -3  -3    2.15    0.79
  -4  -3  -3    1.29    0.25
   4  -3   3    1.44    0.26
  -4  -3  -3    0.51    0.45
  -4  -3  -3    2.09    0.45
   4  -3   3    2.55    0.75
  -4   3  -3    1.32    0.90
  -4   3  -3    2.60    0.73
   4   3   3    1.51    0.70
  -5  -3  -3    2.05    0.44
   5  -3   3    1.52    0.25
   5  -3   3    2.07    0.58
  -5  -3  -3    1.92    0.56
   5  -3   3    1.27    0.56
  -5  -3  -3    1.40    0.27
  -5  -3  -3    0.00    0.71
   5  -3   3    1.44    0.74
  -5  -3  -3    1.35    0.52
  -5   3  -3    1.24    0.79
   5   3   3    1.73    0.74
  -5   3  -3    0.52    0.90
  -6  -3  -3   82.01    2.89
  -6  -3  -3   77.09    3.07
   6  -3   3   77.30    3.20
   6  -3   3   80.12    3.13
   6  -3   3   80.27    2.74
  -6   3  -3   73.58    3.53
   6   3   3   78.89    3.22
  -6   3  -3   79.83    3.27
  -7  -3  -3   12.52    1.23
   7  -3   3   11.32    1.20
  -7  -3  -3   13.87    0.83
   7  -3   3   12.19    0.76
   7  -3   3   13.21    1.36
  -7   3  -3   13.07    1.28
   7   3   3   12.25    1.41
  -7   3  -3   16.25    1.63
  -8  -3  -3   23.00    1.08
   8  -3   3   22.54    1.15
   8  -3   3   21.07    1.50
  -8  -3  -3   22.41    1.20
   8  -3   3   21.37    1.59
  -8  -3  -3   20.62    1.52
  -8   3  -3   24.35    1.89
   8   3   3   20.26    1.70
  -8   3  -3   21.73    1.19
  -8   3  -3   16.31    1.70
   9  -3   3    1.20    0.58
  -9  -3  -3    0.57    0.47
   9  -3   3    0.74    0.74
  -9  -3  -3    1.06    0.57
  -9  -3  -3    0.02    0.84
   9   3   3    0.74    0.90
  -9   3  -3    0.43    0.99
  -9   3  -3    0.07    0.51
  -9   3  -3    1.32    1.37
 -10  -3  -3   34.47    2.09
 -10  -3  -3   33.59    1.75
  10  -3   3   33.93    1.72
  10  -3   3   33.33    2.04
 -10  -3  -3   26.98    1.52
  10   3   3   34.18    2.17
 -10   3  -3   35.11    1.68
 -10   3  -3   33.03    2.87
 -10   3  -3   29.77    2.41
 -11  -3  -3   15.91    1.64
 -11  -3  -3   11.53    1.31
 -11  -3  -3   17.15    1.95
  11  -3   3   17.48    1.59
  11  -3   3   19.17    1.74
 -11   3  -3   16.44    1.78
  11   3   3   19.16    2.04
 -11   3  -3   16.72    2.20
 -12  -3  -3    2.99    1.27
 -12  -3  -3    2.50    1.16
  12  -3   3    1.01    1.06
  12  -3   3    2.24    1.13
 -12   3  -3    3.85    1.97
  12   3   3    1.67    1.25
 -12   3  -3    1.48    1.54
  13  -3   3   13.10    1.55
 -13  -3  -3   12.65    1.58
 -13  -3  -3   11.54    2.25
  13  -3   3   10.74    1.45
 -13   3  -3   12.47    2.56
 -13   3  -3   15.02    2.02
  13   3   3   12.66    1.68
 -14  -3  -3    2.75    1.73
 -14  -3  -3    1.69    1.69
  14  -3   3    0.82    1.57
  14  -3   3    0.77    1.29
  14   3   3   -1.01    1.58
 -14   3  -3    0.46    1.98
 -14   3  -3    1.95    2.62
 -15  -3  -3    4.92    1.97
 -15  -3  -3    4.50    2.21
  15  -3   3    3.12    1.49
 -15   3  -3    8.56    3.30
 -14  -4   3   17.69    1.87
  14  -4  -3   15.67    1.96
 -14  -4   3   18.23    2.14
  14  -4  -3   16.72    1.93
  14   4  -3   15.81    3.22
 -14   4   3   18.38    3.37
 -13  -4   3    0.35    1.50
  13  -4  -3    0.25    1.38
 -13  -4   3    1.35    1.23
  13  -4  -3    0.18    1.39
 -13   4   3   -0.63    2.71
  13   4  -3   -0.83    2.41
 -13   4   3    1.14    1.76
  12  -4  -3    6.69    1.22
 -12  -4   3    6.16    1.15
 -12  -4   3    5.72    1.57
  12  -4  -3    7.00    1.60
 -12   4   3    5.49    1.57
  12   4  -3    4.07    2.20
  11  -4  -3   24.11    1.81
 -11  -4   3   21.19    1.73
 -11  -4   3   22.37    2.22
  11  -4  -3   19.86    2.40
 -11   4   3   23.40    2.59
  11   4  -3   21.18    2.53
 -11   4   3   28.71    2.33
  10  -4  -3    2.49    1.11
 -10  -4   3    3.68    1.17
 -10  -4   3    4.59    0.84
  10  -4  -3    4.45    0.90
 -10   4   3    4.56    1.73
  10   4  -3    4.27    1.75
 -10   4   3    3.08    1.18
   9  -4  -3    8.67    0.87
   9  -4  -3    6.85    0.86
  -9  -4   3    9.44    0.81
  -9  -4   3    7.49    0.87
   9  -4  -3    5.93    1.17
  -9  -4   3    6.32    1.20
  -9   4   3    7.22    1.12
  -9   4   3    8.30    1.85
   9   4  -3    8.89    1.72
  -8  -4   3    3.72    0.73
  -8  -4   3    4.53    1.05
   8  -4  -3    3.99    0.71
   8  -4  -3    5.02    0.65
  -8   4   3    4.55    1.58
  -7  -4   3    1.59    0.62
  -7  -4   3    3.23    0.61
   7  -4  -3    0.75    0.62
   7  -4  -3    1.07    0.47
  -7  -4   3    1.72    0.84
  -7   4   3    2.90    0.57
  -7   4   3    1.46    1.37
  -6  -4   3    1.89    0.62
  -6  -4   3    2.34    0.84
   6  -4  -3    1.73    0.61
  -6  -4   3    1.79    0.70
  -6   4   3    2.20    0.49
  -6   4   3    1.80    1.19
   5  -4  -3   22.37    1.27
   5  -4  -3   24.71    1.40
  -5  -4   3   22.35    1.65
  -5  -4   3   22.80    1.39
  -5  -4   3   22.37    1.47
  -5  -4   3   20.51    2.15
  -5   4   3   20.83    2.23
   4  -4  -3    5.30    0.92
   4  -4  -3    7.36    0.89
   4  -4  -3    6.69    0.80
  -4  -4   3    9.15    1.00
  -4  -4   3    7.68    1.25
  -4  -4   3    8.39    0.85
  -4   4   3    8.99    1.30
  -3  -4   3    5.95    1.15
   3  -4  -3    7.71    0.93
  -3  -4   3    9.41    1.07
   3  -4  -3    8.65    0.86
  -3  -4   3   11.07    1.24
   3  -4  -3    9.00    0.87
  -3  -4   3    5.77    0.91
  -3   4   3    7.11    1.22
   2  -4  -3    1.61    0.64
   2  -4  -3    1.42    0.47
  -2  -4   3    0.95    0.84
   2  -4  -3    1.06    0.65
  -2  -4   3   -0.46    0.87
  -2  -4   3    1.31    0.71
  -2  -4   3    1.88    0.93
  -2   4   3    0.54    0.96
   1  -4  -3    0.06    0.64
   1  -4  -3    0.81    0.91
   1  -4  -3    0.01    0.52
  -1  -4   3    0.51    0.84
   1  -4  -3   -0.49    0.57
  -1  -4   3    1.41    0.84
  -1  -4   3    0.62    0.68
  -1  -4   3    0.31    0.82
  -1   4   3   -0.26    0.87
   0  -4   3   76.81    3.00
   0  -4   3   77.76    3.32
   0  -4  -3   76.38    3.00
   0  -4  -3   79.08    2.86
   0  -4   3   77.44    3.25
   0  -4  -3   74.49    2.99
   0  -4  -3   77.74    3.13
  -1  -4  -3   -1.16    0.61
  -1  -4  -3    0.44    0.50
   1  -4   3   -0.06    0.52
   1  -4   3   -1.70    0.94
  -1  -4  -3    0.03    0.61
   1  -4   3   -0.97    0.65
   1  -4   3    0.05    0.75
  -1  -4  -3   -0.40    0.56
   2  -4   3   11.33    1.20
  -2  -4  -3    9.40    1.03
  -2  -4  -3   13.19    1.15
   2  -4   3   12.14    1.04
  -2  -4  -3   12.36    1.12
   2  -4   3   11.55    1.30
   2   4   3   12.05    1.38
  -2   4  -3    9.29    1.27
  -2   4  -3   11.58    1.27
   3  -4   3    1.50    0.51
  -3  -4  -3    2.05    0.93
   3  -4   3    3.11    0.80
   3  -4   3    3.43    0.94
   3  -4   3    3.33    0.68
  -3  -4  -3    1.78    0.62
  -3  -4  -3    2.40    0.70
  -3  -4  -3    1.72    0.49
  -3   4  -3    2.13    1.04
  -3   4  -3    1.24    1.21
   3   4   3    2.77    1.05
  -4  -4  -3   11.02    1.02
   4  -4   3    9.38    0.90
  -4  -4  -3    8.23    0.84
  -4  -4  -3    8.14    1.25
   4  -4   3   13.58    1.26
   4  -4   3    8.23    1.17
   4  -4   3    7.88    0.87
  -4  -4  -3    7.89    0.88
  -4   4  -3    9.79    1.51
  -4   4  -3   10.95    1.24
   4   4   3    7.99    1.25
   5  -4   3    0.42    0.70
  -5  -4  -3   -0.59    0.77
  -5  -4  -3   -0.25    0.43
  -5  -4  -3    0.85    0.73
   5  -4   3    0.51    0.44
   5  -4   3    0.62    0.81
  -5   4  -3    0.14    1.02
   5   4   3    0.37    1.02
  -5   4  -3   -1.13    1.19
  -6  -4  -3    5.61    0.60
  -6  -4  -3    6.00    0.89
   6  -4   3    4.72    0.92
   6  -4   3    5.77    0.97
   6  -4   3    5.57    0.59
  -6  -4  -3    6.68    1.02
  -6   4  -3    8.73    1.68
   6   4   3    6.36    1.23
  -6   4  -3    6.30    1.23
  -7  -4  -3    2.08    0.83
   7  -4   3    1.09    1.00
   7  -4   3    2.71    0.57
   7  -4   3    2.62    1.00
  -7  -4  -3    1.79    0.52
  -7  -4  -3    2.87    1.05
  -7   4  -3    3.25    1.59
  -7   4  -3   -0.11    1.23
   7   4   3    2.23    1.21
   8  -4   3   17.02    1.89
  -8  -4  -3   14.54    1.15
  -8  -4  -3   21.82    2.28
  -8  -4  -3   16.22    1.65
   8  -4   3   15.05    1.15
  -8   4  -3   18.52    2.18
  -8   4  -3   12.99    2.03
   8   4   3   18.99    2.21
  -9  -4  -3    3.23    1.00
   9  -4   3    2.88    0.79
  -9  -4  -3    4.14    0.78
   9  -4   3    3.26    1.10
  -9   4  -3    4.13    1.42
   9   4   3    5.12    1.41
  -9   4  -3    3.13    1.88
 -10  -4  -3   17.04    2.03
 -10  -4  -3   15.30    1.64
  10  -4   3   18.66    2.00
  10  -4   3   15.45    1.48
 -10   4  -3   19.11    2.02
  10   4   3   19.70    2.53
 -10   4  -3   14.75    2.43
 -11  -4  -3    9.26    1.57
 -11  -4  -3   10.08    1.23
  11  -4   3    8.69    1.20
 -11   4  -3    7.21    2.60
 -11   4  -3   10.43    2.00
  11   4   3    9.10    1.76
  12  -4   3   -0.97    1.25
  12  -4   3   -1.78    1.33
 -12  -4  -3    0.71    1.56
 -12  -4  -3    1.24    1.33
 -12   4  -3   -2.10    2.52
  12   4   3    1.55    1.76
 -12   4  -3   -0.63    1.92
 -13  -4  -3    8.47    2.00
  13  -4   3    7.86    1.76
 -13  -4  -3    7.73    1.78
 -13   4  -3   11.18    3.27
 -13   4  -3   15.06    2.54
  12  -5  -3   -0.43    1.78
  12  -5  -3    4.33    1.63
 -12  -5   3    0.10    1.44
 -12  -5   3    2.04    1.76
 -12   5   3    0.90    3.25
  11  -5  -3    0.05    1.28
 -11  -5   3    0.71    1.18
  11  -5  -3    0.15    1.65
 -11  -5   3   -0.05    1.48
 -11   5   3   -0.91    2.73
 -10  -5   3   12.30    1.24
 -10  -5   3    9.60    1.65
  10  -5  -3   12.03    1.38
  10  -5  -3   10.23    1.74
 -10   5   3   11.71    2.78
   9  -5  -3   -0.96    1.27
   9  -5  -3   -0.92    0.96
  -9  -5   3   -1.22    1.26
  -9  -5   3   -1.18    0.87
  -9   5   3    0.18    2.28
   8  -5  -3    3.56    1.49
   8  -5  -3    3.43    0.99
  -8  -5   3    3.92    1.34
  -8  -5   3    3.30    0.97
  -8   5   3    6.27    2.25
  -7  -5   3    0.80    1.19
  -7  -5   3   -0.27    0.82
   7  -5  -3    1.37    0.82
  -7   5   3    0.78    1.91
  -6  -5   3    9.08    1.05
  -6  -5   3    8.49    1.31
   6  -5  -3    8.78    1.03
  -6   5   3   12.30    2.05
  -5  -5   3   -1.62    0.92
   5  -5  -3    0.49    0.78
  -5  -5   3    1.07    0.78
   5  -5  -3   -0.45    0.73
  -5   5   3   -1.36    1.60
  -4  -5   3   16.23    1.60
   4  -5  -3   16.82    1.23
   4  -5  -3   15.21    1.58
  -4  -5   3   16.62    1.81
  -4   5   3   19.31    2.07
   3  -5  -3    1.14    0.68
   3  -5  -3    1.46    0.85
   3  -5  -3    2.88    0.72
  -3   5   3    0.34    1.39
   2  -5  -3   24.90    1.89
   2  -5  -3   32.51    1.70
   2  -5  -3   27.70    1.54
   1  -5  -3   22.95    1.47
   1  -5  -3   22.64    1.71
   1  -5  -3   22.61    1.88
  -1  -5   3   24.78    1.85
   0  -5  -3   15.09    1.30
   0  -5  -3   19.11    2.03
   0  -5  -3   12.72    1.35
   0  -5   3   14.83    1.30
   0  -5  -3   15.74    1.45
  -1  -5  -3    4.80    1.02
  -1  -5  -3    5.96    0.87
  -1  -5  -3    4.91    1.18
   1  -5   3    7.10    0.97
  -1  -5  -3    5.88    1.30
   2  -5   3   82.86    3.29
   2  -5   3   82.09    3.60
   2  -5   3   85.30    3.82
  -2  -5  -3   80.28    3.52
  -2  -5  -3   84.43    3.27
  -2  -5  -3   81.66    3.67
  -2  -5  -3   83.71    3.84
   3  -5   3   25.23    2.36
   3  -5   3   27.83    1.70
   3  -5   3   31.62    2.29
  -3  -5  -3   27.56    2.16
  -3  -5  -3   27.58    1.76
  -3  -5  -3   27.51    1.54
  -3   5  -3   33.71    3.18
  -4  -5  -3    2.63    0.92
   4  -5   3    1.01    1.69
   4  -5   3    2.52    0.74
   4  -5   3    2.87    1.14
  -4  -5  -3    2.90    0.68
  -4   5  -3    2.33    1.78
  -5  -5  -3    1.33    0.63
   5  -5   3    1.78    1.15
  -5  -5  -3    2.60    0.94
   5  -5   3    1.62    0.66
  -5   5  -3    0.49    1.81
  -5   5  -3    3.23    1.51
   6  -5   3   18.19    1.39
  -6  -5  -3   17.97    1.32
   6  -5   3   21.42    2.32
  -6  -5  -3   18.93    1.81
  -6   5  -3   24.84    2.72
  -6   5  -3   22.34    2.07
   7  -5   3    0.25    1.16
  -7  -5  -3    2.26    1.09
  -7  -5  -3    1.95    0.69
   7  -5   3    1.74    0.73
  -7   5  -3    0.98    1.61
  -7   5  -3   -0.54    2.14
  -8  -5  -3    0.35    1.16
   8  -5   3    1.57    1.25
  -8  -5  -3    1.82    0.79
   8  -5   3    1.35    0.83
  -8   5  -3    2.43    1.76
  -9  -5  -3    1.69    1.31
   9  -5   3    0.36    1.28
  -9  -5  -3   -0.16    0.96
   9  -5   3   -0.61    0.99
  -9   5  -3    0.63    1.98
  -9   5  -3   -0.74    2.45
  10  -5   3    6.79    1.68
 -10  -5  -3   10.81    1.93
 -10  -5  -3   10.46    1.68
 -10   5  -3    9.74    3.15
 -10   5  -3   11.01    2.39
  11  -5   3   -1.70    1.54
 -11  -5  -3    1.47    1.74
 -11   5  -3    1.14    2.45
 -11   5  -3   -1.30    3.30
   8  -6  -3    3.75    1.83
  -8  -6   3    2.65    1.33
   8  -6  -3    0.05    1.41
  -8  -6   3    1.36    1.71
  -8   6   3    4.16    3.19
   7  -6  -3   -1.72    1.24
  -7  -6   3    0.12    1.32
   7  -6  -3    0.85    1.65
  -7  -6   3    0.14    1.58
  -7   6   3    2.20    2.90
  -6  -6   3    0.28    1.37
   6  -6  -3    0.20    1.18
  -6   6   3    0.94    2.70
  -5  -6   3    1.39    1.44
   5  -6  -3    0.59    1.20
  -5  -6   3    0.38    1.13
  -5   6   3    3.76    2.59
  -4  -6   3    1.08    1.15
  -4  -6   3   -0.45    1.38
   4  -6  -3   -0.36    1.21
  -3  -6   3    0.21    1.42
  -3  -6   3    1.52    1.33
  -3  -6   3   -1.93    1.13
   3  -6  -3   -0.33    1.19
  -2  -6   3    0.00    1.36
  -2  -6   3    0.47    1.27
   2  -6  -3   -0.86    0.95
   2  -6  -3   -0.28    1.19
  -1  -6   3    3.92    1.39
   1  -6  -3    2.38    1.32
   1  -6  -3    4.03    1.06
   0  -6   3    1.58    1.49
   0  -6   3    1.15    1.21
   0  -6  -3    1.41    1.33
   0  -6  -3    0.75    1.02
  -1  -6  -3    0.53    1.33
   1  -6   3    1.92    1.67
  -1  -6  -3   -0.69    1.06
   1  -6   3   -0.01    1.19
  -2  -6  -3    4.02    1.10
   2  -6   3    4.12    1.58
  -2  -6  -3    3.43    1.15
  -2  -6  -3    2.71    1.56
   2  -6   3    4.25    1.20
  -3  -6  -3   19.32    2.04
  -3  -6  -3   15.14    2.01
   3  -6   3   20.01    2.12
   3  -6   3   17.81    1.49
  -3  -6  -3   18.73    1.77
  -4  -6  -3    2.38    1.27
   4  -6   3    0.13    1.41
  -4  -6  -3   -1.64    1.04
  -4  -6  -3    1.30    1.65
   4  -6   3   -0.91    1.01
  -5  -6  -3    2.38    1.06
   5  -6   3    1.25    1.09
   5  -6   3    1.89    1.70
  -5  -6  -3    3.24    1.86
  -5  -6  -3    1.50    1.38
   6  -6   3   -0.63    1.65
  -6  -6  -3   -1.50    1.45
  -6   6  -3    4.25    3.05
   7  -6   3    1.10    1.63
  -7  -6  -3    1.69    1.75
  -7   6  -3    1.32    3.20
 -18   0   4    7.73    2.73
 -18   0   4    6.12    2.27
  18   0  -4    4.69    2.71
 -17   0   4   -1.68    1.73
 -17   0   4   -1.18    2.20
  17   0  -4    0.08    2.17
  16   0  -4   15.39    1.43
 -16   0   4   13.09    2.91
 -16   0   4   13.24    1.83
  16   0  -4   12.06    2.06
  15   0  -4    1.87    1.50
 -15   0   4   -1.35    1.14
 -15   0   4    0.55    1.52
  15   0  -4    0.76    0.61
  14   0  -4   15.40    1.64
 -14   0   4   16.82    1.55
 -14   0   4   17.97    1.76
  14   0  -4   16.93    1.74
  14   0  -4   18.10    1.07
  13   0  -4    0.08    0.44
 -13   0   4   -0.06    0.92
  13   0  -4   -0.21    1.05
 -13   0   4    2.00    1.03
  13   0  -4    0.05    0.79
  12   0  -4    2.75    0.48
  12   0  -4    4.48    0.99
  12   0  -4    4.09    0.71
 -12   0   4    2.95    1.01
 -12   0   4    4.73    0.91
 -11   0   4    0.22    0.75
  11   0  -4    0.92    0.76
 -11   0   4   -0.38    0.65
  11   0  -4    0.30    0.28
  10   0  -4   35.07    1.75
 -10   0   4   29.46    1.54
  10   0  -4   31.47    1.52
 -10   0   4   35.60    1.66
 -10   0   4   35.15    1.75
  10   0  -4   35.20    1.27
  -9   0   4    0.33    0.46
   9   0  -4    0.11    0.17
  -9   0   4   -0.05    0.36
   9   0  -4    0.37    0.50
   9   0  -4   -0.07    0.33
  -9   0   4    0.01    0.49
   8   0  -4  136.21    4.85
  -8   0   4  134.49    4.83
  -8   0   4  142.37    4.78
  -8   0   4  137.46    4.83
   8   0  -4  139.49    4.65
   8   0  -4  145.19    4.80
  -7   0   4   -0.36    0.33
  -7   0   4    0.16    0.32
  -7   0   4    0.07    0.25
   7   0  -4   -0.24    0.15
   7   0  -4   -0.20    0.21
   7   0  -4   -0.04    0.38
   6   0  -4   30.92    1.19
  -6   0   4   32.74    1.24
   6   0  -4   31.34    1.14
  -6   0   4   31.51    1.27
  -6   0   4   29.83    1.27
   6   0  -4   31.11    1.22
  -5   0   4   -0.04    0.15
  -5   0   4   -0.08    0.17
   5   0  -4   -0.11    0.16
   5   0  -4    0.05    0.17
  -5   0   4   -0.12    0.20
   5   0  -4    0.17    0.22
   5   0  -4   -0.12    0.14
  -4   0   4   99.70    3.52
   4   0  -4  102.53    3.47
   4   0  -4  107.86    3.51
   4   0  -4  100.70    3.51
  -4   0   4  108.47    3.51
  -3   0   4    0.18    0.13
  -3   0   4    0.07    0.14
   3   0  -4   -0.07    0.11
   3   0  -4    0.02    0.12
   3   0  -4    0.09    0.16
  -3   0   4   -0.02    0.13
  -2   0   4  364.40   11.91
   2   0  -4  361.35   11.89
  -2   0   4  359.01   11.91
  -2   0   4  372.36   11.96
   2   0  -4  367.18   11.92
   2   0  -4  359.03   11.91
  -1   0   4   -0.01    0.11
   1   0  -4   -0.24    0.18
  -1   0   4    0.06    0.19
  -1   0   4   -0.37    0.13
   1   0  -4    0.01    0.11
  -1   0   4    0.01    0.12
   0   0  -4  494.41   16.53
   0   0   4  515.23   16.52
  -1   0  -4   -0.41    0.20
   1   0   4   -0.33    0.17
  -1   0  -4   -0.40    0.20
   1   0   4    0.17    0.22
   1   0   4   -0.22    0.20
  -2   0  -4    4.49    0.47
  -2   0  -4    4.94    0.36
   2   0   4    6.13    0.43
   2   0   4    4.86    0.39
   2   0   4    4.96    0.35
  -2   0  -4    4.74    0.43
  -2   0  -4    6.34    0.34
  -3   0  -4    0.03    0.21
  -3   0  -4    0.01    0.22
  -3   0  -4    0.00    0.16
  -3   0  -4   -0.14    0.14
   3   0   4   -0.11    0.20
   3   0   4    0.00    0.19
   3   0   4   -0.04    0.17
   3   0   4    0.18    0.17
   4   0   4    5.73    0.48
   4   0   4    5.35    0.49
   4   0   4    6.64    0.44
  -4   0  -4    6.63    0.57
   4   0   4    6.24    0.45
  -4   0  -4    6.17    0.56
  -4   0  -4    6.81    0.44
   5   0   4    0.51    0.23
  -5   0  -4    0.11    0.22
  -5   0  -4    0.22    0.32
  -5   0  -4    0.09    0.40
   5   0   4   -0.14    0.28
   5   0   4    0.14    0.22
   5   0   4    0.36    0.30
  -5   0  -4   -0.02    0.22
  -6   0  -4   93.67    3.25
   6   0   4   99.83    3.27
  -6   0  -4   95.70    3.28
   6   0   4   90.13    3.23
   6   0   4   95.95    3.35
  -6   0  -4   89.81    3.38
   6   0   4   91.23    3.31
   7   0   4   -0.17    0.49
  -7   0  -4   -0.19    0.27
  -7   0  -4   -0.14    0.48
   7   0   4   -0.13    0.33
   7   0   4   -0.12    0.27
  -7   0  -4   -0.01    0.29
  -7   0  -4    0.53    0.53
   7   0   4   -0.09    0.37
  -8   0  -4    7.32    0.64
  -8   0  -4    8.70    0.75
  -8   0  -4    6.91    0.86
   8   0   4    7.83    0.69
   8   0   4    8.14    0.80
   8   0   4    8.00    0.66
   8   0   4    7.00    0.79
  -8   0  -4    6.42    0.74
  -9   0  -4   -0.26    0.39
  -9   0  -4    0.95    0.76
  -9   0  -4   -0.56    0.72
   9   0   4    0.07    0.67
   9   0   4   -0.09    0.68
   9   0   4   -0.17    0.38
   9   0   4   -0.20    0.36
  10   0   4   83.71    3.09
 -10   0  -4   82.11    3.38
 -10   0  -4   78.84    3.43
  10   0   4   86.81    3.05
 -10   0  -4   88.09    3.26
  10   0   4   82.19    3.37
 -10   0  -4   84.55    3.09
  11   0   4    0.37    0.90
 -11   0  -4   -0.91    0.78
 -11   0  -4    0.79    0.92
 -11   0  -4    0.04    0.99
 -11   0  -4    0.38    0.56
  11   0   4    0.18    0.54
  12   0   4    4.64    0.70
 -12   0  -4    5.80    1.37
 -12   0  -4    5.24    1.16
  12   0   4    4.33    1.18
  13   0   4    0.86    0.71
 -13   0  -4   -0.14    1.20
 -13   0  -4   -0.14    1.39
  13   0   4    0.30    1.38
  14   0   4   67.55    2.85
 -14   0  -4   66.82    3.66
  14   0   4   71.96    3.75
 -14   0  -4   68.09    3.96
 -15   0  -4    1.61    2.06
 -15   0  -4    0.73    2.59
  15   0   4    2.07    1.92
  15   0   4    0.86    0.96
 -16   0  -4    0.54    2.41
  16   0   4    1.25    2.31
  16   0   4    1.84    1.26
 -16   0  -4    0.57    1.88
  17   0   4   -0.33    2.92
 -17   0  -4    3.99    2.95
  17   0   4    4.05    1.57
 -17   0  -4    1.48    2.34
  17  -1  -4    3.55    2.20
 -17  -1   4    1.48    1.86
 -17  -1   4    0.27    2.07
  17  -1  -4    0.54    0.99
  17   1  -4   -1.24    2.29
 -17   1   4    0.90    2.15
 -17   1   4    0.94    2.48
 -16  -1   4   -0.55    1.70
  16  -1  -4   -0.77    0.87
  16  -1  -4    1.55    1.76
 -16   1   4   -0.40    1.55
 -16   1   4   -2.48    2.03
 -15  -1   4    0.32    1.35
  15  -1  -4   -1.32    0.76
  15  -1  -4    0.15    1.42
 -15  -1   4   -0.77    1.19
 -15   1   4    0.61    1.33
  15   1  -4   -1.62    1.67
 -15   1   4   -1.18    1.61
  14  -1  -4   14.30    1.57
  14  -1  -4   16.36    1.84
 -14  -1   4   19.44    2.01
  14  -1  -4   15.24    1.33
 -14  -1   4   21.51    2.14
 -14   1   4   15.36    1.76
 -14   1   4   16.09    1.90
  14   1  -4   16.10    1.81
 -13  -1   4    0.97    0.97
  13  -1  -4    1.30    0.63
 -13  -1   4    0.49    0.88
  13  -1  -4    0.90    0.97
  13  -1  -4   -1.19    1.06
  13   1  -4    1.51    0.30
 -13   1   4    0.19    1.20
  13   1  -4    1.00    1.19
  13   1  -4    0.20    0.46
 -13   1   4    1.29    1.00
  12  -1  -4   -0.13    0.56
  12  -1  -4   -1.26    0.84
 -12  -1   4    1.12    0.85
  12  -1  -4   -0.12    0.74
 -12  -1   4   -0.22    0.72
 -12   1   4    0.21    1.02
 -12   1   4   -0.21    0.79
  12   1  -4    0.78    0.27
  12   1  -4    0.45    0.99
  11  -1  -4   22.89    1.62
  11  -1  -4   22.97    1.31
  11  -1  -4   23.17    1.55
 -11  -1   4   23.93    1.48
 -11  -1   4   23.97    1.52
  11  -1  -4   22.84    1.57
 -11   1   4   18.61    1.75
  11   1  -4   22.54    0.90
  11   1  -4   24.00    1.83
 -11   1   4   21.76    1.46
 -10  -1   4   14.31    1.11
  10  -1  -4   11.72    1.18
 -10  -1   4   14.46    1.22
  10  -1  -4   14.83    1.19
  10  -1  -4   13.96    1.03
 -10   1   4   13.91    1.13
  10   1  -4   13.29    1.39
  10   1  -4   12.72    1.05
 -10   1   4   14.81    0.96
 -10   1   4   12.87    1.38
  10   1  -4   13.58    0.60
   9  -1  -4    0.70    0.49
   9  -1  -4    1.65    0.56
   9  -1  -4    0.75    0.40
  -9  -1   4    0.35    0.59
   9  -1  -4   -0.03    0.47
  -9  -1   4    0.43    0.50
  -9  -1   4    0.85    0.44
   9  -1  -4    2.32    0.48
   9   1  -4    1.47    0.68
  -9   1   4    0.83    0.49
  -9   1   4    0.09    0.61
   9   1  -4    0.79    0.18
  -9   1   4    1.42    0.38
   9   1  -4    0.61    0.37
   8  -1  -4    2.69    0.44
  -8  -1   4    2.05    0.38
  -8  -1   4    2.14    0.55
   8  -1  -4    2.51    0.40
  -8  -1   4    3.40    0.47
   8  -1  -4    2.69    0.45
   8  -1  -4    2.39    0.49
   8  -1  -4    2.19    0.49
   8   1  -4    2.07    0.43
   8   1  -4    2.07    0.59
  -8   1   4    2.00    0.55
  -8   1   4    2.67    0.49
  -8   1   4    2.58    0.37
  -7  -1   4    1.15    0.32
   7  -1  -4    2.03    0.37
   7  -1  -4    1.32    0.41
   7  -1  -4    2.07    0.35
  -7  -1   4    2.12    0.39
   7  -1  -4    1.20    0.34
  -7  -1   4    1.54    0.46
   7   1  -4    1.15    0.52
  -7   1   4    1.44    0.30
   7   1  -4    2.02    0.37
  -7   1   4    1.38    0.29
  -7   1   4    1.77    0.52
   6  -1  -4  114.61    3.92
   6  -1  -4  115.62    3.88
   6  -1  -4  115.08    3.91
  -6  -1   4  108.44    4.00
  -6  -1   4  110.75    3.91
   6  -1  -4  113.96    4.02
  -6  -1   4  120.58    3.95
  -6   1   4  109.99    3.99
  -6   1   4  116.56    3.91
  -6   1   4  110.88    3.86
   6   1  -4  112.01    4.03
   6   1  -4  116.26    3.93
  -5  -1   4   23.36    0.98
   5  -1  -4   21.91    1.21
  -5  -1   4   24.23    1.01
   5  -1  -4   23.84    0.97
   5  -1  -4   24.82    0.98
   5  -1  -4   23.85    0.93
  -5   1   4   23.41    0.92
   5   1  -4   23.49    1.01
  -5   1   4   23.73    1.05
  -5   1   4   23.46    0.98
  -4  -1   4    3.26    0.37
   4  -1  -4    2.13    0.21
   4  -1  -4    2.73    0.37
   4  -1  -4    2.51    0.27
  -4  -1   4    1.81    0.24
   4   1  -4    2.26    0.31
  -4   1   4    2.41    0.25
  -4   1   4    2.20    0.30
   4   1  -4    2.29    0.30
  -4   1   4    2.70    0.33
  -3  -1   4  312.09   10.49
  -3  -1   4  328.23   10.61
  -3  -1   4  311.85   10.39
   3  -1  -4  320.99   10.49
  -3  -1   4  320.47   10.48
   3  -1  -4  326.27   10.46
  -3  -1   4  314.48   10.41
   3  -1  -4  329.44   10.57
  -3   1   4  305.69   10.48
  -3   1   4  316.46   10.58
  -3   1   4  318.66   10.50
   3   1  -4  318.56   10.51
  -3   1   4  311.43   10.38
  -2  -1   4 1000.00   32.07
  -2   1   4  958.18   32.05
   1  -1  -4  186.13    6.21
   1  -1  -4  197.04    6.35
  -1  -1   4  185.32    6.25
  -1  -1   4  187.22    6.24
   1  -1  -4  188.81    6.19
  -1  -1   4  196.88    6.38
   1  -1  -4  187.21    6.30
   1   1  -4  189.18    6.38
  -1   1   4  183.94    6.23
  -1   1   4  186.61    6.36
  -1   1   4  195.70    6.32
  -1   1   4  186.64    6.18
   1   1  -4  190.24    6.25
   0  -1  -4  129.91    4.54
   0  -1   4  143.37    4.62
   0  -1  -4  140.99    4.55
   0  -1  -4  129.82    4.44
   0  -1   4  140.21    4.60
   0  -1   4  137.39    4.43
   0  -1  -4  133.84    4.40
   0  -1   4  131.83    4.50
   0   1   4  133.68    4.45
   0   1  -4  127.86    4.59
   0   1  -4  136.07    4.62
   0   1   4  132.83    4.57
   0   1  -4  138.05    4.53
   0   1  -4  134.09    4.44
   0   1   4  129.90    4.42
   1  -1   4  109.25    3.72
  -1  -1  -4  109.35    3.63
  -1  -1  -4  108.86    3.59
   1  -1   4  108.35    3.63
  -1   1  -4  101.34    3.70
   1   1   4  108.39    3.59
  -1   1  -4  110.91    3.66
  -1   1  -4  109.08    3.74
   1   1   4   98.30    3.65
  -2  -1  -4    9.91    0.51
  -2  -1  -4    9.11    0.61
  -2  -1  -4    9.25    0.49
  -2  -1  -4   10.01    0.37
   2  -1   4    8.69    0.65
   2  -1   4    9.64    0.58
  -2   1  -4    8.77    0.66
   2   1   4    8.89    0.52
   2   1   4    9.28    0.51
   2   1   4    9.48    0.36
  -2   1  -4    9.32    0.57
  -2   1  -4    9.47    0.61
  -3  -1  -4   19.97    0.74
  -3  -1  -4   19.39    0.86
   3  -1   4   18.83    1.00
   3  -1   4   21.33    0.99
  -3  -1  -4   18.86    1.01
  -3  -1  -4   20.25    0.79
   3  -1   4   19.85    0.70
   3  -1   4   18.87    0.86
  -3   1  -4   17.88    0.93
  -3   1  -4   21.01    0.69
   3   1   4   16.83    0.96
   3   1   4   20.38    0.71
   3   1   4   18.72    0.84
  -3   1  -4   20.32    0.92
  -3   1  -4   18.70    1.01
   4  -1   4   71.54    2.44
  -4  -1  -4   73.60    2.62
   4  -1   4   76.99    2.65
  -4  -1  -4   70.05    2.57
  -4  -1  -4   72.98    2.49
   4  -1   4   74.36    2.60
  -4  -1  -4   69.49    2.47
   4   1   4   72.15    2.44
   4   1   4   70.29    2.53
   4   1   4   69.98    2.65
  -4   1  -4   73.73    2.63
  -4   1  -4   72.95    2.41
  -4   1  -4   70.31    2.64
   4   1   4   74.49    2.59
  -4   1  -4   68.47    2.74
   5  -1   4    1.07    0.32
   5  -1   4    0.77    0.33
   5  -1   4    0.89    0.23
  -5  -1  -4    1.63    0.25
  -5  -1  -4    0.89    0.41
  -5  -1  -4    1.11    0.36
  -5  -1  -4    1.22    0.25
   5  -1   4    1.38    0.38
  -5   1  -4    1.34    0.17
  -5   1  -4    0.24    0.50
   5   1   4    1.25    0.19
   5   1   4    2.01    0.39
   5   1   4    0.84    0.44
   5   1   4    0.78    0.25
  -5   1  -4    0.47    0.40
  -5   1  -4    0.99    0.36
  -6  -1  -4   24.70    1.20
  -6  -1  -4   24.00    1.08
   6  -1   4   25.07    1.04
  -6  -1  -4   25.48    1.26
   6  -1   4   27.15    1.20
   6  -1   4   25.71    1.20
  -6  -1  -4   26.62    1.04
   6  -1   4   23.45    1.15
   6   1   4   27.36    1.24
   6   1   4   26.97    1.01
   6   1   4   24.13    1.38
  -6   1  -4   26.50    0.97
  -6   1  -4   25.25    1.33
  -6   1  -4   23.64    1.46
  -6   1  -4   25.37    1.27
  -7  -1  -4   17.39    1.08
   7  -1   4   19.61    0.92
  -7  -1  -4   17.84    1.16
  -7  -1  -4   19.94    1.10
   7  -1   4   19.96    1.08
   7  -1   4   18.46    1.01
  -7  -1  -4   20.22    0.87
  -7   1  -4   16.92    1.25
   7   1   4   19.77    0.84
  -7   1  -4   20.57    1.19
   7   1   4   20.20    1.21
   7   1   4   18.82    1.32
  -7   1  -4   19.17    0.81
   7   1   4   17.10    0.99
  -7   1  -4   18.26    1.38
  -8  -1  -4    8.95    1.01
  -8  -1  -4    8.32    0.77
   8  -1   4    8.68    0.80
  -8  -1  -4    8.89    1.04
  -8  -1  -4    9.86    0.68
   8  -1   4    9.34    0.81
   8  -1   4    9.71    0.93
   8   1   4    7.95    0.92
   8   1   4    9.84    0.63
  -8   1  -4    9.49    1.04
   8   1   4    8.21    0.97
  -8   1  -4    9.28    0.59
  -8   1  -4    8.61    0.97
   8   1   4    7.73    0.80
  -9  -1  -4    7.70    0.90
   9  -1   4   10.36    0.90
   9  -1   4    8.59    0.82
  -9  -1  -4   11.05    1.17
  -9  -1  -4    8.77    0.79
   9  -1   4   10.77    1.15
  -9  -1  -4    9.90    1.03
   9  -1   4   10.91    1.09
   9   1   4    8.89    0.93
  -9   1  -4    9.65    1.07
   9   1   4   10.06    1.16
  -9   1  -4    9.83    0.70
   9   1   4    9.30    0.87
  -9   1  -4   11.42    1.24
 -10  -1  -4    4.67    0.62
  10  -1   4    4.68    0.83
 -10  -1  -4    4.13    0.92
  10  -1   4    4.22    0.61
 -10  -1  -4    4.59    0.90
 -10   1  -4    3.98    0.51
 -10   1  -4    3.85    0.94
  10   1   4    4.17    1.08
  10   1   4    3.44    0.55
  10   1   4    6.12    0.72
 -10   1  -4    5.49    1.16
  11  -1   4   26.20    1.80
 -11  -1  -4   27.72    1.89
 -11  -1  -4   25.38    1.54
 -11  -1  -4   28.88    1.88
  11  -1   4   26.61    1.43
 -11   1  -4   24.72    1.30
  11   1   4   23.83    1.49
 -11   1  -4   23.67    2.25
  11   1   4   26.42    2.17
 -11   1  -4   28.71    2.00
  12  -1   4    6.41    0.81
 -12  -1  -4    6.46    1.01
 -12  -1  -4    7.78    1.29
 -12  -1  -4    6.74    1.24
  12  -1   4    6.25    1.18
 -12   1  -4    5.53    0.75
 -12   1  -4    5.56    1.24
 -12   1  -4    4.92    1.44
  12   1   4    8.19    0.95
  12   1   4    6.86    1.38
  13  -1   4    5.97    0.89
 -13  -1  -4    5.86    1.46
  13  -1   4    7.41    1.38
 -13  -1  -4    6.84    1.28
  13   1   4    7.24    1.03
  13   1   4    8.82    1.69
 -13   1  -4    6.20    1.51
 -13   1  -4    4.75    1.66
 -14  -1  -4    0.60    1.44
 -14  -1  -4    0.50    1.53
  14  -1   4   -0.56    0.84
  14  -1   4   -1.15    1.48
  14   1   4    0.13    1.03
 -14   1  -4    1.56    1.53
  14   1   4    1.15    1.75
 -14   1  -4    0.62    1.80
 -15  -1  -4    6.90    2.04
  15  -1   4    8.07    1.10
  15  -1   4    6.66    1.94
 -15  -1  -4    8.58    1.91
  15   1   4   10.44    1.38
 -15   1  -4    6.73    2.85
 -15   1  -4   10.32    2.07
  15   1   4    9.44    2.28
 -16  -1  -4    2.82    2.46
  16  -1   4    5.32    1.26
 -16  -1  -4    6.40    2.16
  16  -1   4    5.03    2.27
  16   1   4    3.42    2.63
 -16   1  -4   10.44    2.26
  16   1   4    7.13    1.55
 -16   1  -4    3.24    2.71
  17  -2  -4    9.94    2.44
 -17  -2   4   11.80    2.24
 -17  -2   4   10.59    2.15
  17  -2  -4    6.34    1.44
 -17   2   4    9.53    3.00
 -17   2   4    9.96    2.20
  17   2  -4   13.00    3.03
  16  -2  -4    2.68    1.22
  16  -2  -4    2.31    1.82
 -16  -2   4    2.21    2.22
 -16  -2   4    1.84    1.69
 -16   2   4    8.18    2.51
 -16   2   4    2.71    1.77
  16   2  -4    4.93    2.46
 -15  -2   4    0.43    1.37
  15  -2  -4   -0.54    1.41
  15  -2  -4   -1.19    1.07
 -15   2   4    0.98    2.18
 -15   2   4    1.63    1.41
 -14  -2   4    4.58    1.21
  14  -2  -4    4.04    1.24
 -14  -2   4    5.00    1.23
  14  -2  -4    1.96    0.99
  14   2  -4    3.42    1.69
 -14   2   4    5.53    1.35
 -14   2   4    3.59    1.81
  13  -2  -4   13.45    1.56
  13  -2  -4   10.94    1.28
 -13  -2   4   12.85    1.26
 -13  -2   4   11.24    1.45
 -13   2   4   15.40    1.94
  13   2  -4   13.74    1.86
 -13   2   4   15.43    1.79
 -12  -2   4   16.29    1.48
  12  -2  -4   17.36    1.56
 -12  -2   4   18.76    1.75
  12  -2  -4   16.21    1.54
  12  -2  -4   22.19    1.76
  12   2  -4   16.36    1.76
 -12   2   4   13.80    1.61
 -12   2   4   17.62    1.88
 -11  -2   4   37.32    1.82
  11  -2  -4   36.06    1.93
  11  -2  -4   36.50    1.87
  11  -2  -4   38.19    1.98
 -11  -2   4   35.62    2.05
  11   2  -4   38.11    2.42
 -11   2   4   34.71    2.43
 -11   2   4   36.77    1.94
 -10  -2   4   15.01    1.07
  10  -2  -4   13.18    1.12
  10  -2  -4   14.61    1.36
 -10  -2   4   13.97    1.38
  10  -2  -4   11.61    1.31
  10  -2  -4   14.56    1.11
 -10   2   4   10.13    1.24
 -10   2   4   11.67    1.11
  10   2  -4   12.42    1.25
 -10   2   4   11.76    1.20
   9  -2  -4   31.52    2.01
  -9  -2   4   35.66    1.60
  -9  -2   4   36.34    1.84
   9  -2  -4   36.33    1.88
   9  -2  -4   37.34    1.64
   9  -2  -4   38.20    1.57
  -9   2   4   34.19    2.07
   9   2  -4   36.41    2.08
  -9   2   4   36.01    1.63
  -9   2   4   33.82    1.64
   9   2  -4   34.02    1.67
  -8  -2   4   38.43    1.63
   8  -2  -4   38.46    2.00
  -8  -2   4   40.28    1.76
   8  -2  -4   42.48    1.72
   8  -2  -4   39.86    1.67
   8  -2  -4   38.46    1.55
  -8  -2   4   37.52    1.84
  -8   2   4   35.01    2.00
  -8   2   4   39.52    1.69
   8   2  -4   38.90    2.04
  -8   2   4   36.96    1.54
   7  -2  -4    8.71    1.14
   7  -2  -4    9.76    0.78
   7  -2  -4    8.82    0.77
   7  -2  -4   10.24    0.62
  -7  -2   4    9.64    0.40
  -7  -2   4   10.58    0.79
  -7  -2   4    9.61    0.88
  -7  -2   4    9.65    0.97
   7   2  -4   10.35    1.00
  -7   2   4   10.17    0.77
  -7   2   4    8.90    0.61
  -7   2   4    9.13    0.96
  -6  -2   4   43.42    1.71
  -6  -2   4   40.47    1.63
  -6  -2   4   38.09    1.78
   6  -2  -4   40.64    1.47
   6  -2  -4   38.28    1.87
   6  -2  -4   42.08    1.63
  -6  -2   4   40.80    1.39
   6  -2  -4   40.44    1.61
  -6   2   4   38.27    1.86
  -6   2   4   40.51    1.65
   6   2  -4   38.96    1.87
  -6   2   4   39.81    1.50
   5  -2  -4    9.19    0.92
   5  -2  -4   10.62    0.71
   5  -2  -4    9.84    0.48
  -5  -2   4   10.04    0.52
   5  -2  -4   10.68    0.70
  -5  -2   4   10.85    0.76
  -5  -2   4    9.51    0.76
   5   2  -4    9.68    1.02
  -5   2   4   11.05    1.03
  -5   2   4   10.63    0.70
  -5   2   4   10.72    0.53
  -4  -2   4   51.25    1.90
   4  -2  -4   54.51    1.99
  -4  -2   4   50.49    1.99
  -4  -2   4   57.22    2.02
  -4  -2   4   50.71    2.20
   4  -2  -4   55.00    1.97
   4  -2  -4   52.75    1.78
   4  -2  -4   52.76    2.17
  -4   2   4   53.77    2.02
  -4   2   4   50.40    1.82
   4   2  -4   52.02    2.11
  -3  -2   4  189.38    6.38
  -3  -2   4  183.38    6.18
   3  -2  -4  183.07    6.01
   3  -2  -4  186.58    6.17
  -3  -2   4  182.13    6.19
   3  -2  -4  184.41    6.35
  -3   2   4  178.91    6.40
   3   2  -4  178.15    6.25
  -3   2   4  189.54    6.24
  -3   2   4  181.00    6.24
   2  -2  -4   35.16    1.63
   2  -2  -4   40.80    1.48
  -2  -2   4   39.89    1.56
  -2  -2   4   40.23    1.68
   2  -2  -4   41.60    1.68
  -2  -2   4   39.65    1.70
   2  -2  -4   39.04    1.36
  -2   2   4   38.44    1.56
  -2   2   4   40.79    1.81
   2   2  -4   39.01    1.57
  -1  -2   4    8.02    0.73
   1  -2  -4    8.39    0.51
   1  -2  -4    8.00    0.69
   1  -2  -4    8.29    0.46
   1  -2  -4    5.79    0.63
  -1  -2   4    9.32    0.53
   1  -2  -4    8.24    0.39
  -1  -2   4    8.45    0.80
   1   2  -4    8.21    0.76
   1   2  -4    7.43    0.59
  -1   2   4    7.70    0.60
   0  -2  -4   10.61    0.72
   0  -2   4    9.48    0.85
   0  -2  -4    9.75    0.48
   0  -2  -4   10.46    0.54
   0  -2   4    9.13    0.66
   0  -2   4   10.31    0.56
   0  -2   4    8.91    0.74
   0   2  -4    6.52    0.78
   0   2  -4    9.14    0.78
   0   2   4    9.84    0.59
   1  -2   4   14.67    0.97
   1  -2   4   16.58    0.95
  -1  -2  -4   17.11    0.74
   1  -2   4   16.64    0.75
  -1  -2  -4   18.94    0.92
  -1  -2  -4   17.61    0.74
   1  -2   4   17.99    1.05
  -1   2  -4   16.95    1.22
  -1   2  -4   16.34    0.96
   2  -2   4   55.11    1.95
   2  -2   4   55.72    2.20
  -2  -2  -4   56.64    2.00
   2  -2   4   56.28    1.98
  -2  -2  -4   58.56    2.13
   2  -2   4   59.39    2.28
  -2  -2  -4   55.50    2.04
  -2  -2  -4   57.31    1.93
   2  -2   4   56.81    2.16
  -2  -2  -4   57.50    2.22
  -2   2  -4   60.01    2.24
  -2   2  -4   54.78    2.40
   3  -2   4    9.77    0.41
   3  -2   4    9.49    0.74
  -3  -2  -4    8.30    0.82
  -3  -2  -4    9.66    0.42
   3  -2   4    9.81    0.85
  -3  -2  -4    9.82    0.62
   3  -2   4    8.58    0.82
  -3  -2  -4    9.06    0.63
   3   2   4    8.43    0.97
  -3   2  -4   10.50    0.99
  -4  -2  -4  127.81    4.49
   4  -2   4  126.03    4.57
  -4  -2  -4  129.98    4.60
  -4  -2  -4  144.19    4.45
   4  -2   4  131.41    4.63
  -4  -2  -4  130.70    4.31
   4  -2   4  132.17    4.29
   4  -2   4  133.18    4.51
  -4   2  -4  120.05    4.63
  -4   2  -4  121.34    4.73
   4   2   4  126.92    4.58
   5  -2   4    2.55    0.47
   5  -2   4    4.21    0.55
  -5  -2  -4    3.21    0.50
  -5  -2  -4    3.10    0.34
  -5  -2  -4    3.73    0.48
   5  -2   4    3.67    0.31
  -5   2  -4    3.55    0.71
  -5   2  -4    3.50    0.36
  -5   2  -4    2.68    0.70
   5   2   4    3.51    0.57
   5   2   4    4.06    0.55
  -6  -2  -4    1.34    0.56
   6  -2   4    0.99    0.42
   6  -2   4    1.75    0.26
  -6  -2  -4    0.56    0.49
   6  -2   4    1.15    0.48
  -6  -2  -4    1.73    0.29
  -6  -2  -4    0.78    0.25
   6  -2   4    1.30    0.54
   6   2   4    1.13    0.32
   6   2   4    0.53    0.50
  -6   2  -4    1.27    0.73
   6   2   4    1.32    0.53
  -6   2  -4    0.28    0.62
   6   2   4    1.97    0.76
  -7  -2  -4   13.13    1.16
   7  -2   4   13.65    1.07
  -7  -2  -4   14.96    0.77
   7  -2   4   14.60    1.27
  -7  -2  -4   12.76    1.11
   7  -2   4   13.34    0.72
   7  -2   4   14.22    1.04
  -7   2  -4   15.47    1.60
  -7   2  -4   13.47    1.27
   7   2   4   14.20    0.78
   7   2   4   13.43    1.14
   7   2   4   13.91    1.27
  -7   2  -4   14.41    0.72
   7   2   4   13.39    1.26
  -8  -2  -4   12.82    0.81
   8  -2   4   12.65    1.13
  -8  -2  -4   14.50    1.28
   8  -2   4   12.85    0.78
   8  -2   4   12.03    1.13
  -8  -2  -4   13.00    1.01
   8   2   4   12.18    0.81
   8   2   4   14.25    1.61
  -8   2  -4   11.90    1.34
  -8   2  -4   13.31    0.76
  -8   2  -4   13.57    1.41
   8   2   4   11.41    1.18
   9  -2   4   29.58    1.44
  -9  -2  -4   27.57    1.52
  -9  -2  -4   30.76    1.78
   9  -2   4   27.90    1.59
  -9   2  -4   27.86    2.27
  -9   2  -4   28.92    1.25
   9   2   4   28.63    2.11
  -9   2  -4   27.55    1.89
   9   2   4   29.61    1.68
   9   2   4   28.66    1.32
  10  -2   4   15.16    1.31
 -10  -2  -4   14.14    1.05
 -10  -2  -4   15.75    1.39
 -10  -2  -4   17.48    1.57
  10  -2   4   16.07    1.31
  10   2   4   19.55    2.07
  10   2   4   15.40    1.07
 -10   2  -4   16.61    1.71
 -10   2  -4   15.81    1.78
 -10   2  -4   17.24    0.96
  10   2   4   13.73    1.46
  11  -2   4   15.00    1.53
  11  -2   4   14.36    1.36
 -11  -2  -4   12.34    1.20
 -11  -2  -4   13.13    1.21
 -11  -2  -4   13.03    1.36
 -11   2  -4   13.91    1.73
  11   2   4   14.84    1.59
  11   2   4   14.70    1.66
  11   2   4   10.86    1.16
 -11   2  -4   17.51    1.61
 -11   2  -4   14.14    1.50
 -12  -2  -4    4.02    1.09
 -12  -2  -4    1.60    0.91
  12  -2   4    2.41    1.04
  12  -2   4    3.41    0.87
 -12  -2  -4    2.41    1.19
 -12   2  -4    1.28    1.21
  12   2   4    1.33    1.54
 -12   2  -4    0.57    0.71
 -12   2  -4    3.14    1.67
  12   2   4    2.04    1.04
 -13  -2  -4    2.40    1.31
  13  -2   4    2.89    1.00
 -13  -2  -4    5.32    1.40
  13  -2   4    4.76    1.35
  13   2   4    4.40    1.23
 -13   2  -4    3.50    1.42
 -13   2  -4    3.88    1.93
  13   2   4    5.64    1.84
  14  -2   4   21.14    1.98
 -14  -2  -4   15.90    2.11
 -14  -2  -4   20.59    2.07
  14  -2   4   18.43    1.82
 -14   2  -4   18.81    2.08
  14   2   4   17.66    2.47
  14   2   4   21.78    2.34
 -15  -2  -4    8.76    1.83
 -15  -2  -4   10.65    2.19
  15  -2   4    7.26    2.00
  15  -2   4    9.47    1.40
 -15   2  -4   11.93    4.10
  15   2   4   11.22    2.64
 -15   2  -4    6.64    2.78
  15   2   4   14.28    1.81
  16  -2   4   -1.72    1.34
 -16  -2  -4    3.87    2.53
 -16  -2  -4   -0.41    2.15
  16  -2   4    1.80    2.39
  16   2   4   -0.68    2.96
 -16   2  -4    1.18    3.17
 -16   2  -4   -1.16    2.40
 -16  -3   4    5.21    2.02
 -16  -3   4    1.51    1.84
  16  -3  -4    5.67    2.73
  16  -3  -4    1.20    1.58
  16   3  -4    2.13    2.90
 -16   3   4    3.25    2.21
 -16   3   4    0.85    3.05
 -15  -3   4   -1.61    1.40
  15  -3  -4   -1.13    1.36
 -15  -3   4    0.66    1.51
  15  -3  -4    1.29    1.62
 -15   3   4    0.42    1.84
 -15   3   4   -2.58    2.55
  15   3  -4    2.04    2.51
 -14  -3   4   12.33    1.47
 -14  -3   4   11.73    1.73
  14  -3  -4    9.53    1.55
  14  -3  -4    8.63    1.44
 -14   3   4   11.65    2.41
  14   3  -4    9.10    2.27
 -14   3   4   12.14    1.76
  13  -3  -4    0.75    1.05
 -13  -3   4    0.95    1.00
  13  -3  -4    1.23    1.12
 -13  -3   4   -0.38    1.12
 -13   3   4    0.97    1.87
 -13   3   4    0.63    1.27
  13   3  -4   -2.05    1.77
 -12  -3   4    1.79    0.87
  12  -3  -4    1.37    0.91
  12  -3  -4    1.48    1.03
 -12  -3   4    2.08    1.13
 -12   3   4    3.07    1.69
  12   3  -4    1.47    1.69
 -12   3   4    1.70    1.09
  11  -3  -4    1.00    1.12
  11  -3  -4   -0.43    0.90
 -11  -3   4    0.92    0.68
 -11  -3   4    1.28    1.01
  11  -3  -4    0.29    0.75
  11   3  -4    1.23    1.37
 -11   3   4    0.35    0.91
 -11   3   4    2.72    1.35
 -10  -3   4   34.05    1.77
  10  -3  -4   39.16    2.23
  10  -3  -4   35.56    1.71
 -10  -3   4   36.29    2.11
  10  -3  -4   35.14    1.76
 -10   3   4   33.30    1.94
 -10   3   4   33.80    2.60
  10   3  -4   33.47    2.65
  -9  -3   4   -0.48    0.22
  -9  -3   4    0.67    0.77
  -9  -3   4   -0.07    0.55
   9  -3  -4    0.29    0.52
   9  -3  -4   -0.48    0.85
   9  -3  -4    0.66    0.58
   9   3  -4   -1.15    1.08
  -9   3   4    0.34    1.16
  -9   3   4    0.03    0.81
  -8  -3   4    3.75    0.41
   8  -3  -4    3.40    0.61
  -8  -3   4    3.46    0.74
   8  -3  -4    3.58    0.48
  -8  -3   4    3.29    0.58
   8   3  -4    2.01    1.02
  -8   3   4    4.07    1.17
  -8   3   4    3.27    0.72
  -8   3   4    3.46    0.51
   7  -3  -4    4.61    0.44
  -7  -3   4    4.45    0.64
   7  -3  -4    4.61    0.60
  -7  -3   4    4.73    0.58
   7  -3  -4    5.67    0.77
  -7  -3   4    3.67    0.83
  -7   3   4    5.46    0.62
   7   3  -4    2.99    0.94
  -7   3   4    5.50    1.10
  -7   3   4    6.45    0.75
   6  -3  -4   69.14    2.33
   6  -3  -4   71.07    2.64
  -6  -3   4   67.01    2.42
  -6  -3   4   62.36    2.69
  -6  -3   4   65.23    2.77
   6  -3  -4   66.82    3.04
  -6  -3   4   66.00    2.56
  -6  -3   4   67.59    3.14
   6  -3  -4   67.38    2.55
  -6   3   4   69.02    2.68
  -6   3   4   65.88    2.40
   6   3  -4   66.03    2.94
  -6   3   4   65.27    2.97
  -5  -3   4   16.88    1.08
   5  -3  -4   18.49    1.08
  -5  -3   4   16.91    1.20
   5  -3  -4   19.08    1.24
  -5  -3   4   13.95    1.62
   5  -3  -4   17.04    0.72
   5  -3  -4   19.14    1.57
  -5  -3   4   17.56    0.94
  -5   3   4   16.11    0.81
  -5   3   4   16.56    1.49
   5   3  -4   15.68    1.47
  -4  -3   4   17.06    1.43
   4  -3  -4   16.58    1.45
   4  -3  -4   17.86    1.08
   4  -3  -4   19.31    1.08
  -4  -3   4   17.11    1.04
   4  -3  -4   17.98    0.72
  -4  -3   4   16.07    1.07
  -4  -3   4   15.41    1.33
   4   3  -4   14.66    1.32
  -4   3   4   18.59    1.45
   3  -3  -4   17.33    1.06
  -3  -3   4   16.75    1.09
   3  -3  -4   17.63    0.98
   3  -3  -4   16.91    0.72
   3  -3  -4   14.61    1.29
  -3  -3   4   14.54    1.29
  -3  -3   4   17.32    1.04
  -3   3   4   15.71    1.34
   2  -3  -4   29.30    1.18
   2  -3  -4   32.29    1.34
   2  -3  -4   29.18    1.45
  -2  -3   4   30.42    1.36
  -2  -3   4   29.94    1.64
  -2  -3   4   29.57    1.60
  -2  -3   4   29.17    1.47
   2  -3  -4   31.51    1.66
  -2   3   4   27.18    1.71
  -1  -3   4    0.30    0.52
   1  -3  -4    0.82    0.33
   1  -3  -4    0.76    0.42
   1  -3  -4    1.03    0.54
  -1  -3   4    1.54    0.41
  -1  -3   4    0.06    0.56
   1  -3  -4    0.72    0.22
   1  -3  -4    1.48    0.37
  -1  -3   4    0.71    0.54
  -1   3   4    0.71    0.68
  -1   3   4    1.05    0.43
   0  -3  -4    0.33    0.47
   0  -3   4    0.21    0.49
   0  -3   4   -0.18    0.50
   0  -3  -4   -0.10    0.34
   0  -3   4    0.40    0.39
   0  -3  -4   -0.40    0.23
   0  -3   4   -0.39    0.51
   0   3   4    0.25    0.67
   0   3  -4   -0.26    0.69
   1  -3   4    0.67    0.25
   1  -3   4    0.71    0.49
   1  -3   4   -0.21    0.62
  -1  -3  -4    0.90    0.30
  -1  -3  -4    0.50    0.35
  -1  -3  -4    0.93    0.43
   1  -3   4    0.38    0.35
  -1  -3  -4    1.85    0.63
  -1   3  -4    0.17    0.70
  -1   3  -4    0.15    0.63
   1   3   4    0.45    0.64
   2  -3   4   26.33    1.54
   2  -3   4   24.75    1.04
  -2  -3  -4   25.08    1.49
   2  -3   4   23.34    1.41
  -2  -3  -4   25.38    1.13
  -2  -3  -4   27.20    1.54
  -2  -3  -4   23.82    1.16
   2  -3   4   19.37    1.28
   2  -3   4   29.36    1.35
  -2   3  -4   21.50    1.59
   2   3   4   23.88    1.65
  -2   3  -4   25.63    1.80
  -3  -3  -4    0.82    0.59
  -3  -3  -4    1.52    0.41
   3  -3   4    1.25    0.35
   3  -3   4    2.62    0.71
   3  -3   4    0.93    0.25
   3  -3   4    1.31    0.52
  -3  -3  -4    0.56    0.71
   3  -3   4    1.40    0.59
  -3  -3  -4    1.31    0.46
  -3  -3  -4    1.59    0.24
  -3   3  -4    0.60    0.67
   3   3   4    1.12    0.69
  -3   3  -4    0.64    0.89
  -4  -3  -4   25.75    1.69
   4  -3   4   26.10    1.00
   4  -3   4   25.17    1.51
  -4  -3  -4   25.63    1.00
   4  -3   4   26.74    1.64
  -4  -3  -4   23.99    1.31
   4  -3   4   25.19    1.36
  -4  -3  -4   25.96    1.24
  -4   3  -4   24.74    1.97
  -4   3  -4   26.74    1.64
   4   3   4   24.30    1.62
   5  -3   4    0.55    0.57
  -5  -3  -4    0.59    0.22
   5  -3   4    0.42    0.21
  -5  -3  -4    0.70    0.58
   5  -3   4   -0.27    0.91
  -5  -3  -4    0.57    0.57
  -5  -3  -4    1.13    0.51
  -5   3  -4   -0.44    0.93
  -5   3  -4    0.74    0.77
   5   3   4    0.94    0.71
   6  -3   4    0.07    0.64
   6  -3   4    0.36    0.24
  -6  -3  -4    0.14    0.60
   6  -3   4   -0.76    0.57
  -6  -3  -4   -0.14    0.22
  -6  -3  -4    0.07    0.41
  -6   3  -4    0.44    0.99
  -6   3  -4    0.54    0.88
   6   3   4   -0.03    0.74
   7  -3   4   -1.69    0.69
   7  -3   4    0.45    0.70
  -7  -3  -4    0.93    0.39
   7  -3   4    0.47    0.29
  -7  -3  -4    0.73    0.65
  -7  -3  -4    0.91    0.42
  -7   3  -4    1.05    0.91
   7   3   4    0.67    0.84
  -7   3  -4    0.43    1.21
  -8  -3  -4   56.98    2.10
  -8  -3  -4   51.60    2.43
   8  -3   4   53.32    2.51
  -8  -3  -4   54.55    2.13
   8  -3   4   57.80    2.51
   8  -3   4   53.02    2.00
  -8   3  -4   52.47    2.74
  -8   3  -4   56.46    3.15
   8   3   4   52.40    2.61
  -9  -3  -4   25.18    1.36
   9  -3   4   23.37    1.73
  -9  -3  -4   25.18    1.46
  -9  -3  -4   26.71    1.79
   9  -3   4   26.59    1.39
  -9   3  -4   27.47    2.14
  -9   3  -4   25.35    1.33
  -9   3  -4   24.42    2.57
   9   3   4   26.77    2.00
 -10  -3  -4    1.06    0.96
  10  -3   4    0.39    0.80
 -10  -3  -4    1.31    0.78
  10  -3   4    0.68    0.75
 -10   3  -4   -0.46    1.21
 -10   3  -4    2.25    0.64
  10   3   4    2.86    1.12
 -10   3  -4    0.56    1.51
 -11  -3  -4    0.35    0.94
  11  -3   4    0.61    0.94
  11  -3   4    1.05    0.98
 -11  -3  -4    0.70    1.17
 -11   3  -4    0.29    1.36
  11   3   4    4.11    1.28
 -11   3  -4    0.06    1.72
 -12  -3  -4   49.14    2.99
 -12  -3  -4   45.52    2.77
  12  -3   4   45.44    2.59
  12  -3   4   48.53    2.65
 -12   3  -4   45.07    3.29
  12   3   4   53.65    3.00
 -12   3  -4   52.35    4.11
 -13  -3  -4   25.79    2.60
  13  -3   4   23.92    2.42
 -13  -3  -4   18.86    2.03
  13  -3   4   21.51    2.12
 -13   3  -4   22.73    2.38
  13   3   4   22.84    2.70
 -13   3  -4   16.69    2.87
  14  -3   4   -0.35    1.31
 -14  -3  -4   -0.31    1.81
  14  -3   4    2.48    1.79
 -14  -3  -4   -1.65    1.70
 -14   3  -4   -1.22    2.72
  14   3   4   -3.23    1.70
 -14   3  -4   -0.70    1.99
 -15  -3  -4    1.31    2.04
 -15  -3  -4   -0.13    2.33
  15  -3   4   -1.94    1.49
 -15   3  -4   -0.65    2.41
 -15   3  -4    3.36    3.18
  14  -4  -4    2.67    1.70
  14  -4  -4    1.24    1.67
 -14  -4   4    1.33    1.69
 -14   4   4    2.80    3.08
  14   4  -4   -1.80    2.65
  13  -4  -4    0.01    1.45
 -13  -4   4   -0.54    1.42
  13  -4  -4   -0.83    1.30
 -13  -4   4    0.61    1.25
 -13   4   4    1.82    2.46
  13   4  -4   -2.75    2.37
 -12  -4   4   21.04    2.05
 -12  -4   4   22.27    1.89
  12  -4  -4   17.63    2.05
  12  -4  -4   19.80    2.51
 -12   4   4   18.84    5.01
  12   4  -4   17.56    2.59
 -12   4   4   22.54    2.45
  11  -4  -4   -0.33    1.19
  11  -4  -4   -0.75    0.87
 -11  -4   4   -0.37    0.83
 -11  -4   4    0.83    1.19
  11   4  -4   -1.19    1.87
 -11   4   4   -0.52    1.94
 -11   4   4    0.53    1.25
 -10  -4   4    6.23    1.29
  10  -4  -4    6.65    0.98
  10  -4  -4    7.30    1.33
 -10  -4   4    5.29    0.89
 -10   4   4    6.16    1.89
  10   4  -4    4.62    1.84
 -10   4   4    7.51    1.18
   9  -4  -4   20.01    1.26
   9  -4  -4   20.91    1.49
  -9  -4   4   21.50    1.53
  -9  -4   4   23.15    1.96
  -9  -4   4   22.54    1.04
   9   4  -4   21.25    2.03
  -9   4   4   18.79    2.08
  -9   4   4   20.05    1.26
  -8  -4   4    9.08    0.93
  -8  -4   4    8.02    1.19
   8  -4  -4    8.20    0.80
   8  -4  -4    8.38    0.90
  -8  -4   4   10.17    0.91
  -8   4   4    9.89    0.87
   8   4  -4    8.24    1.56
  -8   4   4    7.64    1.56
   7  -4  -4   32.65    1.30
  -7  -4   4   31.03    2.00
  -7  -4   4   31.69    1.74
   7  -4  -4   31.48    1.67
  -7  -4   4   32.79    1.58
  -7   4   4   32.22    2.64
  -6  -4   4    7.34    0.81
   6  -4  -4    4.39    0.54
  -6  -4   4    5.21    0.99
  -6  -4   4    5.84    0.78
   6  -4  -4    5.27    0.72
  -6   4   4    8.70    1.40
  -5  -4   4    1.40    0.61
   5  -4  -4    1.15    0.60
   5  -4  -4    1.34    0.34
  -5   4   4    0.91    1.16
   4  -4  -4    5.08    0.76
  -4  -4   4    6.33    0.83
   4  -4  -4    5.61    0.60
  -4  -4   4    6.11    1.31
   4  -4  -4    6.74    0.87
  -4  -4   4    6.29    0.89
  -4   4   4    7.58    1.26
  -3  -4   4    1.31    1.01
  -3  -4   4    2.05    0.81
   3  -4  -4    2.21    0.66
   3  -4  -4    2.16    0.64
  -3  -4   4    2.07    0.86
   3  -4  -4    2.63    0.43
  -3   4   4    2.89    1.04
  -2  -4   4    1.88    0.72
  -2  -4   4    0.92    1.02
   2  -4  -4    2.71    0.75
  -2  -4   4    4.52    0.97
   2  -4  -4    4.07    0.76
  -2  -4   4    4.03    1.08
   2  -4  -4    3.45    0.41
  -2   4   4    3.61    1.01
  -1  -4   4   13.25    1.36
   1  -4  -4   12.85    1.33
  -1  -4   4   14.48    1.25
   1  -4  -4   14.53    0.81
  -1  -4   4   15.28    1.73
   1  -4  -4   15.68    1.16
   1  -4  -4   14.18    1.06
  -1  -4   4   13.43    1.36
  -1   4   4   14.60    1.30
   0  -4   4   29.81    1.90
   0  -4   4   26.23    1.53
   0  -4  -4   27.46    1.51
   0  -4  -4   29.40    1.50
   0  -4  -4   30.14    1.68
   0  -4   4   27.09    1.53
   0  -4  -4   28.66    1.35
  -1  -4  -4    4.35    0.76
  -1  -4  -4    2.97    0.80
  -1  -4  -4    4.00    0.63
   1  -4   4    3.07    0.63
   1  -4   4    3.20    0.86
   1  -4   4    4.05    0.73
  -1  -4  -4    3.60    0.62
   1   4   4    3.03    1.10
   2  -4   4    1.21    0.80
  -2  -4  -4    1.32    0.76
  -2  -4  -4    0.10    0.53
  -2  -4  -4    0.77    0.57
   2  -4   4   -0.06    0.73
   2  -4   4    0.03    0.52
   2  -4   4    0.01    0.58
   2   4   4    1.16    0.94
  -2   4  -4    0.23    0.95
  -2   4  -4   -0.02    1.02
   3  -4   4    8.42    1.03
   3  -4   4   10.45    0.88
   3  -4   4   11.03    1.09
  -3  -4  -4    9.64    0.93
  -3  -4  -4    9.77    1.21
   3  -4   4    8.38    0.91
  -3  -4  -4    9.54    1.06
  -3  -4  -4    9.72    0.88
  -3   4  -4    9.60    1.48
  -3   4  -4   10.98    1.30
   3   4   4   11.03    1.36
  -4  -4  -4   37.98    2.33
  -4  -4  -4   37.82    1.85
   4  -4   4   39.78    1.62
   4  -4   4   38.07    2.17
  -4  -4  -4   38.14    1.72
  -4  -4  -4   39.72    1.85
   4  -4   4   42.46    2.05
   4  -4   4   41.47    1.81
   4   4   4   36.43    2.47
  -4   4  -4   36.50    2.43
  -4   4  -4   37.08    2.77
   5  -4   4    5.39    1.04
  -5  -4  -4    5.10    0.81
   5  -4   4    4.11    0.76
  -5  -4  -4    5.81    0.83
   5  -4   4    4.79    0.92
   5  -4   4    4.71    0.55
  -5  -4  -4    5.73    0.54
  -5   4  -4    4.04    1.45
   5   4   4    6.12    1.25
  -5   4  -4    5.18    1.14
   6  -4   4   26.39    1.52
   6  -4   4   23.51    1.18
  -6  -4  -4   26.06    1.72
  -6  -4  -4   25.35    1.67
   6  -4   4   24.48    1.84
  -6  -4  -4   24.81    1.19
   6  -4   4   22.85    1.85
  -6   4  -4   26.91    2.76
  -6   4  -4   24.33    2.17
   6   4   4   26.79    2.24
  -7  -4  -4   -0.07    0.48
   7  -4   4    0.52    0.84
   7  -4   4    0.17    0.49
  -7  -4  -4   -0.69    0.80
  -7  -4  -4   -0.42    0.95
   7   4   4    0.59    1.18
  -7   4  -4    0.04    1.20
  -7   4  -4    2.03    1.63
   8  -4   4    3.97    0.66
  -8  -4  -4    4.45    1.22
   8  -4   4    2.17    0.93
  -8  -4  -4    5.30    1.08
  -8  -4  -4    4.80    0.69
   8   4   4    4.45    1.38
  -8   4  -4    2.51    1.73
  -8   4  -4    4.04    1.40
   9  -4   4   13.57    1.28
  -9  -4  -4   13.98    1.38
   9  -4   4   11.73    1.45
  -9  -4  -4   10.73    1.33
  -9   4  -4   11.97    1.74
   9   4   4   15.31    1.73
  -9   4  -4    8.35    2.12
  10  -4   4    3.70    0.95
 -10  -4  -4    4.51    0.98
 -10  -4  -4    5.93    1.37
  10  -4   4    3.27    1.14
 -10   4  -4    8.61    1.79
  10   4   4    6.76    1.64
 -10   4  -4    3.15    2.19
  11  -4   4   24.56    2.56
 -11  -4  -4   33.02    2.70
 -11  -4  -4   35.21    2.28
  11  -4   4   25.56    2.10
 -11   4  -4   30.93    3.19
 -11   4  -4   32.31    3.38
  11   4   4   32.41    2.97
 -12  -4  -4   -0.21    1.43
 -12  -4  -4    4.47    1.68
  12  -4   4    2.13    1.46
 -12   4  -4    2.55    2.21
  12   4   4    4.97    1.87
 -12   4  -4    2.83    2.78
 -13  -4  -4    5.21    2.22
 -13  -4  -4   -0.95    1.79
  13  -4   4   -0.35    1.49
 -13   4  -4    5.93    2.45
 -13   4  -4   -0.64    3.05
 -12  -5   4   -0.74    1.62
  12  -5  -4   -2.22    1.54
 -12  -5   4    0.21    1.73
  12  -5  -4   -0.50    1.73
 -12   5   4    4.05    3.29
 -11  -5   4    1.83    1.62
 -11  -5   4    3.32    1.22
  11  -5  -4    3.74    1.84
  11  -5  -4    2.73    1.37
 -11   5   4    5.11    2.77
 -10  -5   4    1.62    1.03
 -10  -5   4    0.17    1.34
  10  -5  -4    1.12    1.45
  10  -5  -4   -1.06    1.09
 -10   5   4    0.72    2.70
   9  -5  -4    1.78    1.37
  -9  -5   4    1.50    1.49
   9  -5  -4    1.95    1.03
  -9  -5   4    0.90    0.97
  -9   5   4    1.00    2.31
   8  -5  -4    1.44    0.91
  -8  -5   4   -1.05    0.89
  -8  -5   4    0.54    1.27
  -8   5   4    1.93    1.99
   7  -5  -4    5.35    0.97
  -7  -5   4    4.31    1.04
  -7  -5   4    5.72    1.30
  -7   5   4    9.50    2.16
  -6  -5   4    7.25    1.00
  -6  -5   4    7.84    1.31
   6  -5  -4    5.97    0.98
  -6   5   4    7.92    1.86
  -5  -5   4    4.50    1.12
   5  -5  -4    4.94    0.46
   5  -5  -4    4.09    0.49
  -5  -5   4    4.79    0.93
   5  -5  -4    3.56    0.91
  -5   5   4    3.83    1.74
   4  -5  -4   -0.15    0.80
  -4  -5   4   -0.54    0.83
   4  -5  -4   -0.24    0.38
   4  -5  -4   -0.93    0.58
  -4   5   4   -1.90    1.52
   3  -5  -4    0.19    0.82
   3  -5  -4   -0.66    0.39
   3  -5  -4    1.96    0.60
  -3   5   4    1.10    1.41
   2  -5  -4   11.25    1.21
   2  -5  -4    7.76    0.82
   2  -5  -4    5.03    1.05
   1  -5  -4    6.03    1.13
  -1  -5   4    8.45    1.09
   1  -5  -4    9.14    0.86
   1  -5  -4    8.03    1.16
   1  -5  -4    8.31    1.02
   0  -5  -4    1.80    1.02
   0  -5  -4    2.42    1.01
   0  -5  -4   -0.16    0.88
   0  -5  -4    1.28    0.68
   0  -5   4    1.11    0.87
   1  -5   4   12.46    1.13
  -1  -5  -4   10.92    1.22
   1  -5   4   15.43    1.58
  -1  -5  -4   15.76    1.51
   1  -5   4   10.20    1.33
  -1  -5  -4   10.63    1.25
  -1  -5  -4   14.15    1.44
   2  -5   4   29.66    1.76
  -2  -5  -4   32.19    1.78
   2  -5   4   32.99    2.34
  -2  -5  -4   31.66    2.02
  -2  -5  -4   30.22    1.62
  -2  -5  -4   31.22    2.54
  -2  -5  -4   29.96    2.25
   2  -5   4   29.14    2.17
   3  -5   4    3.41    1.16
   3  -5   4    3.72    0.75
  -3  -5  -4    4.42    0.86
  -3  -5  -4    2.45    0.65
   3  -5   4    5.07    1.20
  -3   5  -4    4.95    1.82
  -4  -5  -4    1.47    0.85
   4  -5   4    2.21    0.69
  -4  -5  -4    1.04    0.67
   4  -5   4    2.64    1.22
  -4   5  -4    1.23    1.48
  -4   5  -4    0.86    1.72
   5  -5   4   -0.48    0.64
  -5  -5  -4   -0.13    0.86
   5  -5   4    0.77    1.03
  -5  -5  -4    0.47    0.60
  -5   5  -4    0.87    1.87
  -5   5  -4    0.76    1.47
   6  -5   4    1.25    1.14
  -6  -5  -4    3.14    0.65
  -6  -5  -4    2.52    1.04
   6  -5   4    3.70    0.70
  -6   5  -4    3.03    1.68
  -6   5  -4    2.19    2.12
   6   5   4    0.92    1.67
   7  -5   4    0.36    1.55
   7  -5   4    1.06    0.75
  -7  -5  -4    1.49    1.03
  -7  -5  -4    1.37    0.68
  -7   5  -4   -1.24    1.70
   7   5   4   -1.93    1.71
  -7   5  -4    0.24    2.25
  -8  -5  -4    2.11    1.16
  -8  -5  -4    2.04    0.87
   8  -5   4    1.98    0.87
   8  -5   4    2.16    1.39
  -8   5  -4    0.49    1.88
  -8   5  -4    0.40    2.74
   8   5   4   -0.60    1.86
  -9  -5  -4    0.43    1.35
   9  -5   4    0.71    1.46
  -9  -5  -4    1.43    1.19
  -9   5  -4    2.07    2.90
  -9   5  -4   -1.16    2.11
   9   5   4   -2.28    1.94
  10  -5   4    1.92    1.61
 -10  -5  -4    0.15    1.55
 -10   5  -4    4.71    2.31
  10   5   4    2.52    2.26
 -10   5  -4   -1.84    2.92
 -11  -5  -4    7.28    1.92
  11  -5   4    7.53    1.79
 -11   5  -4    6.93    2.67
 -11   5  -4    8.72    3.58
   8  -6  -4    4.00    1.53
  -8  -6   4    7.22    1.51
   8  -6  -4   11.19    2.38
  -8  -6   4    4.00    1.81
  -8   6   4    8.65    3.33
  -7  -6   4    7.20    1.79
  -7  -6   4    3.57    1.75
  -7  -6   4    7.17    1.47
   7  -6  -4    4.59    1.39
  -7   6   4    6.09    3.12
  -6  -6   4    1.08    1.56
   6  -6  -4   -2.69    1.13
  -6  -6   4   -0.85    1.61
  -6  -6   4    1.35    1.17
  -6   6   4   -2.14    2.55
   5  -6  -4    7.19    1.40
  -5  -6   4    6.34    1.65
  -5  -6   4    6.98    1.30
  -5  -6   4    7.05    1.75
  -5   6   4   11.12    2.63
   4  -6  -4    6.61    1.37
  -4  -6   4    4.10    1.64
  -4  -6   4    6.52    1.58
  -4  -6   4    7.58    1.36
  -3  -6   4   -0.85    1.47
  -3  -6   4   -0.61    1.46
  -3  -6   4   -1.18    1.36
   3  -6  -4    0.32    1.23
  -3  -6   4    0.61    1.25
  -2  -6   4    4.03    1.47
   2  -6  -4    5.58    1.38
  -2  -6   4    5.33    1.53
   1  -6  -4   -0.37    1.29
  -1  -6   4    1.12    1.41
  -1  -6   4    1.19    1.35
   1  -6  -4    0.83    0.94
   0  -6   4    7.29    1.54
   0  -6   4    6.69    1.38
   0  -6  -4    7.90    1.12
   0  -6  -4    5.52    1.45
   1  -6   4    5.10    1.98
  -1  -6  -4    4.50    1.12
  -1  -6  -4    3.81    1.52
   1  -6   4    5.60    1.31
  -2  -6  -4    6.08    1.07
   2  -6   4    7.51    1.28
   2  -6   4    8.41    1.59
  -2  -6  -4    7.81    1.25
   3  -6   4    2.67    1.48
  -3  -6  -4    3.89    0.96
   3  -6   4    3.11    1.11
  -3  -6  -4    2.54    1.57
  -3  -6  -4    1.16    1.20
  -4  -6  -4    6.39    1.77
   4  -6   4    6.48    1.81
   4  -6   4    8.15    1.15
  -4  -6  -4    7.99    1.23
  -4  -6  -4    7.34    1.37
  -5  -6  -4   -0.64    1.31
   5  -6   4   -0.10    1.46
  -5  -6  -4    0.96    1.83
  -6  -6  -4   16.23    1.87
   6  -6   4   14.72    2.00
  -6   6  -4   15.84    3.43
  -7  -6  -4    3.80    1.82
   7  -6   4    2.51    1.68
  -7   6  -4    2.88    3.24
  18   0  -5   -0.30    2.66
 -18   0   5    0.02    2.61
 -18   0   5   -2.25    2.14
 -17   0   5    2.08    1.84
  17   0  -5    2.46    2.07
 -17   0   5   -0.48    2.15
  16   0  -5   -0.27    1.76
 -16   0   5   -0.68    2.73
 -16   0   5   -1.00    1.49
  16   0  -5    1.37    0.77
 -15   0   5   24.54    2.30
  15   0  -5   27.67    1.35
 -15   0   5   24.51    2.68
  15   0  -5   23.43    2.66
 -14   0   5   -0.37    1.14
  14   0  -5    0.68    0.48
  14   0  -5   -0.06    0.85
 -14   0   5   -0.28    1.00
  14   0  -5   -0.05    1.23
  13   0  -5   -0.88    0.96
  13   0  -5   -0.15    0.47
 -13   0   5    0.20    0.88
  13   0  -5   -1.13    0.72
 -13   0   5   -1.50    0.99
  12   0  -5    0.17    0.28
 -12   0   5   -0.56    0.76
  12   0  -5   -1.45    0.59
  12   0  -5   -1.05    0.86
 -12   0   5    0.58    0.89
 -11   0   5   58.72    2.47
 -11   0   5   58.62    2.59
  11   0  -5   55.87    2.57
  11   0  -5   59.01    2.31
  11   0  -5   61.39    2.08
  10   0  -5    0.07    0.20
  10   0  -5   -0.64    0.39
 -10   0   5   -0.14    0.55
 -10   0   5    1.03    0.55
 -10   0   5    0.58    0.50
  10   0  -5   -0.60    0.59
  10   0  -5   -0.23    0.46
   9   0  -5    8.91    0.94
  -9   0   5    8.95    0.91
   9   0  -5    9.71    0.71
   9   0  -5   10.33    0.52
   9   0  -5   10.03    0.78
  -9   0   5    8.97    0.90
  -9   0   5   10.51    0.80
  -8   0   5    0.33    0.41
   8   0  -5   -0.39    0.26
   8   0  -5   -0.07    0.16
   8   0  -5   -0.41    0.42
  -8   0   5   -0.30    0.37
  -8   0   5    0.11    0.30
  -7   0   5  125.92    4.43
   7   0  -5  123.68    4.45
  -7   0   5  121.72    4.44
   7   0  -5  126.83    4.34
   7   0  -5  131.32    4.29
  -7   0   5  135.90    4.41
   7   0  -5  133.08    4.40
   6   0  -5   -0.12    0.20
   6   0  -5    0.15    0.30
  -6   0   5   -0.05    0.25
  -6   0   5   -0.28    0.21
  -6   0   5   -0.36    0.23
   6   0  -5    0.08    0.20
   6   0  -5   -0.24    0.17
  -5   0   5   76.52    2.59
  -5   0   5   72.93    2.59
   5   0  -5   73.67    2.61
   5   0  -5   72.87    2.54
   5   0  -5   78.51    2.60
  -5   0   5   72.61    2.62
   4   0  -5   -0.18    0.11
  -4   0   5    0.12    0.16
  -4   0   5   -0.07    0.15
   4   0  -5    0.09    0.15
  -4   0   5    0.05    0.16
   4   0  -5    0.18    0.18
  -3   0   5   57.13    1.98
   3   0  -5   57.58    1.99
  -3   0   5   57.88    1.98
  -3   0   5   57.92    2.06
   3   0  -5   57.72    1.99
  -3   0   5   56.72    1.97
   3   0  -5   56.43    1.94
  -2   0   5   -0.10    0.11
  -2   0   5   -0.24    0.13
   2   0  -5   -0.10    0.13
  -2   0   5   -0.04    0.13
   2   0  -5    0.04    0.12
  -2   0   5   -0.26    0.17
   2   0  -5   -0.25    0.11
   2   0  -5   -0.08    0.21
  -1   0   5   27.13    1.01
   1   0  -5   27.97    1.09
  -1   0   5   26.66    1.07
  -1   0   5   28.10    1.01
   1   0  -5   27.46    0.99
  -1   0   5   29.14    1.02
   1   0  -5   28.94    1.00
   0   0  -5    0.12    0.15
   0   0  -5   -0.24    0.23
   0   0   5    0.32    0.20
   0   0   5    0.19    0.14
   0   0   5   -0.45    0.16
   0   0  -5    0.10    0.12
   0   0   5   -0.11    0.20
   1   0   5    0.13    0.19
   1   0   5   -0.11    0.15
  -1   0  -5   -0.18    0.19
  -1   0  -5    0.36    0.13
   1   0   5    0.32    0.22
  -1   0  -5    0.08    0.23
  -2   0  -5    0.18    0.15
  -2   0  -5   -0.13    0.20
  -2   0  -5   -0.29    0.24
   2   0   5   -0.11    0.16
  -2   0  -5    0.01    0.16
   2   0   5   -0.05    0.18
   2   0   5    0.00    0.21
  -3   0  -5  471.97   14.97
   3   0   5  409.63   15.12
  -3   0  -5  457.91   15.05
   3   0   5  453.35   14.96
  -3   0  -5  466.59   15.04
   3   0   5  478.80   15.00
   4   0   5    0.24    0.23
  -4   0  -5    0.11    0.21
  -4   0  -5    0.03    0.19
  -4   0  -5    0.64    0.33
   4   0   5    0.59    0.27
   4   0   5    0.42    0.23
  -4   0  -5    0.00    0.28
   4   0   5    0.24    0.24
  -5   0  -5   36.06    1.37
  -5   0  -5   34.55    1.34
   5   0   5   35.21    1.36
  -5   0  -5   34.10    1.46
   5   0   5   34.88    1.41
  -5   0  -5   32.97    1.51
   5   0   5   35.56    1.42
   6   0   5   -0.04    0.25
  -6   0  -5   -0.08    0.44
  -6   0  -5   -0.53    0.46
  -6   0  -5    0.20    0.26
   6   0   5   -0.05    0.32
  -6   0  -5   -0.13    0.25
   6   0   5    0.23    0.31
   6   0   5   -0.10    0.29
   7   0   5  179.81    6.24
  -7   0  -5  185.62    6.45
   7   0   5  193.65    6.27
   7   0   5  186.11    6.37
  -7   0  -5  186.08    6.32
   7   0   5  193.43    6.39
  -7   0  -5  171.50    6.40
  -7   0  -5  188.17    6.25
   8   0   5   -0.17    0.31
  -8   0  -5   -0.08    0.35
   8   0   5   -0.02    0.35
  -8   0  -5    0.43    0.62
   8   0   5   -0.53    0.53
  -8   0  -5   -0.26    0.66
  -8   0  -5    0.29    0.40
   8   0   5    0.29    0.60
   9   0   5    3.13    0.52
  -9   0  -5    2.58    0.87
   9   0   5    3.86    0.55
   9   0   5    3.23    0.78
  -9   0  -5    3.10    0.48
  -9   0  -5    2.72    0.77
  -9   0  -5    3.16    0.60
 -10   0  -5   -1.22    0.62
 -10   0  -5   -0.33    0.89
 -10   0  -5   -0.44    0.81
  10   0   5   -0.39    0.43
  10   0   5   -0.04    0.50
  10   0   5    0.56    0.82
 -10   0  -5    0.31    0.50
 -11   0  -5   22.55    1.85
 -11   0  -5   21.93    1.35
 -11   0  -5   21.96    2.03
  11   0   5   21.86    1.27
  11   0   5   23.64    1.86
  12   0   5   -0.18    0.62
  12   0   5    0.85    1.09
 -12   0  -5    1.15    1.26
 -12   0  -5   -0.08    1.07
 -13   0  -5    3.75    1.52
  13   0   5    5.41    1.49
 -13   0  -5    3.53    1.40
  13   0   5    4.71    0.87
  14   0   5   -0.26    1.59
 -14   0  -5   -0.67    1.54
  14   0   5    0.94    0.87
 -14   0  -5    2.98    1.76
 -15   0  -5   -1.20    2.11
  15   0   5    0.02    1.13
  15   0   5    1.65    1.93
 -15   0  -5    1.03    1.80
 -16   0  -5    0.23    2.49
 -16   0  -5   -0.82    2.02
  16   0   5    4.49    1.39
  16   0   5    3.97    2.46
 -17  -1   5    8.88    2.25
  17  -1  -5    9.05    1.13
 -17  -1   5    9.57    2.04
  17  -1  -5   10.25    2.24
 -17   1   5    6.72    2.57
  17   1  -5   11.16    2.61
 -17   1   5   11.10    2.14
 -16  -1   5   -1.40    2.02
 -16  -1   5    1.18    1.91
  16  -1  -5   -2.05    0.87
  16  -1  -5   -0.19    1.71
 -16   1   5    2.09    1.47
 -16   1   5   -0.74    2.01
  16   1  -5   -2.83    2.73
 -15  -1   5    3.37    1.44
 -15  -1   5    4.38    1.40
  15  -1  -5    2.92    1.45
  15  -1  -5    2.73    0.83
 -15   1   5    4.44    1.76
  15   1  -5    3.07    1.71
 -15   1   5    4.03    1.38
  14  -1  -5   32.09    3.15
  14  -1  -5   31.41    2.31
 -14  -1   5   31.42    2.21
  14  -1  -5   30.15    1.64
 -14  -1   5   27.32    2.29
  14   1  -5   32.57    2.73
 -14   1   5   31.83    2.21
 -14   1   5   27.27    2.61
 -13  -1   5    0.85    0.94
 -13  -1   5   -0.82    0.92
  13  -1  -5   -0.98    0.91
  13  -1  -5   -0.51    0.62
  13  -1  -5    0.51    1.10
 -13   1   5    0.06    0.91
 -13   1   5    0.09    1.17
  13   1  -5    0.77    1.13
 -12  -1   5   44.49    2.26
  12  -1  -5   48.62    2.35
  12  -1  -5   50.92    2.04
  12  -1  -5   43.70    2.56
 -12  -1   5   49.09    2.35
 -12   1   5   49.75    2.27
  12   1  -5   49.96    2.59
 -12   1   5   46.41    2.57
 -11  -1   5   99.61    3.75
  11  -1  -5   98.78    3.75
  11  -1  -5   99.98    3.54
  11  -1  -5   96.07    3.70
 -11  -1   5   94.84    3.66
 -11   1   5   96.03    3.62
  11   1  -5   94.24    3.87
 -11   1   5   97.05    3.87
  10  -1  -5   15.35    1.23
  10  -1  -5   14.29    1.13
 -10  -1   5   14.38    1.24
  10  -1  -5   13.03    1.08
 -10  -1   5   14.38    1.12
  10   1  -5   16.77    1.49
 -10   1   5   14.14    1.12
 -10   1   5   14.31    0.98
 -10   1   5   12.95    1.41
  10   1  -5   17.49    1.46
   9  -1  -5  159.13    5.43
  -9  -1   5  151.25    5.43
   9  -1  -5  162.62    5.55
  -9  -1   5  155.48    5.56
   9  -1  -5  159.93    5.45
  -9  -1   5  158.05    5.46
   9  -1  -5  152.79    5.46
   9   1  -5  158.51    5.63
  -9   1   5  153.93    5.58
  -9   1   5  157.22    5.41
  -9   1   5  160.48    5.43
   9   1  -5  157.49    5.46
   8  -1  -5  137.04    4.75
   8  -1  -5  123.46    4.81
  -8  -1   5  132.64    4.64
   8  -1  -5  140.84    4.65
   8  -1  -5  134.05    4.66
  -8  -1   5  133.74    4.76
  -8  -1   5  136.88    4.67
  -8   1   5  126.32    4.75
   8   1  -5  133.64    4.79
   8   1  -5  140.15    4.80
  -8   1   5  138.13    4.65
  -7  -1   5    4.79    0.56
   7  -1  -5    6.00    0.63
  -7  -1   5    6.19    0.61
  -7  -1   5    5.51    0.59
   7  -1  -5    5.80    0.59
   7  -1  -5    5.16    0.52
  -7   1   5    5.44    0.49
   7   1  -5    5.63    0.67
   7   1  -5    6.33    0.59
  -7   1   5    5.86    0.52
  -7   1   5    5.10    0.57
   6  -1  -5    2.52    0.43
  -6  -1   5    1.30    0.29
   6  -1  -5    1.54    0.35
  -6  -1   5    0.94    0.42
   6  -1  -5    0.99    0.27
  -6  -1   5    1.33    0.34
   6   1  -5    1.59    0.47
  -6   1   5    1.90    0.45
  -6   1   5    1.65    0.32
  -6   1   5    1.73    0.27
   6   1  -5    1.66    0.32
  -5  -1   5   65.48    2.25
   5  -1  -5   62.88    2.20
  -5   1   5   56.61    2.25
   5   1  -5   65.07    2.28
  -5   1   5   63.18    2.23
  -5   1   5   60.17    2.14
   4  -1  -5  203.29    6.84
  -4  -1   5  220.05    7.02
  -4  -1   5  200.03    6.85
   4  -1  -5  209.87    6.92
  -4  -1   5  209.17    6.84
  -4   1   5  201.52    6.94
   4   1  -5  196.76    6.87
  -4   1   5  208.73    6.86
  -4   1   5  203.72    6.74
  -4   1   5  199.18    6.84
   3  -1  -5    8.71    0.60
  -3  -1   5    9.55    0.49
  -3  -1   5    8.45    0.51
  -3  -1   5    9.12    0.35
   3  -1  -5    9.12    0.43
   3  -1  -5    8.66    0.49
  -3   1   5    9.68    0.50
  -3   1   5    8.96    0.63
  -3   1   5    8.83    0.35
  -3   1   5    8.26    0.38
   3   1  -5    8.72    0.53
   2  -1  -5  107.16    3.54
   2  -1  -5  108.82    3.67
   2  -1  -5  104.39    3.62
  -2  -1   5  108.79    3.57
  -2  -1   5  109.30    3.73
  -2  -1   5  106.08    3.53
  -2   1   5  103.93    3.56
  -2   1   5  109.62    3.64
  -2   1   5  103.89    3.69
   2   1  -5  104.15    3.59
   2   1  -5  103.55    3.73
   1  -1  -5   61.76    2.17
   1  -1  -5   59.55    2.14
  -1  -1   5   64.20    2.24
  -1  -1   5   59.47    2.23
   1  -1  -5   60.80    2.02
  -1  -1   5   64.11    2.06
  -1  -1   5   59.28    2.07
   1  -1  -5   60.14    2.03
  -1   1   5   58.44    2.19
  -1   1   5   62.68    2.16
  -1   1   5   60.67    2.02
   1   1  -5   62.62    2.08
  -1   1   5   58.66    2.04
   1   1  -5   55.21    2.23
   1   1  -5   62.44    2.11
   0  -1   5    0.52    0.10
   0  -1  -5    0.46    0.19
   0  -1  -5    0.77    0.17
   0  -1  -5    0.39    0.20
   0  -1   5    0.17    0.28
   0  -1   5    0.24    0.24
   0  -1   5    0.90    0.18
   0   1   5    0.36    0.19
   0   1  -5    0.09    0.28
   0   1   5    0.53    0.10
   0   1  -5    0.54    0.18
   0   1  -5    0.03    0.22
   0   1  -5    0.38    0.12
   0   1   5    0.69    0.13
   1  -1   5   50.72    1.85
   1  -1   5   49.47    1.76
  -1  -1  -5   51.22    1.77
   1  -1   5   50.05    1.89
  -1  -1  -5   49.53    1.73
   1   1   5   50.07    1.73
  -1   1  -5   47.70    1.90
  -1   1  -5   48.39    1.88
  -1   1  -5   50.42    1.80
   1   1   5   46.07    1.81
   2  -1   5  220.40    7.46
  -2  -1  -5  236.61    7.55
  -2  -1  -5  220.35    7.45
  -2  -1  -5  230.54    7.35
   2   1   5  232.29    7.45
  -2   1  -5  226.96    7.59
  -2   1  -5  217.75    7.57
   2   1   5  220.92    7.49
  -2   1  -5  226.01    7.55
   2   1   5  212.59    7.32
   3  -1   5   32.29    1.29
  -3  -1  -5   30.00    1.24
  -3  -1  -5   30.56    1.12
  -3  -1  -5   31.40    1.32
  -3  -1  -5   31.96    1.16
   3  -1   5   31.40    1.23
   3  -1   5   32.86    1.35
   3  -1   5   29.22    1.06
  -3   1  -5   32.72    1.29
   3   1   5   28.03    1.21
   3   1   5   30.66    1.07
  -3   1  -5   30.34    1.33
  -3   1  -5   31.06    1.41
   3   1   5   30.42    1.22
  -3   1  -5   31.70    1.04
   4  -1   5   12.78    0.56
   4  -1   5   12.11    0.74
   4  -1   5   13.24    0.84
  -4  -1  -5   12.94    0.63
  -4  -1  -5   12.58    0.84
   4  -1   5   13.72    0.79
  -4  -1  -5   13.61    0.63
   4   1   5   11.93    0.67
  -4   1  -5   13.05    0.49
  -4   1  -5   13.05    0.78
   4   1   5   12.94    0.53
   4   1   5   13.33    0.74
  -4   1  -5   10.51    0.89
  -4   1  -5   10.59    1.18
   5  -1   5    5.76    0.58
   5  -1   5    6.18    0.62
  -5  -1  -5    6.60    0.66
  -5  -1  -5    6.18    0.73
   5  -1   5    6.93    0.65
   5  -1   5    5.99    0.44
  -5  -1  -5    6.72    0.52
  -5  -1  -5    6.45    0.48
   5   1   5    5.65    0.66
  -5   1  -5    7.65    0.68
  -5   1  -5    4.47    0.57
  -5   1  -5    5.81    0.33
   5   1   5    5.96    0.37
   5   1   5    7.05    0.65
   5   1   5    6.44    0.65
  -5   1  -5    5.35    0.71
  -6  -1  -5    8.66    0.83
  -6  -1  -5    9.17    0.75
   6  -1   5    8.27    0.76
   6  -1   5    8.72    0.76
   6  -1   5    7.72    0.68
   6  -1   5    7.50    0.56
  -6  -1  -5    7.54    0.64
  -6  -1  -5    8.77    0.57
  -6   1  -5    8.80    0.44
   6   1   5    6.84    0.69
  -6   1  -5    6.41    0.81
  -6   1  -5    5.98    0.70
   6   1   5    8.01    0.46
   6   1   5    7.44    0.76
  -6   1  -5    8.91    0.80
   6   1   5    8.58    0.77
   7  -1   5    5.95    0.64
  -7  -1  -5    6.05    0.75
   7  -1   5    5.60    0.59
  -7  -1  -5    4.69    0.57
   7  -1   5    5.22    0.65
  -7  -1  -5    5.61    0.53
  -7  -1  -5    4.45    0.68
   7  -1   5    6.68    0.71
  -7   1  -5    5.55    0.82
   7   1   5    7.49    0.87
   7   1   5    3.90    0.72
  -7   1  -5    6.42    0.77
   7   1   5    5.63    0.57
  -7   1  -5    5.49    0.87
   7   1   5    6.66    0.50
  -8  -1  -5   40.35    1.87
  -8  -1  -5   39.50    1.88
   8  -1   5   34.90    1.78
  -8  -1  -5   42.73    1.82
   8  -1   5   40.97    1.72
  -8  -1  -5   43.63    1.67
   8  -1   5   42.81    1.83
   8  -1   5   43.05    1.85
   8   1   5   42.67    1.59
   8   1   5   39.16    2.06
   8   1   5   40.29    1.73
   8   1   5   42.21    2.00
  -8   1  -5   42.82    1.55
  -8   1  -5   38.65    2.00
  -8   1  -5   39.92    2.21
  -8   1  -5   41.74    1.97
  -9  -1  -5   53.86    2.30
  -9  -1  -5   52.62    2.39
  -9  -1  -5   56.95    2.17
   9  -1   5   54.76    2.18
   9  -1   5   54.35    2.29
  -9  -1  -5   53.06    2.37
   9   1   5   59.45    2.21
  -9   1  -5   56.21    2.03
   9   1   5   52.94    2.20
   9   1   5   57.19    2.62
  -9   1  -5   52.79    2.68
  -9   1  -5   49.15    2.50
  10  -1   5   10.08    0.99
 -10  -1  -5    9.44    1.06
  10  -1   5   11.14    1.02
 -10  -1  -5    8.28    1.04
 -10  -1  -5    7.84    0.97
 -10   1  -5    7.31    0.76
 -10   1  -5   10.97    1.26
  10   1   5    9.04    1.08
  10   1   5    9.04    0.86
 -10   1  -5    6.27    1.23
  10   1   5   10.23    1.25
 -11  -1  -5    0.95    0.86
 -11  -1  -5   -0.38    0.70
  11  -1   5   -0.90    0.88
  11  -1   5    0.25    0.64
 -11  -1  -5   -0.42    0.95
  11   1   5   -0.93    0.67
 -11   1  -5   -0.27    1.02
 -11   1  -5    0.59    1.27
  11   1   5   -0.36    1.09
 -11   1  -5    0.42    0.45
 -12  -1  -5    8.13    1.37
  12  -1   5    7.35    0.88
  12  -1   5    7.00    1.20
 -12  -1  -5    6.75    1.21
 -12   1  -5    6.14    1.67
  12   1   5    8.59    1.51
 -12   1  -5    8.86    1.44
  12   1   5    8.97    1.03
 -12   1  -5    9.67    1.10
  13  -1   5    5.61    1.39
 -13  -1  -5    7.33    1.47
  13  -1   5    4.58    0.93
 -13  -1  -5    7.49    1.50
  13   1   5    4.84    1.65
 -13   1  -5    6.45    1.74
 -13   1  -5    5.22    1.48
  13   1   5    7.30    1.09
  14  -1   5   15.52    1.56
 -14  -1  -5   15.70    1.86
  14  -1   5   18.40    1.95
 -14  -1  -5   17.54    2.10
  14   1   5   17.66    2.25
  14   1   5   15.97    1.95
 -14   1  -5   19.57    2.06
 -14   1  -5   14.85    2.34
 -15  -1  -5   -0.41    1.80
 -15  -1  -5   -0.91    2.01
  15  -1   5   -0.32    1.95
  15  -1   5    0.40    1.01
  15   1   5    2.25    2.22
  15   1   5    1.38    1.26
 -15   1  -5    0.23    2.36
  16  -1   5   15.12    2.53
 -16  -1  -5   12.87    2.35
  16  -1   5   18.89    2.05
 -16  -1  -5   15.72    3.23
  16   1   5   15.74    2.84
  16   1   5   17.38    1.88
 -16   1  -5   11.86    3.00
 -16   1  -5   14.22    2.51
 -17  -2   5    0.86    2.02
 -17  -2   5    0.57    1.95
  17  -2  -5   -2.42    1.29
  17  -2  -5   -1.87    2.18
  17   2  -5    0.75    2.81
 -17   2   5   10.91    2.87
 -17   2   5   -1.68    1.84
  16  -2  -5    6.49    1.84
 -16  -2   5    4.36    1.76
 -16  -2   5    3.86    1.68
  16  -2  -5    6.52    1.25
 -16   2   5    8.32    1.78
  16   2  -5    3.48    2.41
 -16   2   5    3.30    2.44
 -15  -2   5    9.30    1.48
  15  -2  -5    7.51    1.54
  15  -2  -5    6.68    1.20
 -15   2   5    6.97    2.93
 -15   2   5   10.51    1.64
  14  -2  -5    5.54    1.27
 -14  -2   5    7.65    1.34
  14  -2  -5    6.69    1.10
 -14  -2   5    7.29    1.19
  14   2  -5    5.93    1.86
 -14   2   5    7.26    1.38
 -14   2   5    7.81    1.98
 -13  -2   5    3.80    0.95
  13  -2  -5    4.41    1.03
  13  -2  -5    4.73    0.98
 -13  -2   5    3.35    1.17
 -13   2   5    5.55    1.15
  13   2  -5    4.08    1.49
 -13   2   5    4.59    1.52
 -12  -2   5    2.62    0.97
  12  -2  -5    2.51    0.86
  12  -2  -5    2.31    0.84
 -12  -2   5    2.40    0.83
  12   2  -5    1.51    1.29
 -12   2   5    2.77    0.92
 -12   2   5    1.87    1.25
 -11  -2   5    6.18    0.99
 -11  -2   5    6.99    0.82
  11  -2  -5    6.00    0.81
  11  -2  -5    7.64    0.96
  11   2  -5    7.59    1.30
 -11   2   5    8.52    1.34
 -11   2   5    8.62    0.93
  10  -2  -5   24.14    1.26
  10  -2  -5   17.71    1.84
 -10  -2   5   21.23    1.56
  10  -2  -5   19.56    1.50
 -10  -2   5   20.65    1.29
  10  -2  -5   19.91    1.32
  10   2  -5   21.96    1.85
 -10   2   5   19.25    1.32
 -10   2   5   20.01    1.87
   9  -2  -5    4.21    0.54
  -9  -2   5    2.99    0.53
   9  -2  -5    4.00    0.91
  -9  -2   5    3.12    0.74
   9  -2  -5    2.54    0.57
  -9   2   5    3.48    0.61
   9   2  -5    3.77    0.93
  -9   2   5    2.44    0.61
  -9   2   5    3.47    0.88
  -8  -2   5    2.55    0.53
   8  -2  -5    3.72    0.74
   8  -2  -5    2.88    0.43
  -8  -2   5    2.73    0.69
   8  -2  -5    2.40    0.54
  -8  -2   5    2.37    0.49
   8  -2  -5    3.16    0.55
  -8   2   5    2.36    0.75
  -8   2   5    3.33    0.59
  -8   2   5    3.54    0.43
   8   2  -5    2.89    0.80
   7  -2  -5   12.43    0.67
  -7  -2   5   11.11    1.03
   7  -2  -5   12.23    1.14
  -7  -2   5   12.00    0.90
  -7  -2   5   11.29    0.89
   7  -2  -5   12.61    0.86
   7  -2  -5   11.92    0.87
  -7   2   5   10.99    1.02
  -7   2   5   12.49    0.66
  -7   2   5   13.21    0.88
   7   2  -5   12.62    1.21
  -6  -2   5   69.53    2.28
   6  -2  -5   71.33    2.51
   6  -2  -5   68.52    2.35
   6  -2  -5   65.44    2.50
   6  -2  -5   68.20    2.73
  -6  -2   5   68.72    2.53
  -6  -2   5   67.91    2.56
   6   2  -5   68.43    2.71
  -6   2   5   65.16    2.69
  -6   2   5   69.96    2.56
  -6   2   5   66.76    2.36
  -5  -2   5   68.06    2.57
  -5  -2   5   67.16    2.80
  -5  -2   5   72.68    2.57
   5  -2  -5   73.34    2.53
  -5  -2   5   68.84    2.40
   5  -2  -5   68.56    2.35
   5  -2  -5   68.73    2.54
   5  -2  -5   73.04    2.76
   5   2  -5   68.11    2.70
  -5   2   5   66.84    2.66
  -5   2   5   72.04    2.59
  -5   2   5   70.12    2.38
  -4  -2   5   20.22    1.23
   4  -2  -5   18.93    1.10
   4  -2  -5   18.04    0.85
  -4  -2   5   16.31    0.97
  -4  -2   5   19.25    0.92
   4  -2  -5   15.66    0.91
  -4  -2   5   17.28    0.81
  -4   2   5   16.99    1.00
  -4   2   5   16.71    0.93
   4   2  -5   18.46    1.11
   3  -2  -5   25.50    1.16
  -3  -2   5   28.56    1.15
  -3  -2   5   25.45    1.13
   3  -2  -5   26.73    1.31
   3  -2  -5   26.73    1.19
  -3  -2   5   26.92    1.37
  -3   2   5   26.00    1.19
   3   2  -5   25.60    1.19
  -3   2   5   28.90    1.21
  -3   2   5   24.99    1.45
  -2  -2   5   75.26    2.97
   2  -2  -5   88.43    3.09
  -2  -2   5   83.79    3.10
  -2  -2   5   86.20    3.12
  -2  -2   5   82.49    2.91
   2  -2  -5   82.84    3.00
   2  -2  -5   83.57    2.86
   2   2  -5   82.15    2.95
  -2   2   5   82.37    3.17
  -2   2   5   84.79    2.95
   1  -2  -5    7.67    0.43
  -1  -2   5    6.79    0.73
   1  -2  -5    6.98    0.34
   1  -2  -5    6.84    0.67
   1  -2  -5    6.10    0.68
  -1  -2   5    7.99    0.82
   1  -2  -5    6.32    0.40
  -1  -2   5    7.77    0.50
  -1  -2   5    6.68    0.54
   1   2  -5    6.50    0.55
  -1   2   5    7.45    0.77
  -1   2   5    6.08    0.52
   0  -2   5    0.39    0.34
   0  -2  -5    1.18    0.41
   0  -2   5    0.94    0.27
   0  -2  -5    1.20    0.20
   0  -2  -5    1.04    0.35
   0  -2   5    0.94    0.47
   0  -2   5    1.44    0.23
   0  -2  -5    1.06    0.19
   0   2   5    0.71    0.26
   0   2  -5    0.32    0.57
   0   2   5    1.33    0.53
   1  -2   5   14.02    1.03
  -1  -2  -5   16.31    0.65
  -1  -2  -5   17.19    0.89
   1  -2   5   17.08    0.97
   1  -2   5   17.10    0.68
  -1  -2  -5   15.76    0.71
   1  -2   5   15.77    1.03
  -1   2  -5   14.18    1.23
   1   2   5   15.09    1.07
   2  -2   5   60.59    2.04
  -2  -2  -5   59.22    2.14
   2  -2   5   62.43    2.39
   2  -2   5   61.34    2.29
  -2  -2  -5   61.89    2.33
  -2  -2  -5   60.77    2.00
  -2  -2  -5   62.26    2.23
   2  -2   5   56.81    2.28
  -2  -2  -5   58.61    2.05
   2  -2   5   60.43    2.02
   2   2   5   56.39    2.35
  -2   2  -5   59.03    2.41
  -2   2  -5   57.04    2.49
  -3  -2  -5   75.41    3.13
   3  -2   5   93.55    3.17
   3  -2   5   91.87    2.87
  -3  -2  -5   83.51    2.94
  -3  -2  -5   84.69    2.88
  -3  -2  -5   86.46    3.07
   3  -2   5   92.24    3.26
  -3  -2  -5   87.04    3.20
   3  -2   5   84.56    3.17
   3   2   5   93.09    3.11
  -3   2  -5   83.51    3.38
  -3   2  -5   85.22    3.29
   3   2   5   86.02    3.22
  -4  -2  -5   23.18    0.86
   4  -2   5   20.76    1.18
   4  -2   5   24.02    1.32
  -4  -2  -5   21.60    1.12
   4  -2   5   25.01    1.17
  -4  -2  -5   23.77    1.02
   4  -2   5   23.69    0.83
  -4  -2  -5   23.77    1.28
   4   2   5   21.48    1.26
  -4   2  -5   24.30    1.43
  -4   2  -5   22.87    1.56
   4   2   5   22.59    1.14
   5  -2   5    1.46    0.59
  -5  -2  -5    1.72    0.31
  -5  -2  -5    1.80    0.23
  -5  -2  -5    2.06    0.50
   5  -2   5    1.60    0.44
   5  -2   5    1.72    0.21
   5  -2   5    1.23    0.48
  -5  -2  -5    0.71    0.55
   5   2   5    2.18    0.50
  -5   2  -5    1.63    0.23
  -5   2  -5    1.73    0.82
  -5   2  -5    1.61    0.65
   5   2   5    2.01    0.55
  -6  -2  -5  110.38    4.11
   6  -2   5  110.39    4.11
  -6  -2  -5  118.45    3.93
  -6  -2  -5  116.78    3.89
   6  -2   5  114.06    3.84
   6  -2   5  112.28    4.24
  -6  -2  -5  115.84    4.19
  -6   2  -5  109.38    4.25
  -6   2  -5  118.56    3.85
  -6   2  -5  116.85    4.43
   6   2   5  112.60    3.90
   6   2   5  118.36    4.15
   6   2   5  109.40    4.12
   7  -2   5   49.19    2.02
   7  -2   5   46.59    1.71
  -7  -2  -5   44.67    1.76
  -7  -2  -5   47.65    1.77
   7  -2   5   43.42    2.13
  -7  -2  -5   44.27    2.11
  -7  -2  -5   49.98    2.09
   7  -2   5   44.54    2.00
   7   2   5   47.00    1.75
  -7   2  -5   43.97    2.19
  -7   2  -5   47.53    1.69
  -7   2  -5   46.22    2.49
   7   2   5   46.20    2.11
   7   2   5   45.73    2.06
   8  -2   5   48.12    1.77
  -8  -2  -5   47.13    2.16
   8  -2   5   46.97    2.11
  -8  -2  -5   43.91    1.90
   8  -2   5   47.61    2.07
  -8  -2  -5   46.30    1.93
   8   2   5   45.76    2.48
   8   2   5   49.45    1.80
  -8   2  -5   42.72    1.80
  -8   2  -5   45.64    2.61
  -8   2  -5   47.52    2.31
   8   2   5   45.57    2.13
  -9  -2  -5   41.95    2.00
   9  -2   5   46.67    2.03
  -9  -2  -5   43.93    1.80
  -9  -2  -5   43.90    2.19
  -9   2  -5   45.74    1.70
   9   2   5   43.05    2.57
   9   2   5   43.35    2.12
  -9   2  -5   41.00    2.66
   9   2   5   41.83    1.76
  -9   2  -5   45.95    2.36
  10  -2   5    9.90    0.94
  10  -2   5   10.31    1.23
 -10  -2  -5    9.35    1.14
 -10  -2  -5    9.98    1.02
 -10  -2  -5    8.37    0.79
  10   2   5   11.30    0.92
 -10   2  -5    9.56    1.54
  10   2   5    8.42    1.41
 -10   2  -5   10.25    0.78
  10   2   5   11.21    1.12
 -10   2  -5   11.11    1.41
 -11  -2  -5    4.06    1.13
  11  -2   5    4.23    0.81
 -11  -2  -5    3.61    1.00
 -11  -2  -5    2.76    0.80
  11  -2   5    3.46    0.92
  11   2   5    4.14    1.02
  11   2   5    3.19    1.49
 -11   2  -5    5.08    1.26
 -11   2  -5    3.37    1.51
 -11   2  -5    4.20    0.60
  11   2   5    2.53    0.68
  12  -2   5    2.29    1.08
  12  -2   5    1.14    0.86
 -12  -2  -5    0.68    1.14
 -12  -2  -5    1.75    1.13
  12   2   5    1.37    1.08
 -12   2  -5    1.29    1.36
  12   2   5    2.18    1.59
 -12   2  -5    1.36    1.67
  13  -2   5   -0.52    0.93
 -13  -2  -5    1.25    1.34
 -13  -2  -5   -1.16    1.38
  13  -2   5   -1.50    1.31
 -13   2  -5    0.72    1.55
  13   2   5   -0.07    1.22
  13   2   5   -1.74    1.80
 -13   2  -5    2.05    2.05
  14  -2   5   -2.19    1.56
 -14  -2  -5   -1.54    1.71
 -14  -2  -5    1.14    1.49
  14  -2   5   -0.56    1.02
 -14   2  -5    0.77    3.32
 -14   2  -5    0.03    1.80
  14   2   5    0.58    2.16
  14   2   5   -1.10    1.32
 -15  -2  -5   -0.56    1.78
  15  -2   5   -3.64    1.94
 -15  -2  -5    2.66    2.15
  15   2   5    0.60    1.63
 -15   2  -5   -0.86    2.17
 -15   2  -5    1.30    2.71
  16  -2   5    0.51    1.48
 -16  -2  -5    1.14    2.65
 -16  -2  -5    0.51    2.23
 -16   2  -5    4.43    2.63
 -16   2  -5   11.19    3.38
 -16  -3   5    1.61    1.91
  16  -3  -5   -1.53    2.36
  16  -3  -5   -1.23    1.62
 -16  -3   5    0.05    1.68
 -16   3   5    0.80    2.92
 -16   3   5    1.72    2.12
  16   3  -5    2.83    2.84
  15  -3  -5   -1.96    1.64
 -15  -3   5   -0.33    1.54
  15  -3  -5    0.56    1.38
 -15   3   5    2.61    2.46
 -15   3   5    2.88    1.78
  15   3  -5   -1.45    2.40
  14  -3  -5    2.07    1.31
 -14  -3   5   -1.27    1.16
 -14  -3   5    0.84    1.38
  14  -3  -5   -0.24    1.22
  14   3  -5    0.53    2.05
 -14   3   5    0.00    2.12
 -14   3   5    2.61    1.49
 -13  -3   5   16.79    1.84
 -13  -3   5   16.13    1.64
  13  -3  -5   14.28    1.44
  13  -3  -5   15.27    1.61
  13   3  -5   19.01    2.38
 -13   3   5   16.45    1.60
 -13   3   5   14.44    2.14
 -12  -3   5    1.71    1.12
  12  -3  -5    0.26    1.03
  12  -3  -5   -0.18    0.86
 -12  -3   5    0.37    0.80
 -12   3   5   -1.07    1.49
 -12   3   5    0.61    1.01
  12   3  -5   -1.04    1.61
  11  -3  -5    1.88    0.78
 -11  -3   5    1.05    0.74
  11  -3  -5   -0.40    0.92
  11  -3  -5    0.35    0.76
 -11  -3   5   -0.26    0.93
  11   3  -5    1.02    1.31
 -11   3   5   -0.40    0.85
 -11   3   5    0.13    1.28
  10  -3  -5   20.34    1.28
 -10  -3   5   21.58    1.39
  10  -3  -5   21.70    1.42
  10  -3  -5   19.05    1.87
 -10  -3   5   18.79    1.78
 -10   3   5   20.23    2.25
  10   3  -5   20.11    2.17
 -10   3   5   19.33    1.49
  -9  -3   5   53.27    2.24
   9  -3  -5   53.99    2.07
  -9  -3   5   54.76    2.56
   9  -3  -5   52.22    2.28
  -9   3   5   54.36    2.10
   9   3  -5   52.23    2.88
  -9   3   5   54.11    2.90
  -8  -3   5    2.68    0.63
  -8  -3   5    3.27    0.83
   8  -3  -5    2.67    0.41
  -8  -3   5    2.54    0.26
   8  -3  -5    2.57    0.56
  -8   3   5    2.30    0.45
  -8   3   5    1.06    0.72
   8   3  -5    3.65    1.06
  -8   3   5    1.65    1.01
   7  -3  -5    1.27    0.53
  -7  -3   5    2.36    0.32
   7  -3  -5    2.06    0.60
  -7  -3   5    0.82    0.69
   7  -3  -5    1.54    0.30
  -7  -3   5    2.27    0.57
  -7   3   5    2.10    0.66
  -7   3   5    1.67    0.36
  -7   3   5    1.85    0.92
   7   3  -5    1.14    0.92
  -6  -3   5    3.58    1.69
   6  -3  -5    1.48    0.22
   6  -3  -5   -1.01    0.92
  -6  -3   5    1.40    0.64
  -6  -3   5    1.25    0.52
   6  -3  -5    2.02    0.56
   6  -3  -5    1.39    0.47
   6   3  -5    2.02    0.87
  -6   3   5    1.63    0.56
  -6   3   5    3.36    0.91
  -6   3   5    1.16    0.30
   5  -3  -5   63.07    2.80
  -5  -3   5   62.76    2.49
  -5  -3   5   59.19    2.83
   5  -3  -5   63.85    2.44
  -5  -3   5   61.87    2.34
  -5  -3   5   61.37    2.44
  -5   3   5   61.14    2.72
   5   3  -5   63.04    2.70
  -4  -3   5   10.26    1.08
  -4  -3   5   10.74    0.90
   4  -3  -5   10.96    0.94
  -4  -3   5   12.52    1.38
   4  -3  -5   11.43    1.27
  -4  -3   5    9.42    0.96
   4  -3  -5   10.30    0.84
  -4  -3   5   11.42    0.99
   4   3  -5   11.44    1.04
  -4   3   5   10.63    1.03
  -3  -3   5   20.49    1.13
   3  -3  -5   20.50    1.20
   3  -3  -5   21.29    1.44
  -3  -3   5   22.97    1.24
   3  -3  -5   20.25    0.77
   3  -3  -5   20.86    0.76
  -3  -3   5   18.84    1.40
   3  -3  -5   20.43    1.06
   3   3  -5   22.01    1.40
  -3   3   5   19.70    1.40
   2  -3  -5    1.40    0.37
   2  -3  -5    1.28    0.26
  -2  -3   5    1.29    0.43
  -2  -3   5    1.02    0.73
  -2  -3   5    1.04    0.52
   2  -3  -5    1.28    0.49
   2  -3  -5    0.48    0.56
   2  -3  -5    1.09    0.19
  -2   3   5    2.25    0.50
  -2   3   5    0.49    0.73
   1  -3  -5   12.27    0.59
   1  -3  -5   12.62    0.72
   1  -3  -5   11.33    0.74
  -1  -3   5   13.35    1.11
  -1  -3   5   10.13    1.08
   1  -3  -5   11.95    1.00
  -1  -3   5   11.54    0.80
   1  -3  -5   15.61    1.12
  -1   3   5   13.81    0.87
   1   3  -5   10.94    1.33
  -1   3   5   11.72    1.35
   0  -3  -5    1.01    0.44
   0  -3   5    0.09    0.53
   0  -3   5    0.90    0.34
   0  -3  -5    0.51    0.35
   0  -3  -5    0.47    0.25
   0  -3  -5    0.58    0.48
   0  -3   5    0.34    0.67
   0  -3   5    0.49    0.52
   0  -3  -5    0.95    0.33
   0  -3   5    1.35    0.61
   0   3   5    1.24    0.73
   0   3  -5    0.48    0.76
  -1  -3  -5   17.65    1.27
  -1  -3  -5   18.33    1.14
   1  -3   5   16.75    0.81
  -1  -3  -5   16.13    0.79
   1  -3   5   17.44    1.20
   1  -3   5   15.06    1.31
  -1  -3  -5   16.35    0.84
   1  -3   5   15.01    1.15
   1   3   5   16.83    1.49
  -1   3  -5   16.14    1.43
  -1   3  -5   13.90    1.52
  -2  -3  -5    7.51    0.60
   2  -3   5    7.44    0.96
   2  -3   5    6.53    0.50
   2  -3   5    6.39    0.82
  -2  -3  -5    8.13    0.90
  -2  -3  -5    7.41    0.70
   2  -3   5    7.10    0.63
  -2  -3  -5    7.52    0.88
   2  -3   5    7.28    0.75
  -2  -3  -5    6.69    0.45
   2   3   5    8.14    0.99
  -2   3  -5    6.20    0.89
  -2   3  -5    7.92    1.11
  -3  -3  -5   44.06    2.11
  -3  -3  -5   43.16    1.67
  -3  -3  -5   43.16    1.79
  -3  -3  -5   44.26    1.53
   3  -3   5   43.43    1.56
  -3  -3  -5   44.56    1.87
   3  -3   5   43.58    2.12
   3  -3   5   42.70    1.99
   3  -3   5   47.53    1.95
   3  -3   5   43.70    1.65
  -3   3  -5   35.82    2.10
   3   3   5   41.97    2.14
  -3   3  -5   41.66    2.38
  -4  -3  -5    0.00    0.17
   4  -3   5   -0.76    0.31
  -4  -3  -5    1.55    0.46
  -4  -3  -5    0.32    0.78
   4  -3   5   -0.18    0.77
   4  -3   5    0.43    0.61
  -4  -3  -5    0.22    0.39
   4  -3   5    0.15    0.18
  -4  -3  -5   -0.06    0.43
  -4   3  -5   -1.15    0.99
  -4   3  -5    0.75    0.69
   4   3   5    0.19    0.68
   5  -3   5  109.05    3.62
   5  -3   5  105.69    3.96
  -5  -3  -5  107.45    3.94
  -5  -3  -5  107.59    3.80
   5  -3   5  110.45    4.09
  -5  -3  -5  107.19    3.63
  -5  -3  -5  112.50    3.86
  -5   3  -5  103.42    4.43
  -5   3  -5  107.99    4.21
   5   3   5  106.36    4.16
  -6  -3  -5   -0.42    0.24
  -6  -3  -5    0.14    0.59
   6  -3   5   -0.32    0.22
   6  -3   5   -1.29    0.62
   6  -3   5   -0.07    0.57
  -6  -3  -5    0.80    0.42
  -6   3  -5    0.31    0.87
   6   3   5    0.01    0.81
  -6   3  -5   -0.60    1.01
   7  -3   5   15.90    1.42
  -7  -3  -5   11.49    0.91
  -7  -3  -5   11.42    1.24
   7  -3   5   10.44    0.63
   7  -3   5   11.76    1.31
  -7  -3  -5    9.38    0.71
  -7   3  -5   10.89    1.29
   7   3   5   12.64    1.56
  -7   3  -5    8.93    1.52
  -8  -3  -5    0.99    0.48
   8  -3   5   -0.10    0.64
  -8  -3  -5    0.60    0.84
  -8  -3  -5   -0.26    0.52
   8  -3   5    0.34    0.34
  -8   3  -5   -0.04    1.25
  -8   3  -5    0.77    1.07
   8   3   5    0.05    0.90
  -9  -3  -5   52.45    2.24
  -9  -3  -5   51.58    2.18
   9  -3   5   52.72    2.02
  -9  -3  -5   52.74    2.57
   9  -3   5   51.81    2.50
   9   3   5   53.56    2.73
  -9   3  -5   52.68    3.34
  -9   3  -5   54.98    2.93
  10  -3   5   -0.08    1.15
  10  -3   5    0.12    0.82
 -10  -3  -5    1.02    1.03
 -10  -3  -5   -0.17    0.80
  10   3   5    0.41    1.08
 -10   3  -5    2.95    1.65
 -10   3  -5    0.53    0.58
 -10   3  -5    0.09    1.28
 -11  -3  -5    8.66    1.43
  11  -3   5    8.82    1.23
  11  -3   5   10.16    1.12
 -11  -3  -5   10.38    1.22
 -11   3  -5    8.10    2.00
  11   3   5   10.56    1.52
 -11   3  -5    6.72    1.71
  12  -3   5    3.42    1.19
 -12  -3  -5    3.49    1.32
 -12  -3  -5    1.63    1.39
  12  -3   5    0.68    1.19
 -12   3  -5    1.40    1.67
 -12   3  -5    3.89    2.33
  12   3   5    4.77    1.51
  13  -3   5   20.34    1.79
 -13  -3  -5   24.83    2.74
 -13  -3  -5   18.83    1.99
 -13   3  -5   23.74    3.21
  13   3   5   23.14    2.13
 -13   3  -5   18.23    2.36
  14  -3   5   -1.97    1.30
 -14  -3  -5   -3.45    1.92
 -14  -3  -5   -0.71    1.77
 -14   3  -5   -0.17    2.52
  14   3   5   -0.02    1.86
 -14   3  -5    0.50    2.77
 -14  -4   5   19.31    1.93
 -14  -4   5   22.22    3.29
  14  -4  -5   17.15    2.05
  14  -4  -5   17.15    2.03
  14   4  -5   21.47    3.19
 -14   4   5   20.18    3.27
 -13  -4   5    0.47    1.40
 -13  -4   5    1.35    1.18
  13  -4  -5   -0.30    1.52
  13  -4  -5    1.77    1.41
 -13   4   5    2.14    2.54
  13   4  -5    2.35    2.37
  12  -4  -5    4.09    1.23
 -12  -4   5    5.54    1.56
 -12  -4   5    6.77    1.13
  12  -4  -5    7.82    1.68
  12   4  -5    8.97    2.29
 -12   4   5    1.88    2.65
 -12   4   5    8.40    1.66
  11  -4  -5    3.49    1.01
  11  -4  -5    4.30    1.36
 -11  -4   5    4.90    1.33
 -11  -4   5    3.79    0.96
 -11   4   5    5.28    2.03
  11   4  -5    3.61    1.90
 -10  -4   5   23.69    1.69
  10  -4  -5   23.24    1.74
 -10  -4   5   21.63    2.26
  10  -4  -5   22.56    2.34
  10   4  -5   27.88    2.94
 -10   4   5   28.53    3.06
 -10   4   5   23.38    1.32
   9  -4  -5    1.93    0.80
  -9  -4   5    3.05    1.07
  -9  -4   5    2.73    0.43
   9  -4  -5    3.08    0.50
  -9  -4   5    2.17    0.76
   9   4  -5    1.53    1.46
  -9   4   5    2.30    0.51
  -9   4   5    0.99    1.66
   8  -4  -5    4.87    0.80
  -8  -4   5    5.17    1.14
  -8  -4   5    4.15    0.79
   8   4  -5    7.02    1.52
  -8   4   5    4.78    1.51
  -7  -4   5   -0.12    0.84
  -7  -4   5    0.16    0.68
  -7  -4   5   -0.85    0.55
   7  -4  -5   -0.23    0.61
   7   4  -5    0.05    1.21
  -7   4   5    0.20    1.24
  -6  -4   5    3.38    0.67
   6  -4  -5    2.40    0.70
  -6  -4   5    2.25    0.95
  -6  -4   5    2.16    0.71
  -6   4   5    4.30    1.25
   5  -4  -5   -0.14    0.56
  -5  -4   5   -0.66    0.58
  -5  -4   5    0.61    0.79
   5  -4  -5   -0.91    0.72
  -5   4   5   -0.44    1.00
  -4  -4   5   23.76    1.64
   4  -4  -5   26.23    1.53
  -4  -4   5   22.38    1.53
   4  -4  -5   23.42    0.92
   4  -4  -5   20.86    1.46
  -4   4   5   25.20    2.06
   3  -4  -5    0.72    0.67
   3  -4  -5    0.80    0.30
   3  -4  -5   -0.18    0.23
   3  -4  -5    0.47    0.60
  -3  -4   5    3.38    0.85
  -3  -4   5    0.51    0.76
  -3   4   5   -0.87    0.92
   2  -4  -5   15.71    0.78
  -2  -4   5   16.19    1.43
   2  -4  -5   15.59    1.17
   2  -4  -5   18.08    0.93
   2  -4  -5   15.60    1.36
  -2  -4   5   16.99    1.31
  -2   4   5   15.25    1.71
   1  -4  -5    4.18    0.79
  -1  -4   5    4.56    1.01
   1  -4  -5    3.80    0.64
   1  -4  -5    5.00    0.45
   1  -4  -5    6.51    0.68
  -1  -4   5    5.71    1.15
  -1   4   5    5.12    0.95
   0  -4   5   10.15    1.12
   0  -4   5    9.97    1.15
   0  -4   5   10.24    0.88
   0  -4  -5    9.65    0.93
   0  -4  -5   10.43    1.09
   0  -4  -5    9.72    1.03
   0   4   5   10.75    1.40
  -1  -4  -5    3.18    0.74
   1  -4   5    2.59    0.90
  -1  -4  -5    1.20    0.53
   1  -4   5    1.68    0.74
   1  -4   5    0.63    0.54
   1  -4   5    1.56    0.57
  -1  -4  -5    0.91    0.51
  -1  -4  -5    1.15    0.68
  -1   4  -5    3.75    1.10
   1   4   5    2.04    1.08
  -2  -4  -5   28.36    1.19
  -2  -4  -5   27.06    1.40
   2  -4   5   26.23    1.46
   2  -4   5   26.29    1.80
   2  -4   5   29.29    1.91
  -2  -4  -5   29.61    1.78
  -2  -4  -5   30.04    1.43
   2  -4   5   28.04    1.41
   2   4   5   30.72    2.21
  -2   4  -5   25.94    2.18
  -2   4  -5   29.91    2.44
  -3  -4  -5    0.80    0.87
   3  -4   5    0.19    0.80
   3  -4   5    1.42    0.87
  -3  -4  -5    0.73    0.55
  -3  -4  -5   -0.22    0.55
   3  -4   5    0.30    0.43
  -3  -4  -5   -0.28    0.24
   3  -4   5    0.66    0.56
  -3   4  -5    0.51    1.26
   3   4   5   -0.72    0.98
  -3   4  -5   -1.91    0.95
   4  -4   5   84.37    3.30
  -4  -4  -5   77.34    2.75
  -4  -4  -5   79.56    3.08
   4  -4   5   76.30    3.36
   4  -4   5   79.73    2.96
  -4  -4  -5   81.26    2.98
   4   4   5   75.85    3.61
  -4   4  -5   78.24    3.67
  -4   4  -5   81.24    3.94
  -5  -4  -5    0.91    0.27
   5  -4   5    1.07    0.30
  -5  -4  -5    2.34    0.69
   5  -4   5    1.17    0.86
   5  -4   5    0.51    0.59
  -5  -4  -5    0.95    0.69
  -5   4  -5   -0.61    1.44
  -5   4  -5    1.29    1.12
   5   4   5    1.30    1.10
  -6  -4  -5    3.78    0.83
   6  -4   5    3.96    0.40
  -6  -4  -5    2.45    0.54
   6  -4   5    4.41    0.69
   6  -4   5    4.36    0.95
  -6  -4  -5    4.88    0.82
  -6   4  -5    3.20    1.50
  -6   4  -5    3.93    1.29
   6   4   5    4.32    1.31
  -7  -4  -5   11.53    1.16
   7  -4   5    9.77    0.71
   7  -4   5   10.24    1.15
  -7  -4  -5   12.42    1.13
  -7  -4  -5   11.18    0.96
   7  -4   5    8.14    1.06
  -7   4  -5   10.23    1.96
   7   4   5   10.80    1.57
  -7   4  -5   10.50    1.56
   8  -4   5    6.71    0.71
  -8  -4  -5    8.53    1.21
  -8  -4  -5    8.17    1.32
  -8  -4  -5    8.07    0.80
   8  -4   5    6.09    1.09
  -8   4  -5    7.23    1.95
   8   4   5    8.38    1.54
  -8   4  -5   11.44    1.70
  -9  -4  -5   -1.40    1.04
   9  -4   5   -0.11    0.98
  -9  -4  -5   -1.62    0.79
   9  -4   5    0.78    0.49
   9   4   5   -1.12    1.35
  -9   4  -5   -0.44    1.50
  -9   4  -5   -0.14    1.87
 -10  -4  -5    5.07    1.04
 -10  -4  -5    3.38    1.32
  10  -4   5    2.76    0.67
  10  -4   5    4.16    1.27
 -10   4  -5    3.78    2.38
  10   4   5    2.43    1.60
 -10   4  -5    5.49    1.81
 -11  -4  -5    3.56    1.31
 -11  -4  -5    2.32    2.21
  11  -4   5    3.24    1.22
  11   4   5    2.07    1.77
 -11   4  -5    2.49    1.98
 -11   4  -5    1.88    2.61
  12  -4   5   16.11    1.89
 -12  -4  -5   17.18    1.81
 -12  -4  -5   13.93    1.98
  12   4   5   17.74    2.30
 -12   4  -5   13.97    2.56
 -12   4  -5   19.23    3.43
  13  -4   5   -1.19    1.54
 -13  -4  -5   -0.04    1.90
 -13   4  -5    2.72    2.59
 -13   4  -5    2.31    3.22
 -12  -5   5    3.08    1.54
 -12  -5   5    0.42    1.68
  12  -5  -5   -0.72    1.50
  12  -5  -5   -0.66    1.93
 -12   5   5    7.68    3.24
 -11  -5   5    0.51    1.15
  11  -5  -5    0.82    1.33
 -11  -5   5   -1.09    1.56
  11  -5  -5    1.64    1.67
 -11   5   5    2.55    2.76
  10  -5  -5    1.14    1.19
  10  -5  -5    1.21    1.75
 -10  -5   5   -0.30    1.42
 -10  -5   5   -0.03    1.02
  -9  -5   5   18.83    1.81
   9  -5  -5   14.49    1.40
  -9  -5   5   19.58    1.97
  -9   5   5   14.46    2.60
  -8  -5   5    6.72    1.09
  -8  -5   5    8.06    1.22
   8  -5  -5    7.01    1.09
  -8  -5   5    5.67    1.45
  -8   5   5    8.79    2.21
  -7  -5   5    0.80    1.11
  -7  -5   5    0.71    0.95
   7  -5  -5    0.30    0.84
  -7   5   5    2.14    1.93
   6  -5  -5    0.17    0.84
  -6  -5   5    0.73    0.86
  -6  -5   5    1.00    1.06
  -6   5   5    0.25    1.67
   5  -5  -5    0.97    0.83
  -5  -5   5   -0.15    1.06
  -5  -5   5    0.33    0.83
  -5   5   5    0.56    1.65
   4  -5  -5    5.01    0.98
  -4  -5   5    5.21    1.04
  -4   5   5    5.79    1.63
   3  -5  -5    0.62    0.92
   3  -5  -5    0.87    0.36
   3  -5  -5    1.94    0.53
  -3   5   5    2.11    1.41
   2  -5  -5    0.19    0.96
   2  -5  -5    1.20    0.65
   2  -5  -5   -1.03    0.85
  -2  -5   5   -0.21    0.95
   2  -5  -5   -0.12    0.39
   1  -5  -5    4.54    0.68
  -1  -5   5    3.37    0.94
   1  -5  -5    4.35    1.00
   1  -5  -5    4.01    1.01
   1  -5  -5    5.05    0.88
  -1  -5   5    3.89    1.07
   0  -5   5   23.70    2.35
   0  -5  -5   28.06    1.99
   0  -5  -5   26.16    1.46
   0  -5  -5   24.68    2.05
   0  -5  -5   24.93    1.78
   0  -5   5   31.43    2.18
   0  -5   5   28.52    1.82
   1  -5   5    6.42    0.95
  -1  -5  -5    6.51    0.80
   1  -5   5    5.54    1.09
  -1  -5  -5    6.02    1.22
   1  -5   5    5.88    1.20
  -1  -5  -5    5.96    1.32
  -2  -5  -5   16.57    1.63
   2  -5   5   17.21    1.80
   2  -5   5   21.46    2.02
  -2  -5  -5   18.47    1.79
  -2  -5  -5   17.82    2.00
  -2  -5  -5   17.70    1.41
  -2  -5  -5   18.31    1.30
   2  -5   5   18.76    1.44
   3  -5   5   12.00    1.40
   3  -5   5   10.91    0.93
  -3  -5  -5   11.96    1.40
  -3  -5  -5   12.40    1.49
  -3  -5  -5   11.89    1.78
  -3  -5  -5   12.83    1.12
   4  -5   5    1.31    0.66
  -4  -5  -5    1.06    0.84
   4  -5   5    1.48    1.05
  -4  -5  -5    1.00    0.57
  -4   5  -5    0.28    1.51
   4   5   5    2.06    1.65
  -4   5  -5    3.02    1.83
   5  -5   5    0.84    1.06
   5  -5   5    1.59    0.63
  -5  -5  -5    0.69    0.58
  -5  -5  -5    1.00    0.93
   5   5   5    2.30    1.65
  -5   5  -5    1.49    1.85
  -5   5  -5    2.22    1.72
  -6  -5  -5    2.35    1.06
   6  -5   5    1.66    1.11
   6  -5   5    1.81    0.68
  -6  -5  -5    1.75    0.63
  -6   5  -5    2.36    2.24
   6   5   5    3.25    1.77
  -6   5  -5    2.59    1.70
   7  -5   5    0.51    0.74
  -7  -5  -5    0.96    1.08
   7  -5   5    1.66    1.69
  -7  -5  -5    2.75    0.78
  -7   5  -5    1.04    1.84
  -7   5  -5    1.02    2.58
   7   5   5    2.05    1.78
   8  -5   5    2.84    1.27
  -8  -5  -5    5.98    1.37
  -8  -5  -5    5.33    1.44
  -8   5  -5    1.68    2.70
   8   5   5    5.13    2.07
  -8   5  -5    5.18    2.14
   9  -5   5    0.00    1.28
  -9  -5  -5    0.14    1.66
  -9   5  -5    5.57    2.87
  -9   5  -5    0.30    2.17
   9   5   5    3.36    2.15
 -10  -5  -5    3.95    1.70
  10  -5   5    4.27    1.62
 -10   5  -5    2.15    3.34
  10   5   5    7.47    2.40
 -10   5  -5    8.30    2.55
   8  -6  -5   -0.59    1.86
   8  -6  -5   -1.99    2.47
  -8  -6   5    1.16    1.83
  -8   6   5    4.77    3.23
  -7  -6   5   13.03    1.91
   7  -6  -5    8.98    1.64
  -7  -6   5    9.87    1.92
  -7  -6   5    7.75    1.54
   6  -6  -5   -1.37    1.25
  -6  -6   5    1.42    1.27
  -6  -6   5    0.24    1.56
  -6  -6   5    1.99    1.59
  -6   6   5    1.58    2.63
  -5  -6   5    3.08    1.31
   5  -6  -5    3.87    1.35
  -5  -6   5    7.94    1.66
  -5  -6   5    3.15    1.85
  -5   6   5    3.80    2.50
  -4  -6   5    0.07    1.22
  -4  -6   5    1.53    1.41
  -4  -6   5   -0.30    1.42
   4  -6  -5   -1.08    1.23
  -3  -6   5    0.01    1.46
  -3  -6   5    2.86    1.35
  -3  -6   5    2.13    1.46
   3  -6  -5    1.59    1.30
  -2  -6   5    1.83    1.41
  -2  -6   5    1.04    1.36
   2  -6  -5   -0.13    1.28
  -1  -6   5    3.21    1.36
   1  -6  -5    4.29    1.40
  -1  -6   5    4.02    1.51
   0  -6   5    5.25    1.31
   0  -6   5    7.28    1.57
   0  -6  -5    4.73    1.47
   0  -6  -5    3.68    1.04
  -1  -6  -5    5.94    1.10
  -1  -6  -5    5.82    1.13
   1  -6   5    8.14    1.31
  -1  -6  -5    4.70    2.30
  -2  -6  -5   -0.95    0.91
  -2  -6  -5    0.11    1.46
   2  -6   5   -0.99    1.06
   2  -6   5   -0.99    1.37
  -2  -6  -5    0.98    1.06
  -3  -6  -5    3.03    1.69
   3  -6   5    4.48    1.47
   3  -6   5    5.70    1.09
  -3  -6  -5    4.01    1.24
   4  -6   5    1.17    1.05
  -4  -6  -5    2.15    1.24
   4  -6   5   -0.11    1.49
  -4  -6  -5    1.33    1.67
   5  -6   5    8.00    1.80
  -5  -6  -5    8.32    1.51
  -5  -6  -5    4.99    2.00
  -6  -6  -5    2.16    1.57
  -6  -6  -5   -1.27    2.01
   6  -6   5    0.64    1.69
  -6   6  -5   -0.77    3.19
  18   0  -6   92.47    5.50
 -18   0   6   90.22    5.57
 -18   0   6   87.90    4.93
  17   0  -6    1.57    2.13
 -17   0   6    1.20    2.50
 -17   0   6    0.42    2.12
 -16   0   6    1.07    1.40
  16   0  -6   -1.38    1.77
  15   0  -6    1.94    1.49
 -15   0   6   -0.35    1.23
 -15   0   6   -1.60    1.39
  14   0  -6   69.68    3.53
  14   0  -6   75.83    2.95
 -14   0   6   77.75    3.33
 -14   0   6   74.31    3.53
  13   0  -6    0.04    0.66
  13   0  -6   -0.17    0.27
 -13   0   6   -0.10    0.94
  13   0  -6   -0.62    1.00
 -13   0   6    0.56    0.88
  12   0  -6    1.70    0.89
  12   0  -6    2.90    0.58
 -12   0   6    1.77    0.78
  12   0  -6    2.62    0.34
 -12   0   6    1.59    0.92
  11   0  -6    0.24    0.24
 -11   0   6   -0.40    0.65
 -11   0   6    0.11    0.64
  11   0  -6   -0.35    0.72
  11   0  -6   -0.12    0.47
 -10   0   6   31.64    1.51
  10   0  -6   31.76    1.18
 -10   0   6   32.69    1.58
  10   0  -6   33.77    1.37
  10   0  -6   28.53    1.63
 -10   0   6   31.41    1.62
  -9   0   6    0.82    0.47
   9   0  -6    0.00    0.37
   9   0  -6   -0.10    0.51
  -9   0   6    0.02    0.46
   9   0  -6   -0.40    0.32
   9   0  -6   -0.07    0.19
  -9   0   6   -0.33    0.37
   8   0  -6   27.48    1.02
   8   0  -6   27.56    1.34
   8   0  -6   27.57    1.10
  -8   0   6   25.28    1.27
  -8   0   6   25.91    1.30
   8   0  -6   27.02    1.29
   7   0  -6   -0.48    0.22
  -7   0   6   -0.15    0.39
  -7   0   6   -0.19    0.26
   7   0  -6   -0.17    0.21
  -7   0   6    0.06    0.29
   7   0  -6   -0.14    0.36
   7   0  -6    0.03    0.17
  -6   0   6    2.76    0.34
   6   0  -6    2.56    0.38
   6   0  -6    2.76    0.31
   6   0  -6    2.81    0.32
  -6   0   6    2.58    0.33
  -6   0   6    2.67    0.33
  -5   0   6    0.02    0.16
   5   0  -6   -0.22    0.16
   5   0  -6    0.38    0.21
   5   0  -6    0.60    0.23
  -5   0   6    0.08    0.20
   4   0  -6  119.88    4.16
  -4   0   6  128.72    4.25
  -4   0   6  123.78    4.16
  -4   0   6  118.82    4.14
  -4   0   6  126.75    4.18
   4   0  -6  123.27    4.11
  -3   0   6   -0.01    0.16
  -3   0   6   -0.04    0.14
  -3   0   6    0.16    0.16
  -3   0   6    0.00    0.24
   3   0  -6    0.18    0.15
   3   0  -6   -0.06    0.11
   3   0  -6    0.02    0.14
  -2   0   6   17.48    0.78
   2   0  -6   17.29    0.66
   2   0  -6   16.41    0.79
  -2   0   6   18.01    0.71
   2   0  -6   17.82    0.72
  -2   0   6   17.24    0.70
  -2   0   6   18.19    0.71
   2   0  -6   18.54    0.71
  -1   0   6   -0.18    0.18
   1   0  -6    0.16    0.12
   1   0  -6   -0.26    0.19
  -1   0   6   -0.19    0.13
   1   0  -6   -0.22    0.12
  -1   0   6   -0.10    0.13
  -1   0   6    0.01    0.13
   0   0  -6   71.06    2.33
   0   0   6   68.75    2.34
   0   0   6   68.95    2.39
   0   0  -6   68.95    2.44
   0   0  -6   67.32    2.33
   0   0   6   68.83    2.40
   0   0   6   67.41    2.34
  -1   0  -6   -0.23    0.21
  -1   0  -6    0.07    0.12
   1   0   6   -0.03    0.20
   1   0   6   -0.09    0.21
  -1   0  -6    0.42    0.17
  -1   0  -6   -0.33    0.18
   1   0   6   -0.12    0.15
   2   0   6    2.22    0.24
  -2   0  -6    3.35    0.37
   2   0   6    2.60    0.30
  -2   0  -6    2.85    0.37
   2   0   6    2.98    0.32
  -2   0  -6    2.70    0.33
  -2   0  -6    2.68    0.28
   3   0   6   -0.55    0.21
   3   0   6    0.05    0.23
  -3   0  -6    0.47    0.19
  -3   0  -6   -0.10    0.29
   3   0   6    0.12    0.27
  -3   0  -6   -0.40    0.28
  -3   0  -6   -0.05    0.21
   4   0   6  228.26    7.34
  -4   0  -6  225.67    7.33
  -4   0  -6  221.57    7.31
   4   0   6  223.59    7.38
  -4   0  -6  212.14    7.40
  -4   0  -6  207.41    7.42
   5   0   6   -0.18    0.28
   5   0   6    0.08    0.29
   5   0   6    0.28    0.26
  -5   0  -6   -0.29    0.41
   5   0   6    0.21    0.29
  -5   0  -6   -0.25    0.25
  -5   0  -6   -0.11    0.23
  -5   0  -6   -0.28    0.31
  -6   0  -6   18.49    0.91
  -6   0  -6   16.68    1.15
   6   0   6   16.83    0.84
  -6   0  -6   16.16    1.17
   6   0   6   18.98    0.98
   6   0   6   16.13    0.86
  -6   0  -6   18.59    0.84
   6   0   6   16.23    0.94
  -7   0  -6   -0.14    0.61
  -7   0  -6    0.30    0.57
   7   0   6    0.44    0.51
  -7   0  -6    0.79    0.37
   7   0   6    0.11    0.37
   7   0   6    0.23    0.31
  -7   0  -6   -0.09    0.27
   7   0   6   -0.58    0.46
   8   0   6  125.62    4.60
   8   0   6  143.06    4.60
   8   0   6  127.09    4.43
  -8   0  -6  122.08    4.66
   8   0   6  125.24    4.60
  -8   0  -6  124.88    4.69
  -8   0  -6  127.40    4.53
  -8   0  -6  127.47    4.42
  -9   0  -6    0.29    0.54
   9   0   6   -0.34    0.47
   9   0   6   -0.16    0.75
  -9   0  -6   -0.06    0.81
  -9   0  -6    0.61    0.43
  -9   0  -6    0.17    0.78
   9   0   6    0.21    0.44
 -10   0  -6    4.30    0.62
 -10   0  -6    3.73    1.05
 -10   0  -6    5.70    0.96
 -10   0  -6    5.07    1.04
  10   0   6    4.65    0.64
  10   0   6    4.33    0.69
  10   0   6    3.46    0.97
 -11   0  -6    0.18    1.10
  11   0   6    0.11    0.58
 -11   0  -6   -0.21    0.57
 -11   0  -6    0.42    1.05
  11   0   6   -0.82    0.95
  12   0   6   21.41    2.14
  12   0   6   21.26    1.45
 -12   0  -6   23.02    2.35
 -12   0  -6   20.86    2.13
 -13   0  -6   -1.62    1.51
 -13   0  -6   -0.14    1.35
  13   0   6   -1.10    0.79
  13   0   6   -0.17    1.40
  14   0   6   33.45    1.99
 -14   0  -6   29.94    2.90
 -14   0  -6   29.34    2.61
  14   0   6   32.30    3.12
 -15   0  -6   -0.23    1.74
  15   0   6    0.22    2.08
  15   0   6   -0.69    1.14
 -15   0  -6    1.22    2.18
 -16   0  -6   24.04    2.72
 -16   0  -6   23.44    3.11
  16   0   6   28.23    3.10
  16   0   6   32.59    2.49
 -17  -1   6    7.17    2.07
  17  -1  -6    4.50    1.06
  17  -1  -6    7.46    2.15
 -17  -1   6    8.53    1.88
 -17   1   6    7.00    1.96
  17   1  -6    5.22    2.48
 -17   1   6    8.72    2.58
  16  -1  -6   10.97    1.88
  16  -1  -6    9.88    1.05
 -16  -1   6   11.13    1.99
 -16   1   6   11.89    2.17
 -16   1   6   11.66    1.69
  16   1  -6    9.58    2.44
  15  -1  -6   -0.42    1.36
 -15  -1   6    2.24    1.34
 -15  -1   6    2.04    1.33
  15  -1  -6   -0.56    0.78
 -15   1   6    1.60    1.31
 -15   1   6    1.00    1.56
  15   1  -6    1.39    1.68
  14  -1  -6    1.30    1.13
 -14  -1   6    0.06    1.07
 -14  -1   6    0.44    1.02
  14  -1  -6    0.77    0.68
 -14   1   6    1.62    1.11
 -14   1   6   -0.13    1.38
  14   1  -6    2.73    1.47
 -13  -1   6   19.56    1.75
  13  -1  -6   26.24    1.94
  13  -1  -6   19.52    1.33
  13  -1  -6   17.24    1.82
 -13  -1   6   20.54    1.79
 -13   1   6   22.75    2.08
 -13   1   6   21.35    1.71
  13   1  -6   21.97    2.14
 -12  -1   6    0.85    0.72
  12  -1  -6    0.45    0.59
 -12  -1   6   -0.32    0.80
  12  -1  -6    2.07    0.89
  12  -1  -6    2.15    0.99
  12   1  -6    0.00    1.01
 -12   1   6    0.59    0.98
 -12   1   6    0.51    0.76
 -11  -1   6    1.90    0.69
  11  -1  -6    2.71    0.76
 -11  -1   6    2.13    0.80
  11  -1  -6    3.10    0.62
  11  -1  -6    2.64    0.74
 -11   1   6    2.87    0.75
  11   1  -6    3.52    0.92
 -11   1   6    1.66    0.85
 -10  -1   6   26.84    1.57
  10  -1  -6   27.91    1.46
 -10  -1   6   23.58    1.37
  10  -1  -6   25.76    1.51
  10  -1  -6   27.11    1.39
 -10   1   6   26.55    1.39
 -10   1   6   25.92    1.34
  10   1  -6   25.33    1.73
 -10   1   6   26.98    1.70
  -9  -1   6    6.11    0.65
   9  -1  -6    8.47    0.91
   9  -1  -6    6.30    0.69
  -9  -1   6    8.80    0.83
   9  -1  -6    6.80    0.65
   9  -1  -6    5.72    0.68
  -9  -1   6    5.75    0.76
  -9   1   6    7.72    0.84
   9   1  -6    6.33    0.79
   9   1  -6    7.43    0.83
  -9   1   6    8.11    0.89
  -9   1   6    6.59    0.74
   8  -1  -6   12.95    0.90
  -8  -1   6   13.86    1.05
   8  -1  -6   14.97    0.85
  -8  -1   6   15.72    0.89
  -8  -1   6   13.36    0.88
   8  -1  -6   14.14    0.96
  -8   1   6   14.29    1.11
  -8   1   6   14.03    0.95
  -8   1   6   12.73    0.77
   8   1  -6   12.02    1.11
   8   1  -6   15.33    0.92
  -7  -1   6    0.16    0.34
  -7  -1   6    0.77    0.32
   7  -1  -6    1.01    0.40
   7  -1  -6   -0.07    0.33
   7  -1  -6    0.14    0.28
  -7  -1   6    0.01    0.44
   7   1  -6    0.17    0.33
  -7   1   6    0.14    0.46
  -7   1   6    0.18    0.27
   7   1  -6    0.39    0.49
  -7   1   6    0.28    0.23
  -6  -1   6   96.64    3.52
   6  -1  -6  106.26    3.50
   6  -1  -6   99.24    3.59
   6  -1  -6  101.11    3.53
  -6  -1   6  106.67    3.54
  -6   1   6   97.15    3.57
  -6   1   6  102.25    3.53
  -6   1   6  100.42    3.44
   6   1  -6  103.63    3.57
   6   1  -6   98.87    3.60
   5  -1  -6   58.00    1.97
  -5  -1   6   53.66    2.03
  -5  -1   6   55.60    2.22
   5  -1  -6   55.27    2.02
   5  -1  -6   51.99    2.17
  -5  -1   6   58.03    2.01
  -5   1   6   48.52    2.02
   5   1  -6   58.18    2.06
   5   1  -6   53.24    2.10
  -5   1   6   54.87    1.90
  -5   1   6   56.62    2.02
  -4  -1   6  169.59    5.69
  -4  -1   6  172.78    5.51
  -4  -1   6  161.31    5.53
   4  -1  -6  163.06    5.60
  -4   1   6  162.25    5.45
  -4   1   6  169.82    5.54
  -4   1   6  161.27    5.62
  -4   1   6  164.54    5.41
   4   1  -6  160.07    5.54
  -4   1   6  156.50    5.50
  -3  -1   6  108.31    3.67
  -3  -1   6  109.94    3.82
  -3  -1   6  110.06    3.93
  -3  -1   6  117.80    3.77
   3  -1  -6  110.37    3.80
   3  -1  -6  113.44    3.73
   3  -1  -6  112.91    3.86
  -3   1   6  110.06    3.69
  -3   1   6  111.52    3.67
  -3   1   6  114.68    3.82
  -3   1   6  109.25    3.75
  -3   1   6  107.20    3.88
   3   1  -6  111.96    3.79
   2  -1  -6    2.39    0.28
  -2  -1   6    2.14    0.21
  -2  -1   6    2.33    0.26
   2  -1  -6    2.01    0.21
   2  -1  -6    2.40    0.21
   2  -1  -6    1.92    0.28
  -2   1   6    2.10    0.18
  -2   1   6    2.33    0.36
   2   1  -6    1.78    0.38
   2   1  -6    2.10    0.27
  -2   1   6    1.88    0.20
   2   1  -6    2.15    0.24
   1  -1  -6   17.16    0.80
  -1  -1   6   18.41    0.91
   1  -1  -6   18.99    0.65
   1  -1  -6   17.68    0.70
  -1  -1   6   17.66    0.70
  -1  -1   6   16.88    0.92
  -1  -1   6   18.70    0.68
   1  -1  -6   18.16    0.80
  -1   1   6   16.01    0.85
   1   1  -6   18.56    0.75
   1   1  -6   19.31    0.71
  -1   1   6   17.38    0.66
  -1   1   6   18.35    0.81
  -1   1   6   18.36    0.66
   1   1  -6   17.15    0.91
   0  -1  -6    0.77    0.20
   0  -1   6    0.30    0.30
   0  -1   6    0.93    0.17
   0  -1   6    0.21    0.29
   0  -1  -6    0.78    0.26
   0  -1  -6    0.63    0.23
   0  -1   6    0.94    0.11
   0   1   6    0.49    0.21
   0   1   6    0.87    0.17
   0   1  -6    0.89    0.29
   0   1  -6    0.91    0.22
   0   1  -6    0.78    0.14
  -1  -1  -6  145.81    4.92
   1  -1   6  151.28    5.05
  -1  -1  -6  152.88    4.97
   1  -1   6  147.02    4.94
  -1   1  -6  151.62    5.10
  -1   1  -6  136.47    5.04
   1   1   6  137.05    4.98
  -1   1  -6  147.69    5.08
   1   1   6  154.58    4.92
   2  -1   6  210.02    7.04
  -2  -1  -6  210.09    7.04
   2  -1   6  213.74    7.16
  -2  -1  -6  212.52    7.12
   2  -1   6  214.88    7.11
  -2  -1  -6  215.82    7.02
   2   1   6  210.21    7.02
  -2   1  -6  207.45    7.18
  -2   1  -6  218.27    7.09
   2   1   6  198.22    7.06
   2   1   6  200.07    6.89
  -2   1  -6  222.44    7.17
   3  -1   6    5.26    0.61
  -3  -1  -6    5.50    0.44
   3  -1   6    7.22    0.70
  -3  -1  -6    6.57    0.55
  -3  -1  -6    5.45    0.41
  -3  -1  -6    5.46    0.61
   3  -1   6    6.67    0.61
  -3   1  -6    7.07    0.56
   3   1   6    6.36    0.50
   3   1   6    6.07    0.28
  -3   1  -6    5.53    0.62
   3   1   6    4.32    0.48
  -4  -1  -6   21.03    1.06
  -4  -1  -6   18.98    1.03
  -4  -1  -6   20.42    0.86
   4  -1   6   21.53    1.02
   4  -1   6   18.71    0.76
  -4  -1  -6   20.10    0.86
   4  -1   6   20.08    1.07
   4  -1   6   19.76    0.94
  -4   1  -6   20.62    0.99
  -4   1  -6   17.42    1.16
   4   1   6   20.23    0.75
   4   1   6   17.41    0.98
   4   1   6   21.06    0.96
  -4   1  -6   19.04    1.27
  -4   1  -6   20.91    0.71
   5  -1   6   95.13    3.58
  -5  -1  -6   96.82    3.67
  -5  -1  -6  104.11    3.55
   5  -1   6   99.09    3.48
  -5  -1  -6  106.96    3.67
  -5  -1  -6  108.66    3.54
   5  -1   6  111.23    3.72
   5  -1   6  106.29    3.68
   5   1   6  105.41    3.66
  -5   1  -6   99.59    3.76
   5   1   6  104.92    3.47
   5   1   6   94.76    3.59
  -5   1  -6  104.53    3.43
  -5   1  -6  103.97    3.85
  -5   1  -6  105.64    3.70
   6  -1   6   43.80    1.76
  -6  -1  -6   43.46    1.89
   6  -1   6   44.12    1.87
   6  -1   6   47.96    1.87
  -6  -1  -6   42.62    1.72
  -6  -1  -6   45.62    1.84
   6  -1   6   44.12    1.66
  -6  -1  -6   46.14    1.69
  -6   1  -6   43.97    2.10
   6   1   6   45.09    1.60
  -6   1  -6   45.87    1.57
  -6   1  -6   45.72    1.90
   6   1   6   44.95    2.01
  -6   1  -6   42.24    1.95
   6   1   6   42.03    1.77
   7  -1   6   -0.08    0.48
  -7  -1  -6    0.09    0.30
   7  -1   6    0.63    0.39
   7  -1   6    0.74    0.33
  -7  -1  -6    0.04    0.57
  -7  -1  -6    0.07    0.46
  -7  -1  -6    0.94    0.60
   7  -1   6   -0.58    0.44
   7   1   6    0.32    0.65
   7   1   6    1.09    0.55
  -7   1  -6   -0.17    0.54
  -7   1  -6    0.36    0.74
  -7   1  -6    0.72    0.51
  -7   1  -6    0.28    0.24
   7   1   6    0.20    0.42
   7   1   6   -0.09    0.24
  -8  -1  -6   15.72    1.29
   8  -1   6   16.79    1.22
  -8  -1  -6   12.79    1.24
   8  -1   6   15.38    0.95
  -8  -1  -6   16.19    0.99
   8  -1   6   13.85    1.13
   8  -1   6   15.61    1.03
  -8  -1  -6   13.63    1.11
   8   1   6   15.26    0.81
  -8   1  -6   15.11    0.76
  -8   1  -6   15.08    1.62
  -8   1  -6   13.75    1.34
  -8   1  -6   15.93    1.30
   8   1   6   15.26    1.50
   8   1   6   14.73    1.07
   8   1   6   21.16    1.59
  -9  -1  -6   27.16    1.67
  -9  -1  -6   26.23    1.39
   9  -1   6   27.26    1.40
   9  -1   6   24.98    1.54
  -9  -1  -6   27.56    1.69
  -9  -1  -6   28.88    1.56
   9   1   6   27.34    1.24
   9   1   6   27.83    1.93
  -9   1  -6   27.36    1.80
   9   1   6   26.89    1.46
  -9   1  -6   29.23    2.06
  -9   1  -6   29.31    1.18
 -10  -1  -6   49.08    2.42
 -10  -1  -6   52.66    2.48
  10  -1   6   45.34    2.29
 -10  -1  -6   49.36    2.18
  10  -1   6   50.80    2.13
  10   1   6   50.10    2.01
  10   1   6   52.74    2.20
 -10   1  -6   49.40    2.55
 -10   1  -6   47.68    2.81
  10   1   6   54.29    2.68
 -10   1  -6   51.17    1.95
 -11  -1  -6   -1.24    0.84
 -11  -1  -6    0.99    0.98
  11  -1   6   -0.11    0.92
  11  -1   6    0.10    0.67
 -11   1  -6    0.24    1.25
  11   1   6    0.43    1.17
 -11   1  -6   -0.57    1.03
 -11   1  -6   -0.26    0.45
  11   1   6   -0.58    0.70
  12  -1   6   -0.19    1.11
  12  -1   6   -0.07    0.71
 -12  -1  -6   -0.32    1.10
 -12  -1  -6   -0.69    1.20
 -12   1  -6   -1.10    0.61
  12   1   6    1.11    0.89
 -12   1  -6    1.21    1.28
 -12   1  -6   -0.50    1.45
  12   1   6    3.79    1.42
 -13  -1  -6    0.83    1.45
 -13  -1  -6    2.43    1.28
  13  -1   6    1.13    0.83
  13  -1   6    1.27    1.34
 -13   1  -6    1.14    1.67
 -13   1  -6    1.20    1.42
  13   1   6    2.90    1.59
  13   1   6    2.92    1.07
 -14  -1  -6    5.55    2.27
  14  -1   6   12.54    1.53
 -14  -1  -6   11.54    1.95
  14  -1   6    9.62    1.78
 -14   1  -6    6.60    1.75
  14   1   6   10.14    2.04
  14   1   6    8.42    1.37
 -14   1  -6   10.79    2.34
 -15  -1  -6   15.97    2.46
  15  -1   6   12.69    1.34
 -15  -1  -6    9.99    2.14
  15  -1   6   11.53    2.16
 -15   1  -6    8.54    2.11
 -15   1  -6   13.77    2.89
  15   1   6   16.54    2.57
  15   1   6   12.53    1.59
 -16  -1  -6    7.35    4.26
  16  -1   6    0.66    2.44
 -16  -1  -6    0.99    2.12
  16   1   6    3.65    1.69
  16   1   6    2.73    2.84
 -16   1  -6    4.79    2.99
 -16   1  -6    1.87    2.44
  17  -2  -6   -0.19    2.18
  17  -2  -6   -3.56    1.30
 -17  -2   6    0.66    1.96
 -17  -2   6    1.24    1.97
 -17   2   6   -1.51    2.85
  17   2  -6   -2.79    2.71
 -17   2   6    4.01    1.97
  16  -2  -6   -0.75    1.13
 -16  -2   6    0.71    1.64
  16  -2  -6    1.07    1.72
 -16  -2   6   -1.33    1.58
 -16   2   6    0.87    2.40
  16   2  -6   -0.09    2.27
 -16   2   6    4.20    1.71
  15  -2  -6   17.04    1.80
  15  -2  -6   16.57    1.93
 -15  -2   6   16.32    1.76
 -15  -2   6   18.94    2.73
 -15   2   6   16.56    3.33
  15   2  -6   14.30    3.28
 -15   2   6   17.97    1.78
 -14  -2   6    2.58    1.12
  14  -2  -6   -0.98    1.14
 -14  -2   6   -0.17    1.11
  14  -2  -6    0.68    0.98
  14   2  -6    1.15    1.68
 -14   2   6    0.97    1.68
 -14   2   6    0.43    1.18
 -13  -2   6   10.82    1.21
 -13  -2   6   10.95    1.37
  13  -2  -6   14.42    1.58
  13  -2  -6    9.51    1.22
  13   2  -6    8.89    1.70
 -13   2   6    9.07    1.60
 -13   2   6   14.61    1.29
 -12  -2   6    0.81    0.89
  12  -2  -6    0.14    0.80
 -12  -2   6   -0.30    0.75
  12  -2  -6   -0.65    0.78
 -12   2   6    0.24    0.83
 -12   2   6   -0.91    1.11
  12   2  -6    0.90    1.18
  11  -2  -6   -0.11    0.77
 -11  -2   6    0.89    0.61
 -11  -2   6    1.32    0.81
  11  -2  -6    1.13    0.67
 -11   2   6   -0.37    0.70
  11   2  -6    0.05    1.04
 -11   2   6   -0.05    1.00
  10  -2  -6    2.02    0.93
 -10  -2   6    1.17    0.55
  10  -2  -6    1.33    0.63
 -10  -2   6    0.84    0.76
  10  -2  -6    1.39    0.74
 -10   2   6    1.39    0.65
 -10   2   6    2.51    1.05
  10   2  -6    0.52    0.96
   9  -2  -6    0.60    0.52
  -9  -2   6    0.11    0.47
  -9  -2   6   -0.22    0.66
   9  -2  -6    0.10    0.78
  -9   2   6    0.30    0.36
  -9   2   6    0.70    0.53
   9   2  -6    0.05    0.79
  -9   2   6   -0.31    0.83
   8  -2  -6    1.62    0.73
  -8  -2   6    0.02    0.54
   8  -2  -6    0.40    0.43
   8  -2  -6    0.16    0.46
  -8  -2   6   -1.42    0.46
  -8  -2   6    0.49    0.47
  -8   2   6    0.02    0.45
  -8   2   6    1.02    0.70
   8   2  -6    0.11    0.67
  -8   2   6    0.18    0.30
  -7  -2   6    0.42    0.60
   7  -2  -6    1.33    0.38
  -7  -2   6    1.06    0.46
  -7  -2   6    0.66    0.48
   7  -2  -6    1.89    0.68
   7  -2  -6    0.95    0.38
  -7   2   6    1.34    0.63
   7   2  -6    1.00    0.64
  -7   2   6    1.33    0.28
  -7   2   6    1.52    0.42
  -6  -2   6    2.34    0.45
   6  -2  -6    4.54    0.68
  -6  -2   6    3.10    0.50
   6  -2  -6    3.27    0.49
   6  -2  -6    2.90    0.43
  -6  -2   6    4.25    0.77
  -6   2   6    3.38    0.65
  -6   2   6    2.81    0.34
  -6   2   6    3.08    0.49
   6   2  -6    3.12    0.63
   5  -2  -6    0.33    0.31
  -5  -2   6    0.16    0.15
  -5  -2   6   -0.39    0.58
  -5  -2   6   -0.22    0.18
   5  -2  -6   -0.07    0.46
  -5  -2   6   -0.04    0.29
  -5  -2   6   -0.22    0.34
   5  -2  -6   -0.46    0.26
   5   2  -6    0.08    0.49
  -5   2   6    0.02    0.31
  -5   2   6    0.01    0.47
  -4  -2   6   58.32    2.38
  -4  -2   6   58.79    2.10
  -4  -2   6   55.24    1.98
   4  -2  -6   55.45    2.13
   4  -2  -6   57.99    2.04
  -4  -2   6   54.66    2.17
  -4  -2   6   56.59    2.04
   4  -2  -6   58.37    2.29
  -4   2   6   53.01    2.13
   4   2  -6   54.80    2.21
  -4   2   6   55.54    2.41
  -4   2   6   57.84    2.18
  -3  -2   6  185.87    5.94
  -3  -2   6  179.33    5.96
   3  -2  -6  148.19    6.06
   3  -2  -6  182.75    6.12
  -3  -2   6  178.26    6.17
  -3  -2   6  175.54    5.90
   3  -2  -6  179.97    6.01
   3   2  -6  175.76    6.00
  -3   2   6  182.47    6.04
  -3   2   6  179.44    5.98
  -3   2   6  169.84    6.19
  -2  -2   6   17.27    0.81
   2  -2  -6   17.07    0.73
  -2  -2   6   19.37    1.11
   2  -2  -6   18.68    1.00
   2  -2  -6   17.10    0.96
  -2  -2   6   17.04    0.81
  -2  -2   6   18.87    1.11
   2   2  -6   14.67    1.19
  -2   2   6   16.61    1.23
  -2   2   6   17.96    0.86
   2   2  -6   17.95    0.88
  -1  -2   6  100.97    3.33
  -1  -2   6  103.35    3.63
  -1  -2   6   93.26    3.56
   1  -2  -6  100.11    3.28
  -1  -2   6   98.77    3.41
   1  -2  -6  100.25    3.52
   1  -2  -6   96.99    3.25
   1  -2  -6   96.26    3.50
   1   2  -6   95.29    3.64
  -1   2   6   94.80    3.35
   1   2  -6   99.22    3.38
  -1   2   6   94.25    3.61
   0  -2   6   55.36    2.12
   0  -2   6   58.18    2.29
   0  -2   6   60.34    2.26
   0  -2  -6   56.27    1.96
   0  -2  -6   59.82    2.19
   0  -2  -6   53.51    2.17
   0  -2   6   58.05    1.97
   0  -2  -6   56.50    1.92
   0   2  -6   54.78    2.34
   0   2   6   52.93    2.30
   0   2   6   57.99    1.97
   1  -2   6    2.10    0.20
   1  -2   6    1.55    0.37
   1  -2   6    1.16    0.45
   1  -2   6    3.02    0.50
  -1  -2  -6    2.66    0.39
  -1  -2  -6    2.41    0.28
   1   2   6    1.81    0.57
  -1   2  -6    1.21    0.50
  -1   2  -6    1.15    0.53
  -2  -2  -6   26.41    1.10
   2  -2   6   25.13    1.25
   2  -2   6   27.09    1.39
  -2  -2  -6   27.07    1.34
   2  -2   6   28.89    1.33
  -2  -2  -6   27.88    1.20
   2   2   6   27.08    1.40
  -2   2  -6   26.00    1.48
  -2   2  -6   25.67    1.58
   2   2   6   27.42    1.13
   3  -2   6   20.49    1.11
  -3  -2  -6   20.05    1.19
   3  -2   6   21.46    1.13
  -3  -2  -6   22.33    0.99
   3  -2   6   22.43    1.25
  -3  -2  -6   19.29    1.13
  -3   2  -6   18.99    1.49
   3   2   6   20.37    1.24
   3   2   6   21.35    1.02
  -3   2  -6   20.47    1.37
  -4  -2  -6   33.82    1.50
  -4  -2  -6   36.63    1.69
  -4  -2  -6   35.79    1.41
   4  -2   6   35.03    1.56
  -4  -2  -6   34.18    1.23
   4  -2   6   33.27    1.53
  -4   2  -6   32.97    1.90
   4   2   6   34.32    1.65
   4   2   6   33.93    1.51
  -4   2  -6   38.01    1.81
  -5  -2  -6    0.68    0.48
   5  -2   6    0.40    0.52
   5  -2   6    0.20    0.41
   5  -2   6    0.96    0.52
  -5  -2  -6    1.06    0.61
  -5  -2  -6    0.41    0.22
  -5  -2  -6    0.54    0.27
   5   2   6    0.52    0.50
  -5   2  -6   -0.08    0.70
  -5   2  -6    0.46    0.76
   5   2   6   -0.03    0.46
  -6  -2  -6   10.56    1.03
   6  -2   6   10.26    0.55
   6  -2   6   11.02    1.21
   6  -2   6   11.02    1.01
  -6  -2  -6   12.21    0.71
  -6  -2  -6   10.53    0.63
   6  -2   6    9.29    0.97
  -6  -2  -6   10.31    1.14
  -6   2  -6   10.70    0.53
  -6   2  -6    7.98    1.09
   6   2   6    9.66    1.05
   6   2   6    9.85    1.09
   6   2   6   11.64    0.61
  -6   2  -6    9.37    1.01
  -7  -2  -6    3.45    0.46
   7  -2   6    3.62    0.73
   7  -2   6    3.08    0.35
  -7  -2  -6    4.42    0.76
  -7  -2  -6    3.40    0.43
  -7  -2  -6    3.34    0.77
   7  -2   6    2.99    0.60
  -7   2  -6    3.32    1.05
   7   2   6    4.18    0.40
   7   2   6    3.76    0.83
  -7   2  -6    3.65    0.92
   7   2   6    3.06    0.73
  -8  -2  -6    6.40    0.61
   8  -2   6    5.96    0.74
  -8  -2  -6    7.24    0.74
  -8  -2  -6    6.44    0.88
   8  -2   6    7.54    0.68
   8   2   6    7.74    0.91
  -8   2  -6    8.85    1.16
   8   2   6    7.35    0.63
  -8   2  -6    8.89    0.58
  -8   2  -6    6.99    1.21
  -9  -2  -6   38.06    1.72
   9  -2   6   39.54    1.92
  -9  -2  -6   39.42    1.95
  -9  -2  -6   39.88    2.09
   9  -2   6   37.18    1.63
   9   2   6   38.86    2.06
  -9   2  -6   42.68    1.56
   9   2   6   40.73    1.63
  -9   2  -6   37.50    2.63
  -9   2  -6   42.29    2.34
 -10  -2  -6    0.39    0.92
 -10  -2  -6   -1.32    0.59
 -10  -2  -6   -0.18    0.83
  10  -2   6   -0.85    0.73
  10  -2   6   -0.22    0.61
 -10   2  -6   -0.18    0.39
 -10   2  -6   -0.72    1.23
  10   2   6   -0.30    0.83
  10   2   6    0.34    0.47
 -10   2  -6    0.45    1.05
 -11  -2  -6   20.12    1.97
  11  -2   6   18.32    1.70
  11  -2   6   20.43    1.53
 -11  -2  -6   20.59    1.88
 -11   2  -6   19.95    2.18
 -11   2  -6   20.58    1.16
  11   2   6   17.70    1.31
 -11   2  -6   21.12    2.25
  11   2   6   20.71    1.88
  12  -2   6    4.68    0.94
 -12  -2  -6    1.83    1.29
 -12  -2  -6    4.14    1.28
  12  -2   6    5.84    1.22
  12   2   6    4.13    1.19
 -12   2  -6    5.61    1.58
 -12   2  -6    5.35    1.89
 -13  -2  -6   -0.72    1.45
  13  -2   6    1.77    1.37
 -13  -2  -6    1.56    1.35
  13  -2   6   -1.03    0.95
  13   2   6   -1.26    1.31
 -13   2  -6    0.71    2.09
 -13   2  -6   -0.01    1.61
  14  -2   6   -0.42    1.05
  14  -2   6    1.28    1.66
 -14  -2  -6   -1.16    1.86
 -14  -2  -6   -0.20    1.68
  14   2   6    0.18    1.49
 -14   2  -6    0.86    2.58
 -14   2  -6   -1.00    2.00
  15  -2   6    2.64    2.08
  15  -2   6   -0.74    1.25
 -15  -2  -6   -2.47    2.28
 -15  -2  -6    1.64    2.00
 -15   2  -6    1.22    2.29
 -15   2  -6    5.57    2.98
  15   2   6    1.12    1.78
  16  -3  -6    6.41    2.23
 -16  -3   6    8.90    1.95
  16  -3  -6    9.83    2.10
 -16  -3   6    6.59    1.85
 -16   3   6   13.53    3.18
  16   3  -6    9.70    3.05
  15  -3  -6   -0.94    1.59
 -15  -3   6    1.06    1.69
 -15  -3   6   -0.45    1.67
  15  -3  -6    1.63    1.45
 -15   3   6    0.89    1.74
 -15   3   6   -1.30    2.38
  15   3  -6    4.20    2.47
  14  -3  -6    1.44    1.24
  14  -3  -6    1.70    1.36
 -14  -3   6    1.15    1.38
 -14  -3   6    1.23    1.21
 -14   3   6    4.19    1.49
  14   3  -6    1.37    2.07
 -14   3   6   -1.00    2.17
  13  -3  -6    1.99    1.20
 -13  -3   6    2.96    1.02
 -13  -3   6    2.85    1.30
  13  -3  -6    0.42    1.07
  13   3  -6    3.01    1.85
 -13   3   6    3.18    1.91
 -13   3   6    2.48    1.19
 -12  -3   6   15.54    1.59
 -12  -3   6   12.01    1.49
  12  -3  -6   12.32    1.23
  12  -3  -6   11.59    1.41
  12   3  -6   15.83    2.04
 -12   3   6   14.05    1.63
 -12   3   6   16.56    2.05
  11  -3  -6    4.65    1.12
 -11  -3   6    6.20    0.84
  11  -3  -6    5.72    0.92
 -11  -3   6    4.94    1.07
  11   3  -6    7.61    1.58
 -11   3   6    6.51    0.99
 -11   3   6    5.07    1.51
 -10  -3   6   -0.33    0.89
 -10  -3   6   -0.64    0.60
  10  -3  -6    0.58    0.71
 -10   3   6   -0.18    1.18
  10   3  -6    0.41    1.24
 -10   3   6    0.00    0.45
  -9  -3   6    5.52    0.95
   9  -3  -6    4.56    0.75
  -9  -3   6    5.39    0.76
   9   3  -6    5.60    1.24
  -9   3   6    5.63    0.58
  -9   3   6    6.75    1.22
  -8  -3   6   22.77    0.90
  -8  -3   6   23.05    0.84
  -8  -3   6   22.94    1.40
   8  -3  -6   23.45    1.35
  -8  -3   6   22.99    1.63
   8   3  -6   22.63    1.94
  -8   3   6   21.75    1.02
  -8   3   6   21.75    1.91
  -7  -3   6   17.49    1.51
  -7  -3   6   21.02    0.85
   7  -3  -6   17.39    1.21
  -7  -3   6   19.69    1.29
  -7  -3   6   18.42    0.88
   7  -3  -6   18.49    1.21
   7   3  -6   21.57    1.72
  -7   3   6   14.77    1.68
  -7   3   6   19.26    1.40
  -6  -3   6   17.33    1.23
   6  -3  -6   16.27    1.06
  -6  -3   6   16.15    0.87
   6  -3  -6   16.19    1.10
  -6  -3   6   15.36    1.15
  -6  -3   6   16.13    0.84
  -6   3   6   13.36    1.21
  -6   3   6   14.15    1.56
   6   3  -6   16.54    1.58
  -5  -3   6    3.29    0.61
   5  -3  -6    3.44    0.92
  -5  -3   6    3.95    0.60
   5  -3  -6    5.50    0.58
  -5  -3   6    5.99    1.08
  -5  -3   6    4.63    0.48
  -5  -3   6    4.43    0.55
   5  -3  -6    3.66    0.55
   5   3  -6    5.27    0.87
  -5   3   6    5.86    0.73
  -5   3   6    5.23    0.88
   4  -3  -6    6.72    0.89
  -4  -3   6    7.35    0.86
  -4  -3   6    6.01    0.74
   4  -3  -6    8.42    0.74
  -4  -3   6    8.48    1.08
  -4  -3   6    7.76    1.00
  -4  -3   6    7.83    0.84
   4  -3  -6    7.84    0.75
  -4  -3   6    6.72    0.74
   4   3  -6    7.75    0.89
  -4   3   6    6.55    0.88
   3  -3  -6   29.21    1.48
  -3  -3   6   29.74    1.39
  -3  -3   6   29.78    1.44
  -3  -3   6   29.31    1.76
  -3  -3   6   31.11    1.49
   3  -3  -6   30.34    1.72
  -3  -3   6   32.23    1.79
   3  -3  -6   29.21    1.29
  -3   3   6   29.62    1.62
   3   3  -6   30.70    1.60
  -3   3   6   30.10    1.91
   2  -3  -6   67.56    2.26
  -2  -3   6   67.40    2.67
   2  -3  -6   66.37    2.63
  -2  -3   6   67.03    2.60
  -2  -3   6   67.34    2.49
  -2  -3   6   68.80    2.87
  -2  -3   6   64.96    2.80
   2  -3  -6   66.31    2.30
   2  -3  -6   70.73    2.44
   2  -3  -6   68.61    2.77
  -2   3   6   68.29    2.56
  -2   3   6   65.29    2.95
   1  -3  -6    0.85    0.30
  -1  -3   6    0.66    0.35
  -1  -3   6    0.95    0.55
  -1  -3   6    2.11    0.74
  -1  -3   6    1.39    0.52
   1  -3  -6    0.66    0.51
   1  -3  -6    1.62    0.54
   1  -3  -6    0.80    0.30
   1  -3  -6    0.83    0.21
  -1   3   6    0.68    0.74
   1   3  -6    0.44    0.72
  -1   3   6    1.03    0.40
   0  -3   6    1.09    0.49
   0  -3  -6    0.88    0.52
   0  -3  -6    1.49    0.40
   0  -3   6    1.21    0.72
   0  -3   6    1.30    0.66
   0  -3  -6    1.55    0.50
   0  -3   6    1.06    0.35
   0  -3  -6    1.64    0.31
   0  -3  -6    1.43    0.26
   0   3   6    1.64    0.80
   0   3  -6    1.41    0.74
   1  -3   6    8.84    0.99
   1  -3   6    8.73    0.94
   1  -3   6    9.28    0.97
  -1  -3  -6    9.75    0.61
  -1  -3  -6   10.64    0.59
   1  -3   6    9.84    0.60
  -1  -3  -6    9.08    1.07
  -1  -3  -6   10.00    1.01
  -1  -3  -6    8.46    0.87
   1  -3   6   10.48    0.64
  -1   3  -6   10.47    1.17
  -1   3  -6   10.57    1.21
   1   3   6    8.25    0.96
   2  -3   6   26.25    1.00
   2  -3   6   25.42    1.63
   2  -3   6   26.08    1.44
   2  -3   6   24.73    1.04
  -2  -3  -6   25.21    1.18
  -2  -3  -6   25.08    0.93
  -2  -3  -6   21.61    1.58
  -2  -3  -6   26.04    1.34
  -2  -3  -6   24.66    1.01
  -2   3  -6   24.75    1.74
   2   3   6   24.83    1.67
  -2   3  -6   24.01    1.91
  -3  -3  -6    6.67    0.54
   3  -3   6    5.61    0.93
   3  -3   6    6.87    0.78
  -3  -3  -6    6.28    0.63
   3  -3   6    5.94    0.53
   3  -3   6    4.91    0.73
  -3  -3  -6    5.88    0.85
   3  -3   6    5.88    0.38
  -3  -3  -6    5.73    0.35
  -3  -3  -6    7.63    0.76
   3   3   6    6.30    0.96
  -3   3  -6    4.21    0.88
  -3   3  -6    5.37    1.12
  -4  -3  -6   11.46    0.73
   4  -3   6   12.77    1.19
  -4  -3  -6   12.27    0.99
  -4  -3  -6   11.59    0.52
   4  -3   6   12.73    1.16
   4  -3   6   11.39    0.51
   4  -3   6   11.19    0.65
  -4  -3  -6   12.95    0.97
  -4   3  -6   11.70    1.41
  -4   3  -6   12.82    1.25
   4   3   6   12.10    1.37
   5  -3   6   11.19    0.53
  -5  -3  -6   12.26    0.56
  -5  -3  -6   11.68    1.05
  -5  -3  -6   12.65    0.91
   5  -3   6   10.96    0.65
   5  -3   6   10.43    1.19
  -5  -3  -6   10.73    0.82
   5  -3   6   12.70    1.19
   5   3   6   13.15    1.25
  -5   3  -6   12.69    1.53
  -5   3  -6   10.44    1.22
   6  -3   6   48.08    2.21
  -6  -3  -6   48.34    1.74
  -6  -3  -6   47.02    2.16
   6  -3   6   45.17    2.21
  -6  -3  -6   46.39    1.91
  -6  -3  -6   52.19    1.97
   6  -3   6   47.56    1.67
  -6   3  -6   52.78    2.87
  -6   3  -6   47.61    2.55
   6   3   6   44.63    2.45
  -7  -3  -6    5.94    0.91
   7  -3   6    4.46    0.81
   7  -3   6    4.01    0.36
  -7  -3  -6    4.80    0.60
  -7  -3  -6    5.28    0.57
  -7   3  -6    5.32    1.40
   7   3   6    4.91    1.03
  -7   3  -6    5.40    1.17
  -8  -3  -6    6.12    0.99
   8  -3   6    6.62    0.61
   8  -3   6    5.53    0.91
  -8  -3  -6    5.68    0.97
  -8   3  -6    6.20    1.52
  -8   3  -6    6.45    1.34
   8   3   6    7.21    1.12
   9  -3   6    1.50    0.86
  -9  -3  -6    2.11    1.00
  -9  -3  -6    0.65    0.77
   9  -3   6    0.78    0.43
  -9   3  -6    1.36    1.36
  -9   3  -6    1.46    1.42
   9   3   6    1.12    1.05
  10  -3   6    2.22    0.55
 -10  -3  -6    0.93    1.06
  10  -3   6    2.21    0.93
 -10  -3  -6    2.94    0.91
 -10   3  -6    1.04    1.71
 -10   3  -6    2.94    1.39
  10   3   6    3.03    1.25
 -11  -3  -6    1.46    1.19
 -11  -3  -6    2.39    1.15
  11  -3   6    1.82    0.99
  11   3   6    2.70    1.35
 -11   3  -6   -0.67    1.50
 -11   3  -6    0.11    1.85
  12  -3   6    4.59    1.25
 -12  -3  -6    4.25    1.47
  12  -3   6    5.39    1.21
 -12  -3  -6    6.96    1.47
  12   3   6    6.87    1.61
 -12   3  -6    3.56    1.90
 -12   3  -6    4.84    3.06
 -13  -3  -6   -2.87    1.71
  13  -3   6    0.02    1.22
 -13  -3  -6    1.36    1.65
 -13   3  -6   -1.49    1.93
 -13   3  -6    1.61    2.49
  13   3   6    1.24    1.67
 -14  -3  -6    2.68    2.08
  14  -3   6    1.92    1.45
 -14  -3  -6    1.11    1.97
 -14   3  -6    0.35    2.34
  14   3   6    3.78    2.12
 -14   3  -6    1.81    3.19
  14  -4  -6   -0.93    1.76
 -14  -4   6   -0.53    1.66
 -14  -4   6    0.84    1.47
  14  -4  -6    3.36    1.73
  14   4  -6    3.53    2.75
 -14   4   6   -0.65    2.84
  13  -4  -6    1.18    1.59
  13  -4  -6    1.12    1.32
 -13  -4   6   -2.29    1.12
 -13  -4   6   -1.22    1.50
  13   4  -6    6.01    2.52
 -13   4   6    2.71    2.51
 -12  -4   6    2.70    1.05
  12  -4  -6    1.79    1.44
  12  -4  -6    3.65    1.16
 -12  -4   6    2.03    1.48
  12   4  -6    6.43    2.19
 -12   4   6    5.90    2.30
 -11  -4   6    9.08    1.50
  11  -4  -6    9.80    1.18
  11  -4  -6   10.06    1.57
 -11  -4   6   10.29    1.12
  11   4  -6   12.04    2.17
 -11   4   6   12.00    2.18
 -11   4   6   12.13    1.26
 -10  -4   6    0.15    0.76
 -10  -4   6    1.68    1.17
  10  -4  -6   -0.01    0.83
  10   4  -6    0.95    1.61
 -10   4   6    2.49    1.73
  -9  -4   6    0.44    0.55
  -9  -4   6   -0.05    0.38
   9  -4  -6    0.29    0.73
  -9  -4   6   -0.52    0.75
  -9  -4   6    0.73    1.07
   9   4  -6   -0.13    1.46
  -9   4   6   -1.27    1.48
   8  -4  -6    2.16    0.72
  -8  -4   6    2.31    0.74
  -8  -4   6    0.34    0.90
   8   4  -6    0.90    1.28
  -8   4   6    2.85    1.48
  -7  -4   6    0.10    0.84
  -7  -4   6    0.86    0.70
   7  -4  -6    0.51    0.66
  -7  -4   6    0.95    0.55
  -7  -4   6    1.58    0.70
   7   4  -6    0.80    1.18
  -7   4   6   -0.09    1.22
   6  -4  -6   27.72    1.64
  -6  -4   6   24.35    1.57
  -6  -4   6   26.18    1.50
  -6  -4   6   27.90    1.63
  -6   4   6   29.80    2.30
   5  -4  -6   -0.76    0.61
  -5  -4   6    0.94    0.74
   5  -4  -6    0.65    0.69
  -5  -4   6    0.11    0.61
  -5   4   6    0.63    1.03
   4  -4  -6   43.81    2.07
  -4  -4   6   44.29    2.20
  -4  -4   6   42.13    2.06
  -4  -4   6   43.41    2.32
   4  -4  -6   40.96    1.93
  -4   4   6   44.94    2.51
  -3  -4   6    9.18    0.96
  -3  -4   6    9.86    1.18
   3  -4  -6    7.88    0.88
  -3  -4   6    8.32    0.90
  -3   4   6   10.63    1.17
  -2  -4   6   15.66    1.39
  -2  -4   6   13.15    1.27
   2  -4  -6   14.21    0.69
  -2  -4   6   16.11    1.75
   2  -4  -6   16.77    0.84
   2  -4  -6   16.26    1.09
   2  -4  -6   13.46    1.34
  -2   4   6   15.59    1.34
   1  -4  -6    9.84    1.03
   1  -4  -6    8.64    0.88
   1  -4  -6    8.25    0.58
  -1  -4   6    7.70    1.17
   1  -4  -6    8.67    0.87
  -1  -4   6    7.60    0.81
  -1  -4   6    9.74    1.01
  -1   4   6    8.38    1.28
   0  -4  -6  109.02    3.80
   0  -4  -6  107.49    3.97
   0  -4   6  110.26    4.20
   0  -4  -6  106.36    3.87
   0  -4   6  125.51    4.71
   0  -4  -6  105.22    4.20
   0  -4   6  109.41    3.96
   0   4   6  111.07    4.61
   1  -4   6    3.24    0.61
  -1  -4  -6    3.78    0.57
  -1  -4  -6    4.85    0.78
  -1  -4  -6    3.30    0.78
   1  -4   6    6.32    1.05
   1  -4   6    5.50    0.94
   1  -4   6    3.18    0.61
  -1  -4  -6    4.22    0.56
  -1   4  -6    4.20    1.19
   1   4   6    4.43    1.22
   2  -4   6    7.71    1.14
  -2  -4  -6    7.92    0.57
   2  -4   6    7.53    0.69
  -2  -4  -6    8.33    1.03
  -2  -4  -6    7.30    0.72
   2  -4   6    5.82    0.89
  -2  -4  -6    5.92    1.00
   2  -4   6    7.89    0.73
  -2   4  -6    8.66    1.33
  -2   4  -6    5.83    1.38
   2   4   6    8.88    1.38
  -3  -4  -6   26.94    1.08
   3  -4   6   26.64    1.34
  -3  -4  -6   27.00    1.48
  -3  -4  -6   29.75    1.94
   3  -4   6   25.47    1.83
  -3  -4  -6   26.84    1.31
   3  -4   6   27.62    1.15
  -3   4  -6   30.68    2.25
  -3   4  -6   27.78    2.44
   3   4   6   30.89    2.30
  -4  -4  -6  107.08    3.63
  -4  -4  -6  104.60    3.77
   4  -4   6  109.20    3.66
  -4  -4  -6  107.59    3.96
   4  -4   6  109.95    4.25
  -4   4  -6  106.50    4.53
   4   4   6  109.14    4.55
  -4   4  -6  107.12    4.81
  -5  -4  -6    0.46    0.65
  -5  -4  -6    0.37    0.25
  -5  -4  -6    1.51    0.58
   5  -4   6    1.09    0.90
   5  -4   6    1.19    0.27
   5  -4   6    1.63    0.51
   5   4   6    0.40    1.22
  -5   4  -6    3.01    1.17
  -5   4  -6   -0.97    1.56
  -6  -4  -6   34.19    1.32
   6  -4   6   34.05    1.29
  -6  -4  -6   34.60    1.91
   6  -4   6   33.60    1.49
   6  -4   6   34.65    2.12
   6   4   6   34.45    2.55
  -6   4  -6   34.92    2.64
  -6   4  -6   33.89    3.07
  -7  -4  -6   28.16    1.62
   7  -4   6   27.26    1.25
  -7  -4  -6   24.94    1.86
  -7  -4  -6   26.35    1.15
   7  -4   6   27.68    1.99
   7  -4   6   24.15    1.06
  -7   4  -6   33.21    2.64
   7   4   6   24.04    2.47
  -7   4  -6   28.91    3.14
   8  -4   6   17.34    1.92
  -8  -4  -6   24.01    1.97
  -8   4  -6   25.44    2.69
   8   4   6   22.17    2.59
  -8   4  -6   23.94    2.55
  -9  -4  -6    4.13    0.93
  -9  -4  -6    3.01    1.22
   9  -4   6    3.79    1.08
  -9   4  -6    6.64    2.32
  -9   4  -6    3.40    1.66
   9   4   6    6.65    1.66
 -10  -4  -6    6.37    1.17
 -10  -4  -6    5.64    1.45
 -10   4  -6    8.41    1.94
  10   4   6    5.50    1.83
  11  -4   6    1.79    1.37
 -11  -4  -6    6.57    1.43
 -11  -4  -6    2.22    1.68
 -11   4  -6    5.83    2.23
 -11   4  -6    3.00    2.72
  11   4   6    4.03    1.94
  12  -4   6   -1.30    1.46
 -12  -4  -6   -0.18    1.63
  12   4   6    0.58    2.08
 -12   4  -6   -1.42    3.04
 -12   4  -6   -0.44    2.35
  13  -4   6    4.97    1.64
 -13  -4  -6    3.70    1.97
 -13   4  -6    5.69    2.75
 -13   4  -6    5.06    3.46
  13   4   6   -3.38    2.85
 -12  -5   6    2.48    2.00
 -12  -5   6    1.21    1.32
  12  -5  -6   -2.06    1.77
 -12   5   6    3.06    3.09
 -11  -5   6    9.62    1.47
  11  -5  -6   11.27    2.16
  11  -5  -6    8.42    1.56
 -11  -5   6    8.83    1.91
 -11   5   6    9.57    2.88
 -10  -5   6    2.15    1.63
  10  -5  -6    2.41    1.23
 -10  -5   6    3.08    1.12
  10  -5  -6    3.34    1.67
 -10   5   6    6.06    4.25
   9  -5  -6    6.82    1.23
  -9  -5   6   10.75    2.37
  -9  -5   6    8.31    1.26
  -9  -5   6    9.84    1.19
  -9   5   6    9.03    2.43
  -8  -5   6    4.54    1.13
  -8  -5   6    3.08    1.37
   8  -5  -6    2.77    1.00
  -8  -5   6    4.73    1.07
  -8   5   6    4.80    2.12
  -7  -5   6   20.09    1.80
   7  -5  -6   18.49    1.75
  -7  -5   6   21.90    1.97
  -7  -5   6   14.07    1.67
  -7   5   6   22.26    2.39
  -6  -5   6    1.54    0.95
  -6  -5   6    1.75    1.02
   6  -5  -6    0.56    0.90
  -6  -5   6    2.22    1.12
  -6   5   6    1.59    1.71
   5  -5  -6    0.69    0.92
  -5  -5   6    0.94    0.92
  -5  -5   6    0.50    0.97
  -5   5   6    3.08    1.71
  -4  -5   6    1.99    0.97
  -4  -5   6    2.01    1.00
   4  -5  -6    1.41    0.90
  -4   5   6    2.65    1.56
   3  -5  -6    0.35    0.88
  -3  -5   6   -0.20    0.92
  -3   5   6    0.92    1.34
   2  -5  -6    6.98    1.08
   2  -5  -6    8.40    1.19
   2  -5  -6   10.48    0.92
   2  -5  -6    6.97    0.60
  -2  -5   6    8.28    1.18
   1  -5  -6    5.38    0.97
   1  -5  -6    4.96    1.11
  -1  -5   6    3.64    0.96
   1  -5  -6    3.85    0.67
  -1  -5   6    5.58    1.11
   1  -5  -6    5.73    0.85
   0  -5  -6    1.34    0.99
   0  -5   6    0.67    0.91
   0  -5   6   -0.11    0.98
   0  -5  -6    0.78    0.99
   0  -5  -6   -0.66    0.61
   0  -5  -6   -2.07    1.18
   0  -5   6    0.25    0.81
   1  -5   6    9.99    1.19
  -1  -5  -6    9.92    1.04
   1  -5   6   12.97    1.43
   1  -5   6    9.80    1.02
  -1  -5  -6   10.99    1.41
  -1  -5  -6   10.72    1.18
  -2  -5  -6    0.71    0.61
  -2  -5  -6   -1.74    1.32
  -2  -5  -6   -0.63    0.70
   2  -5   6   -0.24    1.08
   2  -5   6    1.58    1.14
  -2  -5  -6    0.85    1.13
   2  -5   6    0.47    0.72
  -2  -5  -6    0.12    0.76
  -3  -5  -6   -0.02    0.60
   3  -5   6    0.27    0.95
   3  -5   6    0.16    0.68
  -3  -5  -6    0.32    1.05
  -3  -5  -6    1.05    0.76
  -3   5  -6   -0.70    1.46
   3   5   6   -0.39    1.61
   4  -5   6   34.28    2.42
  -4  -5  -6   33.94    1.93
   4  -5   6   32.50    1.55
  -4  -5  -6   27.93    1.48
  -4   5  -6   28.65    3.05
  -4   5  -6   33.58    3.57
   4   5   6   34.69    3.15
   5  -5   6    3.84    0.63
  -5  -5  -6    4.40    1.02
  -5  -5  -6    3.38    0.42
   5  -5   6    3.10    1.18
  -5   5  -6    4.31    1.79
  -5   5  -6    3.39    1.99
   5   5   6    5.47    1.81
  -6  -5  -6    7.73    0.76
  -6  -5  -6    8.66    1.24
   6  -5   6    6.50    1.28
   6  -5   6    7.41    0.75
  -6   5  -6   10.24    1.99
   6   5   6   10.57    2.01
  -6   5  -6    8.19    2.43
   7  -5   6    2.21    1.26
  -7  -5  -6   -0.33    1.16
  -7   5  -6    3.89    4.28
   7   5   6    2.34    1.84
  -7   5  -6    2.07    1.99
  -8  -5  -6    0.31    1.31
   8  -5   6    0.40    1.30
   8   5   6    2.83    2.04
  -8   5  -6    0.92    2.81
  -8   5  -6    0.67    2.27
   9  -5   6   16.36    1.84
   9   5   6   22.84    2.66
  -9   5  -6   23.96    3.72
  -9   5  -6   22.38    2.69
 -10  -5  -6   -0.14    1.76
  10  -5   6    1.33    1.41
 -10   5  -6   -4.33    3.29
 -10   5  -6    7.90    2.67
  10   5   6    4.54    2.47
  -7  -6   6   -0.51    1.62
   7  -6  -6   -1.86    1.46
  -7  -6   6   -4.36    2.65
  -7  -6   6    1.02    1.71
  -7   6   6   -2.64    3.27
  -6  -6   6    3.04    1.69
  -6  -6   6    5.35    1.67
  -6  -6   6    4.91    1.43
  -6   6   6    4.13    2.55
  -5  -6   6   -0.33    1.49
  -5  -6   6   -0.30    1.30
   5  -6  -6    1.55    1.45
  -5  -6   6    0.49    1.97
  -5   6   6    0.46    2.44
  -4  -6   6    5.23    1.56
   4  -6  -6    6.42    1.44
  -4  -6   6    7.61    1.66
  -4  -6   6    4.42    1.45
  -3  -6   6    1.91    1.49
  -3  -6   6    2.01    1.49
  -3  -6   6    1.24    1.45
   3  -6  -6    0.44    1.28
  -2  -6   6    1.02    1.42
   2  -6  -6   -0.21    1.39
  -2  -6   6    1.46    1.36
  -1  -6   6   -0.23    1.40
  -1  -6   6    0.93    1.33
   0  -6  -6    9.48    2.66
   0  -6   6    7.74    1.37
   0  -6   6    8.68    1.62
  -1  -6  -6   -1.39    1.40
   1  -6   6   -1.37    1.10
  -1  -6  -6    0.96    0.98
  -1  -6  -6    1.27    1.03
   1  -6   6    0.77    2.41
   2  -6   6    1.61    1.43
   2  -6   6    4.49    1.11
  -2  -6  -6    5.39    1.13
  -2  -6  -6    2.77    1.53
   3  -6   6    0.48    1.44
  -3  -6  -6    1.60    1.18
   3  -6   6    1.58    1.03
  -3  -6  -6    2.60    1.61
  -4  -6  -6    5.99    1.89
   4  -6   6    5.68    1.65
  -4  -6  -6    7.19    1.45
  -5  -6  -6    0.83    1.80
   5  -6   6    0.26    1.60
  -5  -6  -6    0.96    1.45
   6  -6   6    0.04    1.49
  -6  -6  -6    0.25    1.62
  -6  -6  -6    0.64    1.88
 -18   0   7   -0.46    1.98
  18   0  -7    1.46    2.48
 -18   0   7   -2.26    2.47
  17   0  -7    1.66    2.11
 -17   0   7    0.57    2.01
  16   0  -7   -0.05    1.76
 -16   0   7   -1.12    1.36
 -16   0   7    4.26    3.22
 -15   0   7    5.53    1.53
  15   0  -7    9.33    0.61
  15   0  -7    7.80    1.75
 -15   0   7    4.69    1.35
 -14   0   7    0.03    1.11
  14   0  -7    0.33    1.19
 -14   0   7    1.56    1.06
  14   0  -7   -0.28    0.82
  13   0  -7   36.66    1.37
  13   0  -7   38.84    2.36
 -13   0   7   36.58    2.11
 -13   0   7   38.26    2.32
 -12   0   7    0.58    0.73
 -12   0   7   -0.32    0.80
  12   0  -7    1.18    0.89
  12   0  -7   -0.56    0.45
  12   0  -7   -0.04    0.25
 -11   0   7   51.91    2.27
  11   0  -7   53.97    1.83
 -11   0   7   50.24    2.34
  11   0  -7   51.04    2.37
  11   0  -7   51.90    2.00
  10   0  -7    0.16    0.21
 -10   0   7   -0.08    0.56
  10   0  -7    0.16    0.57
 -10   0   7    0.17    0.55
  10   0  -7    0.49    0.36
   9   0  -7    7.44    0.59
   9   0  -7    8.10    0.75
   9   0  -7    7.39    0.77
  -9   0   7    7.78    0.74
  -9   0   7    5.35    0.60
  -9   0   7    7.86    0.89
   9   0  -7    7.39    0.44
   8   0  -7   -0.09    0.17
   8   0  -7   -0.39    0.41
  -8   0   7   -0.11    0.42
  -8   0   7    0.60    0.33
   8   0  -7   -0.23    0.23
   8   0  -7   -0.52    0.33
  -8   0   7    0.32    0.37
  -7   0   7   32.10    1.43
   7   0  -7   30.28    1.41
   7   0  -7   34.17    1.37
   7   0  -7   34.24    1.24
  -7   0   7   34.54    1.35
  -6   0   7    0.14    0.26
   6   0  -7    0.35    0.22
   6   0  -7    0.28    0.33
  -6   0   7    0.09    0.23
   6   0  -7   -0.23    0.17
  -6   0   7    0.18    0.27
  -5   0   7   37.17    1.54
   5   0  -7   37.54    1.40
  -5   0   7   36.55    1.36
   5   0  -7   36.44    1.30
  -5   0   7   37.55    1.38
   5   0  -7   32.18    1.66
   4   0  -7    0.02    0.21
   4   0  -7    0.00    0.20
  -4   0   7   -0.04    0.30
  -4   0   7    0.02    0.19
  -4   0   7    0.09    0.16
   4   0  -7   -0.13    0.13
  -4   0   7    0.04    0.17
   3   0  -7   65.03    2.21
  -3   0   7   63.85    2.26
   3   0  -7   67.81    2.29
  -3   0   7   65.88    2.34
  -3   0   7   64.79    2.26
   3   0  -7   64.00    2.35
  -3   0   7   65.39    2.26
   2   0  -7    0.12    0.23
   2   0  -7   -0.12    0.11
  -2   0   7   -0.02    0.22
  -2   0   7   -0.16    0.14
  -2   0   7   -0.24    0.14
  -2   0   7   -0.01    0.13
   2   0  -7    0.02    0.12
  -1   0   7   77.44    2.65
  -1   0   7   77.04    2.71
   1   0  -7   77.14    2.63
  -1   0   7   78.38    2.66
  -1   0   7   80.31    2.65
   1   0  -7   79.02    2.62
   1   0  -7   73.91    2.73
   0   0  -7    0.13    0.15
   0   0   7    0.52    0.17
   0   0  -7    0.27    0.25
   0   0   7    0.66    0.23
   0   0  -7    0.48    0.15
   0   0   7    0.18    0.16
   0   0   7   -0.07    0.21
  -1   0  -7  242.13    7.90
   1   0   7  244.72    7.91
  -1   0  -7  214.91    7.87
  -1   0  -7  239.39    7.94
  -1   0  -7  238.14    7.83
   1   0   7  235.99    7.84
   1   0   7  246.20    7.90
   2   0   7    0.06    0.25
  -2   0  -7   -0.13    0.27
  -2   0  -7    0.09    0.17
  -2   0  -7   -0.14    0.19
  -2   0  -7   -0.67    0.21
   2   0   7   -0.24    0.19
   2   0   7   -0.10    0.24
   3   0   7   10.03    0.85
   3   0   7   12.49    0.71
  -3   0  -7   10.09    0.76
  -3   0  -7   11.04    0.74
  -3   0  -7   12.30    0.64
   3   0   7   11.66    0.67
  -3   0  -7   12.91    0.62
  -4   0  -7   -0.12    0.23
   4   0   7   -0.19    0.29
   4   0   7    0.14    0.29
  -4   0  -7    0.15    0.46
  -4   0  -7   -0.01    0.25
  -4   0  -7   -0.04    0.33
   5   0   7   98.30    3.40
   5   0   7   91.97    3.30
  -5   0  -7   92.74    3.42
  -5   0  -7   89.86    3.47
  -5   0  -7  100.38    3.34
   5   0   7   96.28    3.31
  -6   0  -7   -0.13    0.29
   6   0   7   -0.08    0.35
  -6   0  -7   -0.40    0.50
   6   0   7    0.03    0.36
   6   0   7    0.30    0.30
  -6   0  -7   -0.38    0.26
   6   0   7    0.07    0.44
  -6   0  -7   -0.26    0.57
  -7   0  -7    6.29    0.76
  -7   0  -7    7.10    0.86
   7   0   7    6.72    0.72
   7   0   7    7.79    0.64
   7   0   7    7.03    0.73
  -7   0  -7    6.35    0.81
   7   0   7    7.19    0.77
  -7   0  -7    7.24    0.63
   8   0   7    1.12    0.92
   8   0   7   -0.01    0.64
   8   0   7   -0.19    0.44
  -8   0  -7   -0.87    0.46
  -8   0  -7    0.68    0.74
  -8   0  -7   -0.27    0.72
  -8   0  -7   -0.18    0.36
  -9   0  -7   46.94    1.89
  -9   0  -7   44.14    2.06
   9   0   7   46.28    2.20
   9   0   7   47.81    1.90
   9   0   7   43.87    1.87
  -9   0  -7   47.18    2.37
  -9   0  -7   44.05    2.31
  10   0   7    0.16    0.87
 -10   0  -7   -0.33    0.87
  10   0   7   -0.61    0.54
 -10   0  -7   -0.57    0.56
 -10   0  -7   -0.36    0.97
  11   0   7   10.24    1.16
  11   0   7   12.06    1.32
 -11   0  -7   12.28    1.43
 -11   0  -7    9.50    1.08
 -11   0  -7   10.56    1.43
 -12   0  -7    1.39    1.40
  12   0   7    0.19    0.71
 -12   0  -7   -1.56    1.20
  12   0   7   -1.00    1.19
 -13   0  -7    6.32    1.75
  13   0   7   11.63    1.47
  13   0   7    7.65    1.64
 -13   0  -7    6.68    1.58
  14   0   7   -0.80    1.78
 -14   0  -7   -3.73    1.85
 -14   0  -7    3.06    1.74
  14   0   7    1.17    0.99
 -15   0  -7    1.32    2.32
  15   0   7    0.48    1.22
  15   0   7    1.23    2.11
 -15   0  -7    2.36    2.03
  16   0   7    0.53    2.68
 -16   0  -7   -0.31    2.77
 -16   0  -7    3.67    2.42
  16   0   7    3.05    1.52
 -17  -1   7   -0.86    1.81
 -17  -1   7    1.92    1.78
  17  -1  -7   -0.77    2.09
  17   1  -7   -0.90    2.43
 -17   1   7   -0.42    2.39
 -17   1   7    0.23    1.78
 -16  -1   7   20.94    2.69
  16  -1  -7   16.38    1.52
  16  -1  -7   21.59    2.20
 -16  -1   7   24.22    2.57
 -16   1   7   25.97    2.48
 -16   1   7   24.42    2.57
  16   1  -7   25.18    2.54
 -15  -1   7    5.57    1.36
  15  -1  -7    3.84    0.82
  15  -1  -7    7.74    1.46
 -15  -1   7    5.67    1.42
 -15   1   7    4.49    1.75
  15   1  -7    4.67    1.77
 -15   1   7    5.31    1.36
 -14  -1   7   11.28    1.36
 -14  -1   7   11.50    1.36
  14  -1  -7    9.56    1.20
  14  -1  -7   10.57    1.36
 -14   1   7   10.26    1.56
 -14   1   7   12.04    1.34
  14   1  -7   10.86    1.60
  13  -1  -7    4.88    1.04
  13  -1  -7    1.16    0.95
 -13  -1   7    2.11    0.90
 -13  -1   7    1.91    0.92
  13  -1  -7    2.47    0.69
  13   1  -7    1.38    1.12
 -13   1   7    2.44    0.93
 -13   1   7    3.14    1.20
 -12  -1   7    6.96    0.89
  12  -1  -7    9.59    1.06
  12  -1  -7    9.72    1.03
  12  -1  -7    8.65    1.06
 -12  -1   7   10.00    1.15
 -12   1   7    7.34    1.20
  12   1  -7    8.78    1.17
 -12   1   7   10.68    1.00
  11  -1  -7    1.32    0.71
  11  -1  -7    0.36    0.58
 -11  -1   7    0.01    0.64
  11  -1  -7    1.01    0.65
 -11  -1   7    0.55    0.79
 -11   1   7    0.79    0.67
 -11   1   7    0.84    0.80
  11   1  -7    0.12    0.86
  10  -1  -7  113.71    4.14
 -10  -1   7  110.92    4.08
  10  -1  -7  115.97    4.07
  10  -1  -7  108.85    4.11
 -10  -1   7  109.53    4.20
 -10   1   7  117.13    4.28
  10   1  -7  110.93    4.26
 -10   1   7  117.58    4.05
   9  -1  -7    5.26    0.61
   9  -1  -7    7.60    0.88
  -9  -1   7    5.92    0.64
  -9  -1   7    6.29    0.79
  -9  -1   7    7.86    0.79
   9  -1  -7    8.59    0.94
   9   1  -7    8.98    0.87
  -9   1   7    7.13    0.84
  -9   1   7    6.72    0.66
   9   1  -7    5.68    0.81
  -9   1   7    5.41    0.59
   8  -1  -7   42.30    1.65
  -8  -1   7   38.73    1.83
   8  -1  -7   38.74    1.70
  -8  -1   7   40.19    1.68
  -8  -1   7   40.91    1.68
   8  -1  -7   42.57    1.77
   8   1  -7   41.26    1.87
  -8   1   7   40.63    1.83
  -8   1   7   41.46    1.69
  -8   1   7   41.04    1.57
   8   1  -7   42.82    1.75
  -7  -1   7   25.84    1.39
   7  -1  -7   28.38    1.28
   7  -1  -7   25.82    1.25
   7  -1  -7   27.46    1.16
  -7  -1   7   27.67    1.20
  -7  -1   7   25.81    1.22
   7   1  -7   28.33    1.27
  -7   1   7   27.03    1.09
  -7   1   7   26.83    1.33
   7   1  -7   27.60    1.37
  -7   1   7   28.26    1.21
   6  -1  -7  111.21    3.87
   6  -1  -7  105.88    3.80
  -6  -1   7  108.80    3.82
  -6  -1   7  112.69    3.80
   6  -1  -7  112.06    3.77
  -6  -1   7  112.53    4.04
   6   1  -7  105.08    3.87
  -6   1   7  106.66    3.84
  -6   1   7  108.96    3.71
   6   1  -7  111.81    3.86
  -6   1   7  110.22    3.82
  -5  -1   7   65.59    2.39
  -5  -1   7   68.68    2.35
   5  -1  -7   62.78    2.37
   5  -1  -7   67.44    2.32
   5  -1  -7   64.43    2.41
  -5  -1   7   67.03    2.58
  -5   1   7   67.09    2.33
   5   1  -7   64.61    2.41
  -5   1   7   65.74    2.25
  -5   1   7   64.05    2.46
  -5   1   7   65.26    2.37
   4  -1  -7    1.34    0.22
   4  -1  -7    0.91    0.31
  -4  -1   7    1.10    0.24
  -4  -1   7    0.86    0.36
   4  -1  -7    0.54    0.31
  -4  -1   7    0.92    0.41
  -4  -1   7    0.97    0.12
  -4   1   7    1.01    0.35
   4   1  -7    1.21    0.27
  -4   1   7    0.78    0.21
  -4   1   7    1.04    0.17
  -4   1   7    1.38    0.25
  -4   1   7    1.42    0.27
  -3  -1   7    9.97    0.51
  -3  -1   7   10.98    0.77
  -3  -1   7    9.09    0.60
   3  -1  -7    9.32    0.47
   3  -1  -7    9.62    0.55
  -3  -1   7    9.81    0.42
  -3   1   7    9.55    0.46
   3   1  -7    9.58    0.46
  -3   1   7    9.47    0.69
   3   1  -7   10.44    0.56
  -3   1   7   10.05    0.61
  -3   1   7    9.30    0.49
   3   1  -7    8.35    0.76
   2  -1  -7  140.48    4.91
  -2  -1   7  144.97    4.90
   2  -1  -7  147.06    5.01
  -2  -1   7  154.39    5.13
   2  -1  -7  152.05    4.90
  -2  -1   7  153.67    4.92
   2   1  -7  141.47    5.13
  -2   1   7  153.83    5.03
   2   1  -7  151.30    4.95
  -2   1   7  146.17    4.88
  -2   1   7  144.01    5.07
   2   1  -7  152.09    4.94
  -2   1   7  142.73    4.90
  -1  -1   7    7.48    0.67
   1  -1  -7    6.65    0.50
  -1  -1   7    8.43    0.67
   1  -1  -7    7.21    0.50
   1  -1  -7    7.83    0.35
  -1  -1   7    8.07    0.41
  -1  -1   7    8.26    0.37
   1  -1  -7    7.66    0.43
  -1   1   7    7.61    0.58
  -1   1   7    6.61    0.52
  -1   1   7    7.29    0.34
   1   1  -7    7.96    0.41
   1   1  -7    7.39    0.66
   1   1  -7    7.01    0.44
  -1   1   7    7.89    0.39
   0  -1   7   70.63    2.56
   0  -1   7   70.58    2.53
   0  -1  -7   67.05    2.44
   0  -1  -7   65.85    2.36
   0  -1   7   66.65    2.27
   0  -1   7   66.63    2.35
   0   1  -7   68.25    2.40
   0   1   7   69.26    2.34
   0   1   7   68.24    2.25
   0   1  -7   68.04    2.55
   0   1   7   69.66    2.49
   0   1  -7   69.15    2.29
  -1  -1  -7   19.44    0.86
   1  -1   7   18.53    0.96
  -1  -1  -7   18.25    0.82
   1  -1   7   20.01    0.81
  -1  -1  -7   18.12    0.87
   1  -1   7   20.50    1.02
  -1   1  -7   17.91    1.00
   1   1   7   18.58    0.89
  -1   1  -7   17.85    1.00
  -1   1  -7   20.14    0.87
   1   1   7   18.94    0.80
  -2  -1  -7  196.53    6.62
   2  -1   7  207.27    6.75
   2  -1   7  175.16    6.64
   2  -1   7  206.94    6.70
  -2  -1  -7  208.15    6.59
  -2   1  -7  209.07    6.66
   2   1   7  173.38    6.70
   2   1   7  201.32    6.45
  -2   1  -7  198.47    6.77
  -3  -1  -7   18.38    0.98
   3  -1   7   20.52    1.05
   3  -1   7   17.28    0.87
  -3  -1  -7   18.68    0.92
  -3  -1  -7   18.46    0.80
   3  -1   7   17.73    0.95
  -3  -1  -7   16.78    0.75
   3   1   7   17.23    0.93
   3   1   7   18.63    0.86
  -3   1  -7   16.16    1.14
  -3   1  -7   18.77    0.91
   3   1   7   17.82    0.66
   4  -1   7    8.18    0.64
  -4  -1  -7    8.85    0.77
  -4  -1  -7    8.41    0.55
   4  -1   7    8.95    0.73
   4  -1   7    8.01    0.74
  -4  -1  -7    8.75    0.54
  -4  -1  -7    7.44    0.77
  -4   1  -7    7.70    0.82
   4   1   7    8.78    0.63
   4   1   7    6.26    0.71
  -4   1  -7    5.38    0.66
  -4   1  -7    8.40    0.68
   4   1   7    7.82    0.38
  -4   1  -7    8.28    0.33
   5  -1   7   13.01    0.82
  -5  -1  -7   14.58    0.96
  -5  -1  -7   13.18    0.98
   5  -1   7   13.69    0.97
  -5  -1  -7   13.68    0.77
  -5  -1  -7   14.29    0.74
   5  -1   7   13.27    0.65
   5  -1   7   14.50    0.95
  -5   1  -7   13.33    1.25
   5   1   7   14.69    0.60
   5   1   7   14.55    0.89
   5   1   7   14.02    0.89
  -5   1  -7   13.96    0.56
  -5   1  -7   14.55    0.91
  -5   1  -7   12.23    1.06
   6  -1   7   20.23    1.17
  -6  -1  -7   19.86    1.11
   6  -1   7   24.23    1.20
  -6  -1  -7   21.20    1.27
  -6  -1  -7   21.33    0.98
   6  -1   7   19.67    0.93
  -6  -1  -7   18.89    1.02
   6  -1   7   19.59    1.07
   6   1   7   21.43    1.18
   6   1   7   21.41    0.86
   6   1   7   18.99    1.11
  -6   1  -7   21.88    0.82
  -6   1  -7   19.92    1.36
  -6   1  -7   20.93    1.18
  -6   1  -7   19.65    1.53
   7  -1   7   52.11    2.01
   7  -1   7   54.94    2.26
  -7  -1  -7   46.13    2.32
   7  -1   7   55.57    2.13
   7  -1   7   55.06    2.24
  -7  -1  -7   53.97    2.13
  -7  -1  -7   52.95    2.31
  -7   1  -7   53.46    2.54
  -7   1  -7   56.03    1.91
   7   1   7   52.90    2.14
   7   1   7   58.26    1.96
  -7   1  -7   54.89    2.30
   7   1   7   54.72    2.29
  -7   1  -7   51.70    2.35
   8  -1   7   43.14    2.01
   8  -1   7   43.88    1.83
  -8  -1  -7   49.02    1.88
   8  -1   7   45.80    1.91
  -8  -1  -7   48.07    2.12
  -8  -1  -7   49.55    2.05
  -8  -1  -7   44.58    2.15
  -8   1  -7   43.52    2.16
   8   1   7   46.41    2.31
  -8   1  -7   43.12    2.23
  -8   1  -7   46.69    1.69
  -8   1  -7   44.39    2.43
   8   1   7   48.12    1.75
   8   1   7   43.38    1.96
  -9  -1  -7    7.84    0.82
   9  -1   7    8.74    0.88
  -9  -1  -7    8.57    1.03
  -9  -1  -7    8.69    1.02
   9  -1   7   10.75    1.04
  -9  -1  -7   11.70    1.20
  -9   1  -7    9.95    0.68
  -9   1  -7    8.02    1.08
   9   1   7    8.43    1.07
   9   1   7    9.43    0.81
  -9   1  -7   10.39    1.31
   9   1   7    8.96    1.14
  10  -1   7    0.56    0.81
 -10  -1  -7   -0.90    0.88
  10  -1   7   -0.05    0.62
 -10  -1  -7    0.51    0.93
 -10   1  -7    0.14    0.39
  10   1   7    1.49    1.09
 -10   1  -7    0.03    0.99
 -10   1  -7    2.47    1.20
  10   1   7    0.34    0.45
  10   1   7   -0.05    0.69
 -11  -1  -7    0.82    0.99
  11  -1   7   -0.18    0.68
 -11  -1  -7    1.17    1.09
  11  -1   7    0.02    0.96
 -11   1  -7    0.33    0.55
  11   1   7   -0.23    1.19
 -11   1  -7   -0.44    1.13
 -11   1  -7    1.25    1.31
  11   1   7   -0.01    0.79
 -12  -1  -7   53.48    3.01
  12  -1   7   47.29    2.28
  12  -1   7   51.25    2.74
 -12  -1  -7   53.95    2.86
 -12   1  -7   49.03    2.99
  12   1   7   56.50    3.24
  12   1   7   51.66    2.50
 -12   1  -7   56.19    3.40
 -12   1  -7   45.74    2.14
 -13  -1  -7   14.79    1.90
  13  -1   7   13.73    1.66
  13  -1   7   13.57    1.44
 -13  -1  -7   13.72    1.80
  13   1   7   11.91    1.97
 -13   1  -7   10.81    2.10
  13   1   7   15.21    1.42
 -13   1  -7   11.16    1.69
  14  -1   7    5.20    1.09
 -14  -1  -7    4.91    1.97
  14  -1   7    6.67    1.83
 -14  -1  -7    7.08    1.89
 -14   1  -7    5.76    1.99
 -14   1  -7    6.03    2.29
  14   1   7    5.75    2.09
  14   1   7    7.30    1.37
 -15  -1  -7    6.66    2.20
 -15  -1  -7   12.61    2.52
  15  -1   7   12.98    1.41
  15  -1   7   16.15    2.31
  15   1   7   12.69    1.72
 -15   1  -7    9.97    2.80
 -15   1  -7   13.48    2.38
  16  -1   7   18.33    2.76
  16  -1   7   21.51    2.34
 -16  -1  -7   14.93    2.65
  16   1   7   19.65    2.16
 -16   1  -7   22.09    3.55
 -16   1  -7   20.61    2.97
 -17  -2   7    2.91    1.99
  17  -2  -7    2.75    2.05
  17  -2  -7   -0.79    1.32
 -17  -2   7   -1.43    1.93
 -17   2   7    1.72    1.92
 -17   2   7    1.65    2.78
  17   2  -7    0.86    2.66
  16  -2  -7    8.27    2.31
 -16  -2   7    9.44    1.73
  16  -2  -7    5.74    1.35
 -16  -2   7    8.96    1.77
 -16   2   7    5.69    1.72
  16   2  -7    3.71    2.47
 -16   2   7    8.53    2.59
  15  -2  -7    1.49    1.09
 -15  -2   7    0.65    1.23
  15  -2  -7   -0.74    1.39
  15   2  -7    1.83    2.20
 -15   2   7    1.42    1.37
 -15   2   7    0.34    2.63
 -14  -2   7    7.87    1.45
 -14  -2   7    6.50    1.16
  14  -2  -7    4.88    1.26
  14  -2  -7    4.74    1.10
 -14   2   7    5.21    1.25
 -14   2   7    3.56    1.72
  14   2  -7    4.13    1.76
 -13  -2   7    6.47    1.05
 -13  -2   7    7.27    1.21
  13  -2  -7    7.39    1.09
  13  -2  -7    7.36    1.15
 -13   2   7    7.80    1.14
  13   2  -7    7.26    1.58
 -13   2   7    5.60    1.52
 -12  -2   7   28.08    1.75
 -12  -2   7   26.06    1.97
  12  -2  -7   23.75    1.75
  12  -2  -7   29.03    1.86
 -12   2   7   29.02    1.72
 -12   2   7   26.99    2.35
  12   2  -7   26.82    2.44
  11  -2  -7    3.17    1.20
 -11  -2   7    0.81    0.64
  11  -2  -7    0.48    0.81
  11  -2  -7    0.06    0.66
 -11  -2   7   -1.01    0.81
  11   2  -7   -0.51    1.08
 -11   2   7    1.20    1.10
 -11   2   7    1.29    0.74
 -10  -2   7    1.23    0.81
  10  -2  -7    0.69    0.59
 -10  -2   7   -0.03    0.49
  10  -2  -7    0.87    0.87
 -10   2   7    0.47    0.87
  10   2  -7    0.64    0.94
 -10   2   7    0.43    0.62
   9  -2  -7   25.51    1.45
   9  -2  -7   28.12    1.75
  -9  -2   7   25.56    1.62
  -9  -2   7   25.76    1.40
  -9   2   7   31.78    1.78
  -9   2   7   25.93    1.78
  -9   2   7   26.34    1.19
   9   2  -7   26.69    1.83
   8  -2  -7  120.15    4.45
  -8  -2   7  119.29    4.23
  -8  -2   7  116.80    4.72
   8  -2  -7  120.34    4.21
  -8  -2   7  123.38    4.30
   8  -2  -7  122.59    4.25
  -8  -2   7  114.01    4.40
   8   2  -7  117.05    4.45
  -8   2   7  115.53    4.43
  -8   2   7  119.70    4.30
  -8   2   7  120.17    4.06
   7  -2  -7    1.27    0.46
   7  -2  -7    1.23    0.40
  -7  -2   7    0.13    0.44
  -7  -2   7    0.83    0.84
  -7  -2   7    1.02    0.42
   7   2  -7    0.88    0.68
  -7   2   7    1.81    0.48
  -7   2   7    1.21    0.62
  -7   2   7    0.82    0.24
  -6  -2   7    0.25    0.40
  -6  -2   7    0.08    0.76
  -6  -2   7    0.31    0.45
   6  -2  -7    0.03    0.53
   6  -2  -7   -0.43    0.37
   6  -2  -7    0.00    0.30
   6   2  -7    0.16    0.54
  -6   2   7    1.15    0.55
  -6   2   7   -0.18    0.15
  -5  -2   7  200.36    6.90
   5  -2  -7  212.69    7.23
  -5  -2   7  213.36    7.04
  -5  -2   7  227.40    7.66
   5  -2  -7  217.74    6.98
  -5  -2   7  200.85    7.07
   5  -2  -7  203.71    7.05
  -5  -2   7  208.69    6.86
  -5   2   7  201.39    7.29
  -5   2   7  211.42    7.11
   5   2  -7  200.45    7.13
  -5   2   7  204.49    7.11
  -4  -2   7  392.23   13.64
   4  -2  -7  406.15   13.80
  -4  -2   7  413.90   13.72
  -4  -2   7  427.39   14.03
  -4  -2   7  444.73   13.77
   4  -2  -7  423.32   13.93
   4  -2  -7  436.25   13.70
  -4  -2   7  397.30   13.82
   4   2  -7  416.67   13.84
  -4   2   7  399.54   13.78
  -4   2   7  410.57   14.00
  -4   2   7  425.53   13.86
  -3  -2   7  233.60    7.78
   3  -2  -7  227.71    7.87
   3  -2  -7  242.73    7.97
  -3  -2   7  247.55    8.06
  -3  -2   7  231.79    7.74
   3  -2  -7  222.60    7.75
  -3   2   7  231.15    8.06
   3   2  -7  234.32    7.85
  -3   2   7  226.45    7.81
  -3   2   7  236.73    7.91
   2  -2  -7   51.50    2.02
  -2  -2   7   49.01    2.11
   2  -2  -7   50.26    1.98
  -2  -2   7   50.55    1.82
  -2  -2   7   49.54    1.83
   2  -2  -7   52.46    1.76
  -2  -2   7   50.57    2.11
  -2   2   7   48.41    2.15
   2   2  -7   46.88    2.21
   2   2  -7   51.60    1.89
  -2   2   7   50.30    1.85
  -1  -2   7   12.87    0.99
   1  -2  -7   10.84    0.86
   1  -2  -7   12.20    0.49
  -1  -2   7   11.43    0.64
   1  -2  -7   10.89    0.79
   1  -2  -7   11.59    0.51
  -1  -2   7   12.84    0.57
  -1  -2   7   11.45    0.95
   1   2  -7   12.21    0.68
  -1   2   7    9.95    1.00
   1   2  -7   11.19    1.13
  -1   2   7   11.38    0.61
   0  -2  -7   40.69    1.64
   0  -2   7   40.33    1.42
   0  -2  -7   41.61    1.35
   0  -2   7   40.86    1.82
   0  -2   7   39.80    1.75
   0  -2   7   37.32    1.70
   0  -2  -7   41.77    1.45
   0   2  -7   38.55    1.90
   0   2   7   41.30    1.41
   0   2   7   39.75    1.85
   1  -2   7    2.05    0.20
  -1  -2  -7    2.02    0.28
   1  -2   7    2.17    0.40
  -1  -2  -7    2.78    0.41
  -1  -2  -7    1.74    0.50
   1  -2   7    2.39    0.51
   1  -2   7    1.75    0.44
  -1   2  -7    2.13    0.55
   1   2   7    2.34    0.30
   1   2   7    1.98    0.55
  -1   2  -7    1.32    0.54
   2  -2   7   41.50    1.87
  -2  -2  -7   40.49    1.55
  -2  -2  -7   41.08    1.81
  -2  -2  -7   41.34    1.63
   2  -2   7   39.36    1.67
   2  -2   7   44.06    1.78
  -2   2  -7   39.71    2.03
   2   2   7   38.07    1.82
   2   2   7   41.45    1.59
  -2   2  -7   40.82    1.93
   3  -2   7    0.98    0.44
  -3  -2  -7    1.56    0.40
   3  -2   7    1.95    0.55
   3  -2   7    1.52    0.44
  -3  -2  -7    1.78    0.58
  -3  -2  -7    1.35    0.34
   3   2   7    0.81    0.52
  -3   2  -7    1.07    0.63
   3   2   7    1.13    0.37
  -3   2  -7    1.14    0.65
  -4  -2  -7   10.86    0.89
  -4  -2  -7   12.57    0.52
  -4  -2  -7   12.94    0.74
  -4  -2  -7   11.43    1.17
   4  -2   7   11.89    0.97
   4  -2   7    9.39    1.09
   4  -2   7   12.40    0.90
  -4   2  -7   11.00    1.06
   4   2   7    9.53    0.83
  -4   2  -7   12.29    1.41
   4   2   7   11.12    1.04
  -5  -2  -7   12.34    1.00
  -5  -2  -7   14.26    1.22
  -5  -2  -7   12.22    0.61
   5  -2   7   12.29    1.20
   5  -2   7   13.46    1.02
   5  -2   7   12.33    0.97
  -5   2  -7    9.75    1.15
   5   2   7   11.62    1.13
  -5   2  -7   11.87    1.16
  -6  -2  -7   48.23    2.08
  -6  -2  -7   46.05    2.13
  -6  -2  -7   49.71    1.84
   6  -2   7   44.43    2.00
   6  -2   7   49.37    2.11
   6  -2   7   47.22    2.23
  -6  -2  -7   45.69    1.76
  -6   2  -7   45.25    2.51
   6   2   7   47.78    2.14
  -6   2  -7   47.36    2.29
   6   2   7   48.97    2.13
   6   2   7   49.21    1.72
   7  -2   7    9.30    0.59
  -7  -2  -7    9.65    0.74
   7  -2   7   10.59    1.04
   7  -2   7   10.25    1.20
  -7  -2  -7   10.37    0.83
  -7  -2  -7    9.48    0.98
   7   2   7    8.33    0.62
  -7   2  -7    9.53    0.51
   7   2   7    9.24    1.20
  -7   2  -7   10.21    1.38
  -7   2  -7    7.81    1.08
   8  -2   7    1.04    0.35
   8  -2   7    0.32    0.59
  -8  -2  -7    0.47    0.63
  -8  -2  -7    0.17    0.71
  -8  -2  -7   -0.98    0.46
  -8   2  -7    0.71    0.90
  -8   2  -7    0.34    0.28
  -8   2  -7    0.85    1.06
   8   2   7    0.34    0.32
   8   2   7    0.46    0.73
  -9  -2  -7    6.33    0.90
  -9  -2  -7    6.01    1.00
   9  -2   7    8.43    0.82
   9  -2   7    9.16    1.14
  -9  -2  -7    6.98    0.84
   9   2   7    9.74    1.06
   9   2   7    9.10    0.74
  -9   2  -7   10.83    1.57
  -9   2  -7    8.13    1.18
  10  -2   7   26.74    1.62
 -10  -2  -7   20.60    1.80
 -10  -2  -7   25.38    1.96
  10  -2   7   22.74    1.53
 -10   2  -7   25.78    1.17
  10   2   7   27.61    1.85
 -10   2  -7   25.76    2.27
 -10   2  -7   25.69    2.72
  11  -2   7   -0.14    0.90
  11  -2   7    0.48    0.78
 -11  -2  -7    0.52    1.03
 -11  -2  -7    0.45    1.08
 -11   2  -7    0.33    1.30
 -11   2  -7    0.55    0.50
  11   2   7   -0.07    1.02
 -11   2  -7    0.27    1.57
  11   2   7    0.90    0.63
 -12  -2  -7   -0.10    1.35
  12  -2   7    1.79    1.16
  12  -2   7   -0.12    0.89
 -12  -2  -7    2.16    1.26
 -12   2  -7    1.53    1.57
  12   2   7   -0.16    1.17
 -12   2  -7   -2.09    1.79
 -13  -2  -7    2.84    1.68
  13  -2   7    0.73    1.07
  13  -2   7    3.35    1.43
 -13  -2  -7    0.94    1.91
  13   2   7    2.29    1.46
 -13   2  -7    3.13    2.22
 -13   2  -7    5.24    1.96
 -14  -2  -7   32.41    3.19
  14  -2   7   31.85    3.07
  14  -2   7   27.46    2.79
 -14  -2  -7   32.82    3.51
  14   2   7   31.07    2.95
 -14   2  -7   29.79    4.46
 -14   2  -7   30.93    3.33
  15  -2   7   -0.93    1.32
 -15  -2  -7    2.31    2.11
 -15  -2  -7    0.54    2.38
 -15   2  -7    2.40    3.02
  15   2   7    2.73    1.87
 -15   2  -7    4.68    2.42
 -16  -3   7    5.37    1.89
  16  -3  -7    4.27    2.04
 -16  -3   7    5.68    1.76
  16   3  -7   12.70    3.03
 -16   3   7    4.30    2.98
  15  -3  -7    8.75    1.62
 -15  -3   7    6.73    1.53
 -15  -3   7    3.97    1.67
  15  -3  -7    6.62    1.70
  15   3  -7   11.53    2.69
 -15   3   7    7.91    2.56
 -15   3   7    8.57    1.77
 -14  -3   7    1.58    1.18
 -14  -3   7    0.15    1.48
  14  -3  -7    0.06    1.30
  14  -3  -7   -0.64    1.28
 -14   3   7    0.43    1.35
 -14   3   7    4.82    2.17
  14   3  -7    2.62    2.21
  13  -3  -7    1.03    1.23
  13  -3  -7    2.63    1.14
 -13  -3   7    2.29    1.03
 -13  -3   7    1.54    1.38
 -13   3   7    3.35    1.16
 -13   3   7    0.60    1.73
  13   3  -7    4.27    1.86
 -12  -3   7   -0.20    1.12
 -12  -3   7    0.16    0.81
  12  -3  -7   -0.27    0.91
  12  -3  -7    0.39    1.08
 -12   3   7    2.36    1.54
  12   3  -7    0.21    1.65
 -12   3   7    1.50    0.92
  11  -3  -7   10.34    1.42
 -11  -3   7    8.58    1.29
  11  -3  -7    8.64    1.01
 -11  -3   7    8.09    0.93
  11   3  -7    8.29    1.59
 -11   3   7    9.50    1.68
  10  -3  -7    4.82    0.84
 -10  -3   7    4.21    0.99
 -10  -3   7    4.29    0.76
 -10   3   7    6.08    0.71
 -10   3   7    5.39    1.38
  10   3  -7    5.70    1.37
  -9  -3   7   14.34    1.51
  -9  -3   7   16.51    1.28
   9  -3  -7   15.70    1.24
  -9   3   7   16.64    1.62
   9   3  -7   17.87    1.63
  -9   3   7   14.25    0.84
   8  -3  -7    1.39    0.61
  -8  -3   7    0.42    0.72
  -8  -3   7    0.07    0.56
   8   3  -7    1.00    1.04
  -8   3   7    0.32    0.94
   7  -3  -7    4.51    0.66
  -7  -3   7    6.77    0.52
  -7  -3   7    5.84    0.46
   7  -3  -7    5.81    0.74
  -7  -3   7    6.03    0.75
  -7   3   7    5.41    0.98
   7   3  -7    7.80    1.12
   6  -3  -7    6.83    0.71
  -6  -3   7    5.94    0.71
  -6  -3   7    7.40    0.68
  -6  -3   7    6.56    0.54
  -6  -3   7    6.84    0.80
   6  -3  -7    7.97    0.89
  -6   3   7    5.68    0.78
  -6   3   7    6.85    1.03
   6   3  -7    7.69    0.99
  -5  -3   7   74.90    3.03
  -5  -3   7   82.01    2.84
   5  -3  -7   81.40    2.91
  -5  -3   7   84.62    3.41
  -5  -3   7   80.73    2.93
  -5  -3   7   78.49    3.48
   5  -3  -7   78.04    3.02
   5  -3  -7   79.46    3.34
  -5  -3   7   79.41    3.02
  -5   3   7   80.57    3.16
   5   3  -7   78.54    3.23
  -5   3   7   80.17    3.23
  -4  -3   7   12.22    0.96
   4  -3  -7   14.08    0.82
   4  -3  -7   12.93    1.07
  -4  -3   7   12.91    1.24
  -4  -3   7   12.36    0.97
  -4  -3   7   13.68    1.01
  -4  -3   7   12.26    1.42
   4  -3  -7   13.07    1.32
   4   3  -7   12.21    1.29
  -4   3   7   12.63    1.30
   3  -3  -7    0.48    0.55
  -3  -3   7    0.28    0.74
  -3  -3   7   -0.03    0.43
  -3  -3   7    0.43    0.39
  -3  -3   7   -0.28    0.75
   3  -3  -7   -0.39    0.42
  -3  -3   7   -1.18    0.43
   3  -3  -7    0.40    0.32
  -3   3   7   -0.30    0.65
  -3   3   7    0.06    0.76
   3   3  -7    0.68    0.61
  -2  -3   7    0.48    0.46
   2  -3  -7    0.50    0.51
   2  -3  -7    0.57    0.30
  -2  -3   7    0.16    0.53
  -2  -3   7   -0.15    0.36
  -2  -3   7   -0.39    0.71
   2  -3  -7    0.96    0.49
  -2  -3   7    1.29    0.68
  -2   3   7    0.57    0.76
  -2   3   7    0.21    0.39
   1  -3  -7   25.21    1.08
  -1  -3   7   28.24    1.73
   1  -3  -7   25.81    1.05
   1  -3  -7   26.76    0.98
   1  -3  -7   24.77    1.45
  -1  -3   7   25.37    1.15
  -1  -3   7   27.84    1.60
   1  -3  -7   25.76    1.48
  -1  -3   7   28.06    1.39
  -1   3   7   26.43    1.21
   1   3  -7   25.94    1.78
  -1   3   7   25.71    1.78
   0  -3  -7    7.00    0.76
   0  -3  -7    6.51    0.66
   0  -3  -7    4.60    0.66
   0  -3   7    8.97    1.00
   0  -3   7    5.03    0.79
   0  -3  -7    6.53    0.47
   0  -3   7    5.04    0.71
   0  -3   7    7.15    0.72
   0  -3  -7    6.96    0.45
   0   3   7    4.06    0.84
   0   3  -7    5.43    0.98
  -1  -3  -7   -0.61    0.49
   1  -3   7    0.10    0.50
   1  -3   7   -0.03    0.59
  -1  -3  -7    0.35    0.27
  -1  -3  -7    0.97    0.58
   1  -3   7    0.17    0.71
  -1  -3  -7    0.21    0.20
   1  -3   7    0.21    0.26
   1  -3   7    0.14    0.23
  -1   3  -7   -1.17    0.82
   1   3   7    0.89    0.72
  -1   3  -7   -0.40    0.86
   2  -3   7    0.66    0.19
   2  -3   7    0.55    0.51
  -2  -3  -7    1.01    0.46
  -2  -3  -7    1.89    0.49
   2  -3   7    1.32    0.27
  -2  -3  -7    1.82    0.74
   2  -3   7    2.53    0.84
   2  -3   7    1.41    0.61
   2   3   7    1.15    0.73
  -2   3  -7    0.41    0.73
  -2   3  -7    1.40    0.80
   3  -3   7    8.52    0.48
  -3  -3  -7   11.17    0.97
   3  -3   7    8.94    0.40
   3  -3   7   10.55    1.15
  -3  -3  -7    8.46    0.90
   3  -3   7    9.36    1.04
  -3  -3  -7    9.14    1.21
   3  -3   7    5.95    0.93
  -3   3  -7   10.84    1.19
  -3   3  -7    6.46    1.15
   3   3   7    6.56    0.98
   4  -3   7    1.60    0.68
  -4  -3  -7   -0.10    0.50
   4  -3   7    0.41    0.58
  -4  -3  -7   -0.25    0.44
  -4   3  -7   -1.06    0.94
   4   3   7   -0.46    0.74
  -4   3  -7    0.33    0.87
  -5  -3  -7    0.40    0.61
   5  -3   7   -0.10    0.69
  -5  -3  -7    0.55    0.47
   5  -3   7    0.63    0.53
  -5  -3  -7   -0.28    0.20
   5   3   7    0.84    0.88
  -5   3  -7   -0.65    0.89
  -5   3  -7    1.10    1.15
  -6  -3  -7    5.08    0.72
   6  -3   7    4.83    0.78
  -6  -3  -7    5.02    0.81
  -6  -3  -7    4.25    0.53
  -6  -3  -7    5.47    0.50
  -6   3  -7    5.71    1.23
  -6   3  -7    3.87    1.24
   6   3   7    4.03    0.98
  -7  -3  -7   38.72    1.98
  -7  -3  -7   35.67    1.47
  -7   3  -7   41.61    2.52
  -7   3  -7   35.87    2.74
   7   3   7   37.64    2.22
  -8  -3  -7    5.91    1.02
  -8  -3  -7    3.58    0.50
   8  -3   7    4.49    0.93
  -8   3  -7    5.01    1.38
  -8   3  -7    2.14    1.45
   8   3   7    4.04    1.12
   9  -3   7   23.02    1.74
  -9  -3  -7   22.45    1.57
  -9  -3  -7   23.21    1.93
  -9   3  -7   22.67    2.42
   9   3   7   22.73    2.11
  -9   3  -7   21.26    2.17
  10  -3   7    0.98    0.96
 -10  -3  -7    1.16    1.02
 -10  -3  -7   -0.30    1.08
  10   3   7   -0.60    1.20
 -10   3  -7    0.35    1.46
 -10   3  -7    0.66    1.68
  11  -3   7    9.51    1.25
 -11  -3  -7    9.13    1.45
  11  -3   7    8.32    0.97
 -11  -3  -7    6.24    1.34
 -11   3  -7    9.81    1.86
  11   3   7   11.79    1.70
 -11   3  -7    8.45    2.24
 -12  -3  -7    6.59    2.62
  12  -3   7    6.36    1.36
 -12  -3  -7    6.55    1.56
  12   3   7    5.57    1.67
 -12   3  -7    7.59    2.78
 -12   3  -7    7.35    1.93
 -13  -3  -7    7.02    1.85
 -13  -3  -7    8.96    1.93
  13  -3   7    5.38    1.38
  13   3   7    9.94    1.94
 -13   3  -7   11.38    2.96
 -13   3  -7   12.50    2.52
 -14  -3  -7    1.57    3.13
 -14  -3  -7    0.65    1.88
  14  -3   7   -0.84    1.43
 -14   3  -7   -0.20    2.51
 -14   3  -7    0.03    3.16
  14   3   7    1.18    2.02
  14  -4  -7   -0.45    1.70
 -14  -4   7    2.84    1.43
 -14  -4   7    3.32    1.80
 -14   4   7    2.62    2.84
  14   4  -7    1.51    2.73
 -13  -4   7    1.13    1.55
 -13  -4   7    0.76    1.27
  13  -4  -7   -0.27    1.58
  13  -4  -7   -0.31    1.35
 -13   4   7    2.51    2.49
  13   4  -7    1.64    2.28
  12  -4  -7    4.32    1.24
 -12  -4   7    2.81    1.45
  12  -4  -7    2.61    1.46
 -12  -4   7    4.21    1.11
 -12   4   7    2.90    2.23
  12   4  -7    3.52    2.23
  11  -4  -7   -0.72    1.32
 -11  -4   7   -0.55    0.85
  11  -4  -7    0.61    1.02
 -11  -4   7    0.16    1.33
  11   4  -7   -0.20    1.81
 -11   4   7    0.76    1.94
 -10  -4   7    1.18    1.15
  10  -4  -7   -0.29    0.88
 -10  -4   7    1.88    0.85
  10   4  -7    0.69    1.63
 -10   4   7    0.99    1.71
  -9  -4   7    2.61    0.85
   9  -4  -7    2.12    0.81
  -9  -4   7    3.82    1.21
  -9  -4   7    1.81    0.33
  -9   4   7    2.18    1.56
   9   4  -7    2.76    1.54
  -8  -4   7   16.05    0.92
  -8  -4   7   15.54    1.82
   8  -4  -7   14.97    1.44
  -8  -4   7   16.26    1.48
  -8   4   7   20.11    1.95
   8   4  -7   18.61    1.81
  -7  -4   7    2.14    0.58
  -7  -4   7    3.32    0.82
   7  -4  -7    2.47    0.72
  -7  -4   7    2.46    0.67
  -7   4   7    2.10    1.27
   7   4  -7    0.76    1.20
   6  -4  -7    2.96    0.77
  -6  -4   7    4.40    0.74
  -6  -4   7    3.86    0.74
  -6  -4   7    2.45    0.76
   6   4  -7    3.53    1.22
  -6   4   7    3.95    1.25
  -5  -4   7    2.22    0.69
  -5  -4   7    2.27    0.81
   5  -4  -7    3.37    0.68
   5  -4  -7    2.88    0.71
  -5  -4   7    2.70    0.75
  -5   4   7    2.64    1.12
   4  -4  -7   24.62    1.41
   4  -4  -7   24.09    1.60
  -4  -4   7   24.40    1.67
  -4  -4   7   26.99    1.75
  -4  -4   7   25.24    1.53
  -4   4   7   24.74    2.02
  -3  -4   7   -0.18    0.66
   3  -4  -7   -0.40    0.50
   3  -4  -7    0.61    0.64
  -3  -4   7    0.02    0.63
  -3  -4   7   -0.50    0.87
  -3   4   7   -0.32    0.90
   2  -4  -7    0.95    0.48
  -2  -4   7    1.50    0.69
   2  -4  -7    1.17    0.76
   2  -4  -7    1.05    0.22
  -2  -4   7    2.43    0.99
  -2  -4   7    1.37    0.62
   2  -4  -7    1.52    0.31
  -2   4   7    2.17    1.25
  -2   4   7    0.95    0.91
  -1  -4   7    0.92    0.69
   1  -4  -7    1.06    0.46
   1  -4  -7    0.50    0.46
  -1  -4   7    0.20    0.51
   1  -4  -7    1.07    0.28
   1  -4  -7    1.80    0.83
  -1  -4   7   -0.78    0.96
  -1   4   7    0.38    1.11
   0  -4  -7  151.35    5.11
   0  -4   7  152.49    5.49
   0  -4  -7  149.65    5.26
   0  -4  -7  145.87    5.13
   0  -4   7  154.53    5.24
   0  -4  -7  147.77    5.52
   0   4  -7  148.28    5.82
   0   4   7  156.74    5.93
   1  -4   7    9.78    1.07
  -1  -4  -7    7.38    0.77
  -1  -4  -7   11.33    1.18
   1  -4   7    8.35    0.96
  -1  -4  -7    8.97    1.13
  -1  -4  -7    9.15    0.86
   1  -4   7    7.95    0.86
   1   4   7   10.14    1.39
  -1   4  -7    8.52    1.36
  -2  -4  -7   44.52    1.72
  -2  -4  -7   50.38    2.26
   2  -4   7   46.73    2.30
   2  -4   7   45.64    1.74
  -2  -4  -7   45.41    1.93
  -2  -4  -7   44.89    2.34
   2  -4   7   46.67    1.84
  -2  -4  -7   43.60    1.64
  -2   4  -7   46.09    3.02
  -2   4  -7   45.61    2.73
   2   4   7   51.02    2.79
   3  -4   7    6.54    1.02
  -3  -4  -7    5.31    0.41
   3  -4   7    6.74    0.61
  -3  -4  -7    6.19    0.62
  -3  -4  -7    5.99    0.75
   3  -4   7    5.08    0.51
  -3   4  -7    9.03    1.43
  -3   4  -7    5.96    1.40
   3   4   7    7.46    1.43
   4  -4   7    0.68    0.71
   4  -4   7    1.36    0.42
   4  -4   7    1.07    0.26
  -4  -4  -7    1.31    0.21
  -4  -4  -7    0.77    0.37
  -4  -4  -7    1.37    0.66
  -4   4  -7    2.81    1.25
  -4   4  -7   -0.61    1.39
   4   4   7    0.06    1.20
   5  -4   7   -0.15    0.71
  -5  -4  -7   -0.04    0.70
  -5  -4  -7    0.20    0.40
  -5  -4  -7   -0.11    0.22
   5  -4   7    0.21    0.22
  -5   4  -7    0.93    1.55
  -5   4  -7    1.10    1.22
   5   4   7    0.75    1.18
  -6  -4  -7    1.66    0.81
  -6  -4  -7    1.76    0.51
   6  -4   7    2.01    0.89
  -6   4  -7    0.96    1.62
  -6   4  -7    1.51    1.38
   6   4   7    3.23    1.36
  -7  -4  -7   19.51    1.77
   7  -4   7   19.84    1.84
  -7  -4  -7   18.52    1.24
  -7  -4  -7   18.72    0.93
  -7   4  -7   18.90    2.19
  -7   4  -7   25.11    2.64
   7   4   7   18.98    2.45
  -8  -4  -7    3.59    1.11
   8  -4   7    2.32    0.96
  -8  -4  -7    2.50    0.53
   8   4   7    3.16    1.53
  -8   4  -7    5.12    1.65
  -8   4  -7    1.63    2.12
  -9  -4  -7    1.53    1.22
   9  -4   7    0.42    1.02
  -9  -4  -7    1.08    0.61
   9   4   7    2.81    1.65
  -9   4  -7    1.34    1.69
  -9   4  -7    3.46    2.42
 -10  -4  -7    3.90    1.43
 -10  -4  -7    1.79    1.47
  10  -4   7    2.79    1.36
 -10   4  -7    3.75    2.61
 -10   4  -7    6.96    2.01
  10   4   7    5.09    1.87
 -11  -4  -7    9.97    1.84
  11  -4   7    7.17    1.54
 -11   4  -7    9.47    2.86
  11   4   7   10.12    2.13
 -11   4  -7    7.57    2.34
 -12  -4  -7    4.97    1.78
  12  -4   7    3.91    1.55
 -12   4  -7    4.07    3.10
 -12   4  -7    3.14    3.33
  12   4   7    6.72    2.35
 -12  -5   7   -0.37    1.37
  12  -5  -7   -0.97    1.83
 -12   5   7    2.45    3.03
 -11  -5   7    1.34    1.80
 -11  -5   7    3.98    1.63
  11  -5  -7    4.69    1.51
  11  -5  -7    4.27    1.84
 -11   5   7   11.33    2.93
  10  -5  -7    2.57    1.21
 -10  -5   7    4.30    1.20
 -10  -5   7    3.75    1.73
 -10   5   7    1.97    2.85
  -9  -5   7   -0.14    1.48
  -9  -5   7    0.49    1.06
   9  -5  -7    0.13    1.10
  -9   5   7   -0.07    2.21
  -8  -5   7   -0.13    1.31
  -8  -5   7    0.17    0.99
  -8  -5   7    0.24    0.96
   8  -5  -7    1.07    0.97
  -8   5   7   -1.75    2.03
  -7  -5   7    1.85    1.03
  -7  -5   7   -0.31    1.18
  -7  -5   7    2.87    1.04
   7  -5  -7    3.24    0.98
  -7   5   7    1.97    1.85
  -6  -5   7    5.03    1.10
   6  -5  -7    4.77    1.06
  -6  -5   7    4.30    1.13
  -6   5   7    3.52    1.80
  -5  -5   7   -0.39    0.94
  -5  -5   7   -0.80    0.90
   5  -5  -7    0.60    0.86
  -5   5   7   -0.79    1.55
  -4  -5   7    1.32    0.96
   4  -5  -7    0.60    0.92
  -4  -5   7    0.35    0.93
  -4   5   7   -0.70    1.47
  -3  -5   7   21.58    1.95
   3  -5  -7   23.44    1.81
   3  -5  -7   22.60    1.88
  -3   5   7   26.00    2.54
  -2  -5   7   21.90    1.92
   2  -5  -7   19.91    1.85
   2  -5  -7   18.06    1.57
  -1  -5   7    0.10    0.89
  -1  -5   7   -0.01    0.94
   1  -5  -7    2.46    1.28
   1  -5  -7    1.36    0.95
  -1  -5   7    1.44    1.23
   0  -5  -7    5.30    0.72
   0  -5   7    4.89    1.02
   0  -5  -7    5.21    0.84
   0  -5  -7    5.79    1.03
   0  -5  -7    4.44    1.10
   0  -5   7    4.01    1.10
   0  -5   7    5.25    0.92
  -1  -5  -7   39.62    1.86
  -1  -5  -7   40.99    1.87
   1  -5   7   43.67    2.49
  -1  -5  -7   43.81    2.51
  -1  -5  -7   40.33    3.07
   1  -5   7   32.13    2.26
  -1  -5  -7   40.96    1.79
   1  -5   7   41.53    2.00
   2  -5   7   19.17    1.38
  -2  -5  -7   20.79    1.45
   2  -5   7   19.16    1.96
  -2  -5  -7   21.77    2.13
  -2  -5  -7   18.75    0.96
   2   5   7   21.04    2.31
   3  -5   7    1.46    0.64
  -3  -5  -7    1.28    0.82
   3  -5   7    0.87    1.11
  -3  -5  -7    2.28    1.21
  -3  -5  -7    0.89    0.32
   3   5   7    3.82    1.70
  -3   5  -7    0.79    1.56
  -4  -5  -7   16.31    1.72
   4  -5   7   15.20    1.60
  -4  -5  -7   16.23    1.65
  -4   5  -7   20.45    2.58
  -4   5  -7   23.56    2.31
   4   5   7   20.19    2.19
   5  -5   7    0.62    0.38
  -5  -5  -7   -0.31    0.94
   5  -5   7   -0.46    1.12
  -5   5  -7   -0.13    1.73
   5   5   7    1.91    1.73
  -5   5  -7    2.61    2.24
   6  -5   7    1.53    2.03
  -6  -5  -7    3.78    1.20
  -6   5  -7    0.14    2.39
  -6   5  -7    1.27    1.89
   6   5   7    2.29    1.86
  -7  -5  -7    0.76    1.24
   7  -5   7    1.53    1.22
   7   5   7    1.16    1.96
  -7   5  -7   -1.63    2.60
  -7   5  -7   -1.16    2.10
  -8  -5  -7    5.83    1.53
   8  -5   7    6.42    1.43
   8   5   7    6.87    2.23
  -8   5  -7    8.05    2.91
  -8   5  -7    9.26    2.44
   9  -5   7    4.20    1.60
  -9  -5  -7    4.32    1.92
   9   5   7    5.83    2.34
  -9   5  -7    4.03    3.08
  -9   5  -7    9.26    2.58
  10  -5   7    2.33    1.70
 -10  -5  -7    4.78    1.88
 -10   5  -7    1.02    3.48
  10   5   7    4.11    2.64
 -10   5  -7    9.17    2.86
  -7  -6   7   -0.78    1.58
   7  -6  -7   -0.03    1.40
  -7  -6   7    1.45    1.82
  -7  -6   7    0.84    2.23
  -7   6   7    3.56    2.91
  -6  -6   7    2.12    1.63
  -6  -6   7    3.54    1.67
   6  -6  -7    3.23    1.36
  -6  -6   7    0.76    1.51
  -6   6   7   -0.01    2.48
   5  -6  -7    6.17    1.53
  -5  -6   7    4.89    1.55
  -5  -6   7    5.01    1.64
  -5   6   7    9.15    2.51
   4  -6  -7    1.62    1.76
  -4  -6   7   -0.14    1.41
  -4  -6   7   -0.75    1.67
  -3  -6   7    4.79    1.56
  -3  -6   7    5.53    1.73
   3  -6  -7    5.98    2.02
  -3  -6   7    8.19    1.60
   2  -6  -7    0.36    1.48
  -2  -6   7    2.17    1.47
  -2  -6   7   -0.83    1.35
  -1  -6   7    0.59    1.33
   1  -6  -7    3.34    1.53
  -1  -6   7    0.97    1.38
   0  -6  -7   -0.05    1.43
   0  -6   7    2.72    1.23
   0  -6   7    1.50    1.44
  -1  -6  -7    1.09    1.44
   1  -6   7    0.48    1.51
   1  -6   7    0.15    1.16
  -2  -6  -7    3.75    1.52
   2  -6   7    1.42    1.06
   2  -6   7    2.34    1.51
  -2  -6  -7    3.93    1.25
  -3  -6  -7    2.51    1.65
   3  -6   7    3.55    1.53
  -3  -6  -7    3.24    1.29
  -4  -6  -7    1.39    1.79
  -4  -6  -7   -0.04    1.39
   4  -6   7   -0.95    1.36
   5  -6   7   -0.25    1.54
  -5  -6  -7    2.24    1.86
  -5  -6  -7   -1.64    1.46
  18   0  -8    1.77    2.63
 -18   0   8    2.07    2.43
 -18   0   8   -0.16    1.98
  17   0  -8   -0.74    2.05
 -17   0   8    1.02    2.03
 -17   0   8    2.14    2.01
 -16   0   8   15.79    2.26
 -16   0   8   14.12    1.72
  16   0  -8   15.96    2.48
 -15   0   8    2.03    1.22
  15   0  -8   -1.07    1.37
 -15   0   8    0.65    1.35
  14   0  -8   70.76    2.43
 -14   0   8   70.31    3.18
  14   0  -8   69.96    3.47
 -14   0   8   73.14    3.43
  14   0  -8   71.89    2.61
  13   0  -8   -0.69    0.95
 -13   0   8    0.41    0.97
  13   0  -8    1.33    0.46
 -13   0   8    1.29    0.90
  12   0  -8    7.37    0.48
  12   0  -8    8.91    0.74
  12   0  -8    6.02    1.00
 -12   0   8    7.80    0.95
 -12   0   8    7.08    1.03
 -11   0   8    0.05    0.64
  11   0  -8   -0.31    0.65
  11   0  -8   -0.42    0.19
  11   0  -8   -0.45    0.35
 -11   0   8   -0.58    0.65
  10   0  -8   61.03    2.58
  10   0  -8   61.78    2.13
 -10   0   8   60.07    2.49
  10   0  -8   62.65    2.21
  -9   0   8   -0.35    0.41
   9   0  -8    0.50    0.52
   9   0  -8   -0.13    0.18
  -9   0   8    0.46    0.50
   9   0  -8    0.67    0.42
   9   0  -8   -0.22    0.25
  -9   0   8    0.11    0.46
   8   0  -8   23.80    0.96
   8   0  -8   25.51    1.16
   8   0  -8   22.85    1.23
  -8   0   8   23.96    1.23
  -8   0   8   21.20    1.16
   8   0  -8   23.57    0.94
  -8   0   8   24.70    1.16
  -7   0   8   -0.01    0.34
   7   0  -8    0.15    0.26
   7   0  -8   -0.16    0.19
  -7   0   8    0.12    0.26
   7   0  -8    0.23    0.32
  -7   0   8   -0.29    0.36
  -6   0   8  104.27    3.48
   6   0  -8  103.42    3.49
  -6   0   8  101.40    3.62
  -6   0   8   94.25    3.47
   6   0  -8  101.04    3.36
   6   0  -8   95.08    3.50
   5   0  -8   -0.21    0.14
   5   0  -8   -0.23    0.22
  -5   0   8   -0.27    0.67
  -5   0   8    0.29    0.28
  -5   0   8   -0.06    0.21
   5   0  -8   -0.08    0.26
  -5   0   8    0.08    0.22
  -4   0   8   78.30    2.73
   4   0  -8   79.40    2.65
   4   0  -8   79.28    2.73
   4   0  -8   81.15    2.75
  -4   0   8   75.61    2.72
  -4   0   8   74.88    2.71
  -4   0   8   79.42    2.83
  -3   0   8    0.06    0.18
   3   0  -8   -0.05    0.17
   3   0  -8   -0.26    0.27
  -3   0   8    0.15    0.22
  -3   0   8    0.13    0.17
   3   0  -8   -0.13    0.19
   3   0  -8   -0.29    0.13
  -3   0   8   -0.37    0.26
  -2   0   8   55.52    1.93
   2   0  -8   53.83    2.04
  -2   0   8   55.92    2.02
   2   0  -8   54.05    1.92
  -2   0   8   53.19    1.93
   2   0  -8   56.68    1.89
  -2   0   8   54.27    1.93
  -1   0   8   -0.09    0.17
   1   0  -8    0.01    0.15
  -1   0   8    0.02    0.17
   1   0  -8   -0.25    0.26
   1   0  -8    0.21    0.13
  -1   0   8   -0.10    0.23
   0   0  -8   98.28    3.41
   0   0   8   93.21    3.29
   0   0   8  100.44    3.37
   0   0  -8   94.29    3.27
   0   0   8   97.01    3.30
   0   0   8   98.52    3.37
  -1   0  -8    0.01    0.16
  -1   0  -8   -0.04    0.30
   1   0   8    0.28    0.34
  -1   0  -8    0.31    0.19
   1   0   8   -0.11    0.23
   1   0   8   -0.37    0.18
   2   0   8   24.82    1.17
   2   0   8   29.38    1.21
  -2   0  -8   27.40    1.07
  -2   0  -8   30.83    1.12
  -2   0  -8   27.13    1.24
   2   0   8   29.32    1.18
  -2   0  -8   27.86    1.21
  -3   0  -8   -0.64    0.39
  -3   0  -8   -0.61    0.30
   3   0   8   -0.28    0.27
   3   0   8    0.28    0.33
  -3   0  -8   -0.30    0.24
   3   0   8   -0.08    0.28
  -3   0  -8    0.40    0.23
  -4   0  -8   28.07    1.11
  -4   0  -8   26.23    1.23
  -4   0  -8   23.57    1.31
   4   0   8   28.35    1.21
  -4   0  -8   26.42    1.09
   4   0   8   24.61    1.11
   4   0   8   27.01    1.14
  -5   0  -8   -0.06    0.29
  -5   0  -8   -0.14    0.38
  -5   0  -8    0.16    0.27
   5   0   8   -0.39    0.32
  -5   0  -8   -0.05    0.50
   5   0   8   -0.80    0.34
   5   0   8   -0.06    0.28
  -6   0  -8   32.62    1.69
   6   0   8   38.16    1.46
  -6   0  -8   36.24    1.43
   6   0   8   32.96    1.45
  -6   0  -8   34.16    1.75
   6   0   8   35.18    1.59
   7   0   8   -0.41    0.42
  -7   0  -8    0.42    0.71
   7   0   8    0.43    0.54
  -7   0  -8    0.57    0.37
   7   0   8    0.52    0.41
  -7   0  -8   -1.04    0.41
  -7   0  -8   -0.81    0.66
  -8   0  -8   10.75    0.82
   8   0   8   10.01    0.90
  -8   0  -8    8.37    1.01
  -8   0  -8    9.54    1.09
  -8   0  -8   10.14    1.13
   8   0   8    9.96    0.99
   8   0   8    7.75    0.78
   9   0   8    0.44    0.47
  -9   0  -8    0.33    0.94
   9   0   8   -0.52    0.78
  -9   0  -8   -0.60    0.53
   9   0   8   -0.09    0.54
  -9   0  -8   -0.17    0.92
 -10   0  -8   28.35    1.48
 -10   0  -8   30.84    2.16
  10   0   8   29.65    1.54
 -10   0  -8   28.19    2.20
  10   0   8   28.56    1.95
 -11   0  -8   -0.50    1.15
  11   0   8   -0.94    0.67
 -11   0  -8   -0.22    0.64
  11   0   8   -0.54    1.03
 -11   0  -8    0.01    1.27
 -12   0  -8    4.28    1.53
  12   0   8    4.21    1.35
 -12   0  -8    3.44    1.28
  12   0   8    3.51    0.89
  13   0   8   -0.18    0.90
  13   0   8    1.89    1.60
 -13   0  -8    0.65    1.45
 -13   0  -8    1.31    1.70
  14   0   8    3.17    1.17
  14   0   8    2.98    1.91
 -14   0  -8    3.30    2.09
 -14   0  -8    3.17    1.83
  15   0   8    1.36    1.35
 -15   0  -8   -4.23    2.36
 -15   0  -8   -1.89    2.06
 -16   0  -8    2.31    2.48
  16   0   8    5.83    2.06
 -16   0  -8    3.97    3.10
  17  -1  -8    3.99    2.05
 -17  -1   8    5.87    1.87
 -17  -1   8    3.52    1.99
  17   1  -8    1.67    2.44
 -17   1   8    5.16    2.34
 -17   1   8    5.94    1.88
  16  -1  -8    0.58    1.74
  16  -1  -8   -2.36    0.80
 -16  -1   8   -0.41    1.52
 -16  -1   8    1.64    1.62
  16   1  -8    0.22    1.90
 -16   1   8   -2.17    1.47
 -16   1   8   -0.08    1.92
  15  -1  -8   -0.27    0.74
 -15  -1   8   -0.16    1.25
  15  -1  -8    0.44    1.33
 -15  -1   8    0.50    1.22
 -15   1   8   -0.41    1.57
 -15   1   8    0.08    1.20
  15   1  -8    1.35    1.64
  14  -1  -8    1.19    1.13
  14  -1  -8   -0.58    0.72
 -14  -1   8    2.36    1.15
 -14  -1   8    0.54    1.04
 -14   1   8    0.96    1.33
  14   1  -8    0.37    1.28
 -14   1   8    1.88    1.05
  13  -1  -8   35.94    2.28
 -13  -1   8   35.64    2.16
 -13  -1   8   36.57    2.08
  13  -1  -8   35.97    1.74
  13   1  -8   38.17    2.49
 -13   1   8   30.05    2.44
 -13   1   8   35.46    2.02
 -12  -1   8    0.84    0.83
  12  -1  -8    1.35    0.63
  12  -1  -8    1.61    0.77
 -12  -1   8    0.70    0.77
  12  -1  -8    2.15    0.87
 -12   1   8    1.54    0.94
  12   1  -8    0.86    1.08
 -12   1   8    1.12    0.77
 -11  -1   8    6.22    0.77
  11  -1  -8    8.65    0.98
  11  -1  -8   10.57    1.18
  11  -1  -8    9.17    1.06
 -11  -1   8    8.89    1.02
 -11   1   8    9.41    1.12
  11   1  -8    8.66    1.11
 -11   1   8    9.32    1.09
  10  -1  -8    0.61    0.58
  10  -1  -8    0.28    0.55
 -10  -1   8    0.30    0.46
 -10  -1   8    1.33    0.72
  10  -1  -8    0.75    0.60
 -10   1   8    0.06    0.56
  10   1  -8   -0.68    0.74
 -10   1   8    0.64    0.74
  -9  -1   8   51.95    2.08
  -9  -1   8   51.85    2.21
  -9  -1   8   49.00    2.05
   9  -1  -8   53.68    2.12
   9  -1  -8   50.23    2.04
   9  -1  -8   50.03    2.10
   9   1  -8   49.20    2.26
  -9   1   8   50.36    2.22
  -9   1   8   51.12    2.08
   9   1  -8   48.01    2.13
  -9   1   8   52.27    1.99
  -8  -1   8    0.96    0.46
  -8  -1   8    1.68    0.58
   8  -1  -8    1.62    0.46
  -8  -1   8    1.47    0.43
   8  -1  -8    1.45    0.42
   8  -1  -8    0.95    0.44
  -8   1   8    1.87    0.31
  -8   1   8    1.34    0.43
   8   1  -8    1.90    0.53
  -8   1   8    1.32    0.55
   8   1  -8    0.91    0.55
   7  -1  -8    3.26    0.45
   7  -1  -8    2.47    0.46
  -7  -1   8    2.66    0.45
  -7  -1   8    1.90    0.72
   7  -1  -8    3.51    0.41
  -7   1   8    3.08    0.33
   7   1  -8    1.86    0.52
   7   1  -8    3.71    0.61
  -7   1   8    2.44    0.51
  -6  -1   8    7.05    0.76
   6  -1  -8    7.09    0.55
   6  -1  -8    6.49    0.65
  -6  -1   8    7.13    0.70
  -6  -1   8    6.28    0.56
   6  -1  -8    6.71    0.64
  -6   1   8    7.55    0.61
  -6   1   8    7.59    0.47
  -6   1   8    6.63    0.61
   6   1  -8    7.43    0.76
  -6   1   8    6.98    0.68
   6   1  -8    7.38    0.65
   5  -1  -8   52.16    1.96
  -5  -1   8   49.63    1.94
   5  -1  -8   54.14    1.87
   5  -1  -8   48.97    1.92
  -5  -1   8   53.52    1.89
  -5  -1   8   54.53    2.15
  -5   1   8   47.86    1.85
  -5   1   8   52.10    1.94
  -5   1   8   48.84    2.01
   5   1  -8   50.66    1.97
  -5   1   8   50.45    1.79
   4  -1  -8   10.76    0.56
  -4  -1   8    9.56    0.70
   4  -1  -8   10.64    0.67
   4  -1  -8    9.97    0.68
  -4  -1   8   10.84    0.91
  -4  -1   8    9.54    0.45
  -4  -1   8   12.41    0.60
  -4   1   8   11.29    0.67
  -4   1   8   10.42    0.54
   4   1  -8   11.18    0.66
  -4   1   8   11.36    0.58
  -4   1   8   10.89    0.77
   4   1  -8   11.02    0.47
   3  -1  -8   32.47    1.16
  -3  -1   8   27.36    1.21
  -3  -1   8   33.16    1.42
  -3  -1   8   29.90    1.10
   3  -1  -8   32.69    1.28
   3   1  -8   31.79    1.15
  -3   1   8   30.70    1.35
   3   1  -8   30.74    1.21
  -3   1   8   30.43    1.13
   3   1  -8   29.97    1.56
  -3   1   8   30.88    1.16
  -3   1   8   34.83    1.30
   2  -1  -8   17.82    0.83
   2  -1  -8   17.66    0.82
  -2  -1   8   16.42    0.96
  -2  -1   8   18.10    0.70
  -2  -1   8   18.20    0.71
   2  -1  -8   17.65    0.69
   2  -1  -8   16.52    0.73
   2   1  -8   16.16    0.74
  -2   1   8   17.67    0.70
  -2   1   8   17.25    0.68
   2   1  -8   18.22    0.74
   2   1  -8   16.58    1.00
  -2   1   8   16.49    0.90
  -2   1   8   17.11    0.87
  -1  -1   8    1.73    0.23
  -1  -1   8    1.07    0.41
   1  -1  -8    0.98    0.24
   1  -1  -8    0.79    0.25
  -1  -1   8    1.66    0.18
  -1  -1   8    0.55    0.34
   1  -1  -8    1.36    0.27
   1   1  -8    1.33    0.40
   1   1  -8    1.45    0.25
  -1   1   8    1.11    0.30
   1   1  -8    1.56    0.20
  -1   1   8    1.36    0.33
  -1   1   8    1.52    0.23
  -1   1   8    1.44    0.15
   0  -1  -8   82.90    3.02
   0  -1   8   85.63    2.94
   0  -1   8   84.89    2.86
   0  -1  -8   88.11    3.00
   0  -1   8   87.27    3.15
   0  -1  -8   84.92    2.97
   0  -1   8   90.53    3.12
   0   1  -8   85.45    2.98
   0   1   8   88.49    2.93
   0   1  -8   87.77    2.87
   0   1   8   80.99    3.06
   0   1   8   84.72    2.83
   1  -1   8   68.26    2.42
  -1  -1  -8   67.91    2.46
  -1  -1  -8   69.90    2.43
   1  -1   8   72.98    2.58
   1  -1   8   71.88    2.63
  -1   1  -8   57.74    3.12
  -1   1  -8   70.45    2.28
   1   1   8   69.47    2.42
  -1   1  -8   69.52    2.47
   2  -1   8  103.85    3.73
   2  -1   8  107.70    3.68
  -2  -1  -8  104.23    3.61
   2  -1   8  102.05    3.56
  -2  -1  -8  104.70    3.54
   2   1   8   98.42    3.63
   2   1   8  103.40    3.41
  -2   1  -8   97.76    3.76
   2   1   8  104.37    3.57
  -2   1  -8  107.68    3.62
  -3  -1  -8    9.14    0.75
  -3  -1  -8    7.44    0.50
   3  -1   8    8.87    0.64
   3  -1   8    8.33    0.72
   3  -1   8    8.65    0.78
  -3  -1  -8    9.10    0.55
  -3  -1  -8    8.25    0.79
   3   1   8    7.18    0.71
   3   1   8    8.90    0.38
  -3   1  -8    8.20    0.66
  -3   1  -8    7.85    0.85
  -3   1  -8    8.07    0.93
   3   1   8    9.43    0.62
   4  -1   8   68.18    2.53
   4  -1   8   70.65    2.69
  -4  -1  -8   73.86    2.50
  -4  -1  -8   67.87    2.63
   4  -1   8   71.29    2.64
  -4  -1  -8   70.39    2.47
  -4  -1  -8   71.89    2.65
  -4   1  -8   71.82    2.62
   4   1   8   71.38    2.37
   4   1   8   74.21    2.59
  -4   1  -8   71.19    2.32
   4   1   8   66.77    2.60
  -4   1  -8   64.34    2.82
  -4   1  -8   65.89    2.75
  -5  -1  -8   72.75    2.84
  -5  -1  -8   78.98    2.68
  -5  -1  -8   73.34    2.67
   5  -1   8   72.81    2.71
   5  -1   8   79.28    2.87
  -5  -1  -8   77.85    2.81
   5   1   8   74.11    2.54
  -5   1  -8   76.08    2.50
  -5   1  -8   68.73    3.01
  -5   1  -8   73.64    2.97
  -5   1  -8   75.48    3.05
   5   1   8   76.41    2.77
   5   1   8   70.17    2.74
  -6  -1  -8   30.59    1.39
  -6  -1  -8   33.67    1.45
  -6  -1  -8   30.43    1.48
   6  -1   8   32.85    1.54
  -6  -1  -8   32.40    1.64
   6  -1   8   30.63    1.42
   6   1   8   31.35    1.47
  -6   1  -8   33.15    1.56
  -6   1  -8   30.93    1.88
   6   1   8   32.25    1.21
   6   1   8   33.03    1.54
  -6   1  -8   30.53    1.71
  -6   1  -8   32.60    1.16
   7  -1   8    1.40    0.51
  -7  -1  -8    0.08    0.71
   7  -1   8   -0.49    0.52
  -7  -1  -8    0.20    0.39
  -7  -1  -8    1.06    0.67
  -7  -1  -8   -0.36    0.50
   7  -1   8    0.17    0.34
   7  -1   8    0.13    0.57
   7   1   8    0.84    0.53
  -7   1  -8    0.27    0.59
  -7   1  -8    0.81    0.81
  -7   1  -8    0.26    0.22
   7   1   8    0.85    0.28
   7   1   8   -0.54    0.61
  -7   1  -8    0.46    0.83
  -8  -1  -8    2.72    0.86
   8  -1   8    2.85    0.57
  -8  -1  -8    3.48    0.82
  -8  -1  -8    2.10    0.65
  -8  -1  -8    2.59    0.56
   8  -1   8    3.21    0.65
   8  -1   8    2.71    0.49
   8   1   8    3.30    0.41
  -8   1  -8    1.21    0.78
  -8   1  -8    3.72    1.11
  -8   1  -8    3.48    0.36
   8   1   8    3.04    0.66
  -9  -1  -8    4.30    0.94
   9  -1   8    4.92    0.74
  -9  -1  -8    3.50    0.99
   9  -1   8    4.34    0.81
  -9  -1  -8    3.34    0.79
  -9   1  -8    3.05    0.94
   9   1   8    3.98    0.77
  -9   1  -8    4.99    0.57
  -9   1  -8    5.13    1.24
   9   1   8    4.13    0.58
  10  -1   8    0.40    0.83
 -10  -1  -8   -1.09    0.94
  10  -1   8   -0.28    0.64
 -10  -1  -8   -0.54    0.88
  10   1   8    0.03    0.45
  10   1   8   -0.10    0.71
 -10   1  -8    0.24    0.40
 -10   1  -8    0.67    1.25
 -10   1  -8    0.56    1.04
 -11  -1  -8   11.21    1.46
  11  -1   8   10.35    1.24
  11  -1   8   12.83    1.28
 -11  -1  -8   10.12    1.32
 -11   1  -8    9.47    1.43
 -11   1  -8   10.57    1.72
  11   1   8   13.47    1.19
 -12  -1  -8    2.29    1.39
  12  -1   8    3.97    0.86
  12  -1   8    5.38    1.29
 -12  -1  -8    2.43    1.31
 -12   1  -8    4.86    1.48
  12   1   8    3.30    1.04
 -12   1  -8    4.85    1.76
  13  -1   8    8.84    1.12
 -13  -1  -8    8.29    1.77
  13  -1   8   10.68    1.67
 -13  -1  -8   10.05    1.88
  13   1   8   10.82    1.34
 -13   1  -8   10.00    2.15
 -13   1  -8   10.45    1.91
 -14  -1  -8    2.79    1.82
  14  -1   8    1.10    1.07
 -14  -1  -8   -0.22    1.96
  14  -1   8    0.64    1.74
 -14   1  -8    0.00    1.91
 -14   1  -8    3.91    2.31
  14   1   8   -0.36    1.33
 -15  -1  -8    4.98    2.33
 -15  -1  -8    5.56    2.56
  15  -1   8    5.28    2.28
  15  -1   8    6.54    2.32
 -15   1  -8    9.27    2.84
  15   1   8    6.52    1.69
 -15   1  -8    5.74    2.45
  17  -2  -8   -0.92    1.33
 -17  -2   8   -2.16    1.83
  17  -2  -8    1.15    2.12
 -17  -2   8    0.41    1.95
  17   2  -8   -3.10    2.70
 -17   2   8    0.26    2.79
 -17   2   8    3.00    1.91
  16  -2  -8   -0.26    1.20
  16  -2  -8    0.89    2.09
 -16  -2   8    2.44    1.57
 -16  -2   8    3.56    1.65
 -16   2   8    1.70    1.60
 -16   2   8    0.88    2.23
  16   2  -8    4.94    2.37
 -15  -2   8    1.87    2.17
 -15  -2   8    3.33    1.34
  15  -2  -8   -1.81    1.40
  15  -2  -8    1.00    1.12
  15   2  -8   -0.71    1.99
 -15   2   8    3.89    1.40
 -15   2   8   -0.42    2.21
  14  -2  -8    3.41    1.06
  14  -2  -8    0.94    1.17
 -14  -2   8    2.67    1.23
 -14  -2   8    1.70    1.12
  14   2  -8    0.79    1.67
 -14   2   8    0.92    1.65
 -14   2   8    2.44    1.15
 -13  -2   8    5.89    1.06
 -13  -2   8    6.38    1.29
  13  -2  -8    6.05    1.11
  13  -2  -8    5.89    1.15
 -13   2   8    7.69    1.12
 -13   2   8    6.10    1.59
  13   2  -8    6.17    1.62
  12  -2  -8    9.82    1.08
 -12  -2   8   13.56    1.38
  12  -2  -8   11.50    1.21
 -12  -2   8   12.24    1.37
 -12   2   8   12.19    1.39
 -12   2   8   10.91    1.51
  12   2  -8   12.07    1.52
 -11  -2   8   75.70    3.28
  11  -2  -8   77.92    3.23
  11  -2  -8   74.11    3.09
  11  -2  -8   87.49    3.69
 -11  -2   8   72.49    3.02
 -11   2   8   74.95    3.44
 -11   2   8   75.17    2.95
  11   2  -8   75.37    3.46
 -10  -2   8   17.51    1.24
 -10  -2   8   16.71    1.46
  10  -2  -8   14.61    1.24
  10  -2  -8   14.07    1.34
 -10   2   8   14.63    1.35
  10   2  -8   15.41    1.68
  -9  -2   8    0.57    0.54
  -9  -2   8    0.13    0.71
   9  -2  -8    0.60    0.52
   9  -2  -8    1.76    0.82
   9   2  -8    0.90    0.86
  -9   2   8    0.44    0.34
  -9   2   8    0.14    0.82
   8  -2  -8    0.30    0.47
  -8  -2   8    0.02    0.54
  -8  -2   8    1.16    0.58
   8  -2  -8    0.85    0.44
  -8  -2   8    0.83    0.69
   8  -2  -8    0.53    0.67
  -8   2   8    0.26    0.50
  -8   2   8    0.76    0.75
   8   2  -8   -0.73    0.71
  -8   2   8    0.45    0.28
  -7  -2   8   70.82    2.70
   7  -2  -8   71.65    2.69
  -7  -2   8   75.09    3.16
  -7  -2   8   70.27    2.67
   7  -2  -8   73.88    2.61
  -7   2   8   70.24    2.85
  -7   2   8   69.18    2.42
  -7   2   8   69.77    2.74
   7   2  -8   68.30    2.86
   6  -2  -8   -0.49    0.52
   6  -2  -8   -0.11    0.30
  -6  -2   8    0.40    0.64
   6  -2  -8    0.06    0.41
  -6  -2   8    0.60    0.44
  -6   2   8    0.43    0.57
  -6   2   8    0.02    0.45
   6   2  -8    0.58    0.53
  -5  -2   8   25.43    1.54
  -5  -2   8   24.08    1.26
  -5  -2   8   28.16    1.18
   5  -2  -8   26.20    1.08
  -5  -2   8   25.09    1.04
   5  -2  -8   26.14    1.36
   5  -2  -8   24.93    1.24
  -5  -2   8   26.14    0.93
  -5   2   8   26.31    1.34
  -5   2   8   24.17    1.62
   5   2  -8   25.07    1.37
   4  -2  -8   25.22    1.17
  -4  -2   8   22.54    1.33
   4  -2  -8   23.16    0.94
  -4  -2   8   20.88    1.19
   4  -2  -8   21.90    1.22
  -4  -2   8   23.31    0.88
  -4  -2   8   23.58    1.03
  -4   2   8   21.81    1.07
  -4   2   8   23.05    1.15
  -4   2   8   21.30    1.46
   4   2  -8   21.62    1.21
   3  -2  -8   40.26    1.75
   3  -2  -8   39.13    1.68
   3  -2  -8   40.54    1.46
  -3  -2   8   41.75    1.54
  -3  -2   8   41.39    1.48
  -3  -2   8   43.57    1.90
  -3   2   8   40.64    1.71
   3   2  -8   40.87    1.62
  -3   2   8   41.03    1.57
  -3   2   8   37.79    1.96
   3   2  -8   37.37    2.00
  -2  -2   8   50.80    2.17
   2  -2  -8   47.91    1.99
   2  -2  -8   50.40    1.74
  -2  -2   8   50.75    1.82
   2  -2  -8   53.48    2.04
  -2  -2   8   49.69    1.81
  -2  -2   8   52.00    2.14
   2   2  -8   46.92    2.29
   2   2  -8   51.12    1.89
  -2   2   8   51.22    1.84
  -2   2   8   46.61    2.17
   1  -2  -8    8.96    0.75
   1  -2  -8    9.16    0.83
  -1  -2   8   10.44    0.49
  -1  -2   8    9.52    0.91
  -1  -2   8    9.65    0.95
   1  -2  -8    9.38    0.41
  -1  -2   8    8.68    0.57
   1  -2  -8    8.90    0.46
  -1   2   8    9.51    0.53
   1   2  -8   10.20    0.60
   1   2  -8   10.47    1.05
  -1   2   8    8.56    0.97
   0  -2   8    9.35    0.93
   0  -2  -8   10.05    0.89
   0  -2   8   11.94    0.49
   0  -2   8   11.31    1.02
   0  -2  -8   10.98    0.78
   0  -2   8   11.98    0.76
   0  -2  -8   10.53    0.58
   0   2  -8   10.67    0.57
   0   2  -8   11.49    1.12
   0   2   8   12.09    0.57
   0   2   8   10.85    1.05
   1  -2   8   36.64    1.74
   1  -2   8   36.33    1.64
   1  -2   8   35.28    1.49
  -1  -2  -8   33.70    1.59
  -1  -2  -8   36.27    1.38
  -1  -2  -8   36.47    1.49
  -1   2  -8   35.35    1.87
   1   2   8   33.01    1.70
  -1   2  -8   38.27    1.81
   1   2   8   35.01    1.36
   2  -2   8   60.87    2.37
   2  -2   8   57.64    2.24
   2  -2   8   59.60    2.47
  -2  -2  -8   59.05    2.16
  -2  -2  -8   60.87    2.22
  -2   2  -8   58.35    2.53
  -2   2  -8   59.96    2.63
   2   2   8   55.12    2.41
   2   2   8   58.36    2.16
  -3  -2  -8   51.93    2.06
  -3  -2  -8   52.32    2.00
   3  -2   8   52.64    2.09
   3  -2   8   48.47    2.42
   3  -2   8   54.46    2.20
   3   2   8   53.63    2.26
  -3   2  -8   54.05    2.49
   3   2   8   55.47    2.05
  -3   2  -8   53.56    2.40
   4  -2   8   10.86    0.87
  -4  -2  -8   11.00    1.13
   4  -2   8   12.78    1.17
   4  -2   8   10.10    0.98
  -4  -2  -8   10.89    0.91
  -4  -2  -8   10.74    0.78
  -4   2  -8    7.97    1.06
   4   2   8   10.19    1.04
   4   2   8    9.81    0.85
  -4   2  -8    8.86    1.00
  -5  -2  -8   20.04    1.23
  -5  -2  -8   19.73    1.42
  -5  -2  -8   19.39    0.81
   5  -2   8   18.99    1.44
  -5  -2  -8   20.63    0.99
   5  -2   8   17.53    1.25
   5  -2   8   18.29    1.13
   5   2   8   19.39    1.21
   5   2   8   17.56    1.35
  -5   2  -8   18.70    1.54
  -5   2  -8   15.28    1.69
  -6  -2  -8   35.87    1.53
   6  -2   8   37.09    1.82
  -6  -2  -8   36.32    1.78
   6  -2   8   35.20    1.69
  -6  -2  -8   35.40    1.42
  -6  -2  -8   36.98    1.96
   6  -2   8   40.50    2.13
  -6   2  -8   38.44    2.10
   6   2   8   36.31    1.80
   6   2   8   36.95    1.35
   6   2   8   33.91    1.84
  -6   2  -8   35.49    2.28
  -7  -2  -8   26.02    1.60
   7  -2   8   26.62    1.44
  -7  -2  -8   25.72    1.32
  -7  -2  -8   26.16    1.22
  -7   2  -8   27.03    2.21
   7   2   8   27.55    1.66
  -7   2  -8   25.38    1.88
  -8  -2  -8   25.42    1.73
   8  -2   8   29.67    1.53
   8  -2   8   26.28    1.12
   8   2   8   27.39    1.17
   8   2   8   25.76    1.73
  -8   2  -8   29.04    1.05
  -8   2  -8   25.75    2.33
  -8   2  -8   25.06    2.10
   9  -2   8   16.49    0.93
   9  -2   8   15.48    1.34
  -9  -2  -8   14.70    1.51
  -9  -2  -8   15.15    1.60
  -9   2  -8   14.98    1.84
   9   2   8   15.43    1.58
  -9   2  -8   13.58    1.51
   9   2   8   15.56    0.90
  -9   2  -8   14.99    0.78
  10  -2   8   18.84    1.12
 -10  -2  -8   16.49    1.86
  10  -2   8   18.96    1.51
 -10  -2  -8   19.31    1.78
 -10   2  -8   15.76    1.91
 -10   2  -8   16.49    1.14
 -10   2  -8   18.83    2.15
  10   2   8   19.92    1.79
  10   2   8   20.67    1.42
  11  -2   8   13.07    1.47
 -11  -2  -8   12.00    1.50
 -11  -2  -8   12.94    1.44
 -11   2  -8   14.28    1.80
 -11   2  -8   11.49    1.97
  11   2   8   16.17    1.49
  12  -2   8    9.33    1.12
 -12  -2  -8    8.36    1.52
  12  -2   8    9.22    1.31
 -12  -2  -8   11.82    1.61
 -12   2  -8    6.95    2.29
  12   2   8   10.38    1.51
 -12   2  -8    8.62    1.76
 -13  -2  -8   12.17    1.85
  13  -2   8   12.46    1.53
 -13  -2  -8   13.86    1.98
  13  -2   8    9.73    1.34
 -13   2  -8   12.01    2.72
 -13   2  -8   11.82    2.13
  13   2   8   11.83    1.75
 -14  -2  -8    2.36    1.91
  14  -2   8    0.97    1.22
 -14  -2  -8    2.84    2.09
 -14   2  -8    1.34    2.14
 -14   2  -8   -1.04    2.72
  14   2   8    1.06    1.77
  15  -2   8   57.11    3.15
 -15  -2  -8   59.54    4.37
 -15  -2  -8   56.56    4.80
  15   2   8   70.58    4.17
 -15   2  -8   64.54    4.94
 -15   2  -8   62.40    6.04
  16  -3  -8    2.35    1.98
 -16  -3   8    4.59    1.85
  16  -3  -8    7.29    2.79
 -16  -3   8    5.66    2.01
  16   3  -8    6.95    2.98
 -16   3   8    6.65    2.95
  15  -3  -8    3.59    1.57
 -15  -3   8    3.34    1.43
 -15  -3   8    3.15    1.70
  15   3  -8    5.43    2.50
 -15   3   8    4.97    2.61
  14  -3  -8    9.68    1.52
 -14  -3   8    9.64    1.65
  14  -3  -8   12.25    1.63
 -14  -3   8    9.09    1.35
  14   3  -8   10.29    2.36
 -14   3   8   13.03    2.37
 -14   3   8    9.87    1.47
 -13  -3   8   16.54    1.79
  13  -3  -8   14.92    1.63
 -13  -3   8   12.63    1.62
  13  -3  -8   12.74    1.40
 -13   3   8   17.58    2.36
 -13   3   8   15.43    1.78
  13   3  -8   12.33    2.12
  12  -3  -8   38.84    2.20
 -12  -3   8   38.83    2.11
 -12  -3   8   35.35    2.49
  12  -3  -8   42.49    2.60
 -12   3   8   35.96    2.25
 -12   3   8   36.41    3.04
  12   3  -8   34.87    3.08
 -11  -3   8   21.39    2.00
 -11  -3   8   20.93    1.56
  11  -3  -8   19.10    1.67
  11   3  -8   16.06    1.81
 -11   3   8   20.72    1.06
 -11   3   8   18.02    1.86
  10  -3  -8    5.99    0.85
 -10  -3   8    4.64    1.01
 -10  -3   8    3.62    0.79
 -10   3   8    5.66    0.64
 -10   3   8    4.53    1.33
  10   3  -8    2.63    1.38
  -9  -3   8    4.81    0.80
   9  -3  -8    4.69    0.75
  -9  -3   8    4.24    0.99
  -9   3   8    7.86    1.31
   9   3  -8    4.56    1.22
  -8  -3   8   17.21    1.65
   8  -3  -8   19.44    1.35
  -8  -3   8   19.60    1.35
  -8   3   8   20.66    1.88
   8   3  -8   19.52    1.84
  -7  -3   8    0.40    0.58
  -7  -3   8    0.83    0.28
   7  -3  -8   -0.59    0.49
  -7  -3   8    0.57    0.21
   7  -3  -8   -0.20    0.52
   7   3  -8    1.46    0.88
  -7   3   8    0.69    0.86
  -6  -3   8   26.65    1.46
  -6  -3   8   26.54    1.07
   6  -3  -8   27.55    1.34
  -6  -3   8   27.32    1.47
   6  -3  -8   25.97    1.45
  -6  -3   8   27.46    1.21
  -6   3   8   23.91    1.75
   6   3  -8   28.41    1.83
  -5  -3   8    0.53    0.56
  -5  -3   8   -0.11    0.43
   5  -3  -8    0.15    0.53
  -5  -3   8    0.34    0.27
   5  -3  -8   -0.09    0.35
  -5  -3   8    0.43    0.89
  -5  -3   8    0.48    0.48
   5   3  -8    1.57    0.74
  -5   3   8    0.85    0.75
  -5   3   8   -0.68    0.67
  -4  -3   8   23.38    1.28
  -4  -3   8   24.07    1.21
   4  -3  -8   22.27    1.33
   4  -3  -8   22.53    1.56
  -4  -3   8   22.13    1.77
  -4  -3   8   26.33    1.83
   4  -3  -8   22.88    1.06
   4   3  -8   21.39    1.51
  -4   3   8   23.53    1.87
  -4   3   8   22.86    1.54
   3  -3  -8    0.66    0.59
  -3  -3   8    1.03    0.40
   3  -3  -8    1.50    0.51
  -3  -3   8    1.86    0.87
  -3  -3   8    1.73    0.49
   3  -3  -8    2.03    0.34
  -3  -3   8    1.49    0.77
  -3  -3   8    1.49    0.57
   3   3  -8    1.08    0.66
  -3   3   8    1.56    0.89
   2  -3  -8    5.39    0.77
  -2  -3   8    6.96    0.99
  -2  -3   8    5.15    0.49
  -2  -3   8    3.36    0.89
   2  -3  -8    3.93    0.66
  -2  -3   8    5.26    0.63
   2   3  -8    5.21    1.06
   2   3  -8    5.30    0.74
  -2   3   8    4.43    0.89
  -2   3   8    5.08    0.56
  -1  -3   8    0.48    0.47
   1  -3  -8    0.75    0.23
   1  -3  -8    0.78    0.56
   1  -3  -8    0.25    0.28
  -1  -3   8    0.41    0.30
   1  -3  -8   -0.14    0.56
  -1  -3   8   -1.01    0.74
   1  -3  -8    0.20    0.22
  -1  -3   8    0.65    0.73
   1   3  -8    0.25    0.83
  -1   3   8    0.15    0.34
  -1   3   8   -0.05    0.83
   0  -3  -8    2.52    0.29
   0  -3  -8    1.69    0.57
   0  -3  -8    2.98    0.33
   0  -3   8    2.31    0.90
   0  -3   8    2.71    0.70
   0  -3   8    2.74    0.35
   0  -3   8    3.47    0.62
   0  -3  -8    3.57    0.67
   0   3   8    1.62    0.75
   0   3  -8    2.10    0.90
   1  -3   8    2.18    0.29
  -1  -3  -8    2.62    0.35
  -1  -3  -8    1.35    0.54
   1  -3   8    1.68    0.51
   1  -3   8    1.77    0.28
   1  -3   8    1.58    0.72
   1  -3   8    1.65    0.78
  -1  -3  -8    2.62    0.61
  -1   3  -8    2.39    0.91
   1   3   8    0.45    0.71
   2  -3   8    4.09    0.34
  -2  -3  -8    2.22    0.64
   2  -3   8    3.57    0.63
   2  -3   8    3.41    0.90
   2  -3   8    3.60    0.75
  -2  -3  -8    3.47    0.90
  -2  -3  -8    3.34    0.53
   2  -3   8    3.54    0.30
  -2   3  -8    2.96    0.91
  -2   3  -8    2.70    0.90
   2   3   8    4.40    0.93
  -3  -3  -8    0.99    0.51
   3  -3   8   -0.01    0.48
   3  -3   8    0.21    0.69
  -3  -3  -8    0.70    0.54
   3   3   8    0.33    0.79
  -3   3  -8    0.68    0.86
  -3   3  -8   -1.06    1.02
  -4  -3  -8   32.28    1.59
   4  -3   8   31.74    1.66
  -4  -3  -8   33.49    1.57
   4  -3   8   30.80    1.76
   4   3   8   30.90    2.05
  -4   3  -8   31.16    2.33
  -4   3  -8   28.45    2.07
   5  -3   8    1.16    0.64
  -5  -3  -8    1.58    0.68
  -5   3  -8    1.60    1.22
  -5   3  -8    1.93    1.02
   5   3   8    1.45    0.87
   6  -3   8    0.16    0.63
  -6  -3  -8    0.10    0.70
   6   3   8   -0.70    0.86
  -6   3  -8   -1.47    1.15
  -6   3  -8    0.94    1.07
  -7  -3  -8    0.74    0.48
   7  -3   8   -0.42    0.74
  -7  -3  -8    0.79    0.36
  -7  -3  -8    0.17    0.77
  -7   3  -8    1.07    1.21
  -7   3  -8    3.12    1.49
   7   3   8   -0.62    0.96
  -8  -3  -8   40.39    1.65
   8  -3   8   41.10    2.16
  -8  -3  -8   43.51    2.26
  -8   3  -8   39.00    2.76
   8   3   8   43.22    2.55
  -8   3  -8   38.02    3.18
  -9  -3  -8    0.90    0.78
  -9  -3  -8   -1.05    0.96
   9  -3   8    0.84    0.91
  -9   3  -8   -1.04    1.57
   9   3   8    1.06    1.15
  -9   3  -8    1.37    1.42
  10  -3   8    4.34    0.97
 -10  -3  -8    5.59    1.13
 -10  -3  -8    5.26    1.31
 -10   3  -8    4.87    1.73
 -10   3  -8    1.48    1.90
  10   3   8    5.74    1.48
 -11  -3  -8    6.75    1.35
  11  -3   8    5.31    1.17
 -11  -3  -8    6.92    1.54
 -11   3  -8    4.15    2.20
 -11   3  -8    9.16    1.93
  11   3   8    8.53    1.66
 -12  -3  -8    3.66    1.61
 -12  -3  -8    3.76    1.67
  12  -3   8    2.13    1.22
 -12   3  -8    5.05    2.56
 -12   3  -8    6.67    2.03
  12   3   8    5.87    1.80
 -13  -3  -8   -0.85    1.72
 -13  -3  -8    2.25    1.97
  13  -3   8    1.96    1.29
 -13   3  -8    3.15    2.28
 -13   3  -8    2.05    2.85
  13   3   8    3.55    1.92
  14  -3   8   -2.35    1.49
 -14  -3  -8    0.20    2.17
  14   3   8    1.25    2.17
 -14   3  -8    5.53    2.49
 -14   3  -8    0.59    3.34
  14  -4  -8   -2.70    1.76
 -14  -4   8    0.11    1.67
 -14  -4   8   -0.69    1.41
  14  -4  -8   -0.36    1.64
 -14   4   8   -1.74    2.82
  14   4  -8   -0.83    2.62
  13  -4  -8   -1.65    1.58
 -13  -4   8   -1.03    1.62
  13  -4  -8   -2.88    1.38
 -13  -4   8   -0.42    2.07
 -13   4   8    1.76    2.49
  13   4  -8    3.73    2.41
  12  -4  -8    0.20    1.13
  12  -4  -8    1.38    1.49
 -12  -4   8   -0.92    1.46
 -12  -4   8    0.38    1.04
 -12   4   8   -0.20    2.23
  12   4  -8    2.70    2.22
  11  -4  -8    4.39    1.11
 -11  -4   8    4.23    1.02
 -11  -4   8    7.24    1.59
 -11   4   8    6.40    2.05
  11   4  -8    7.36    2.00
 -10  -4   8    3.31    1.23
  10  -4  -8    4.25    0.98
 -10  -4   8    3.09    0.95
  10   4  -8    3.81    1.74
 -10   4   8    3.36    1.72
  -9  -4   8    1.57    1.16
   9  -4  -8    2.55    0.87
  -9  -4   8    1.53    0.85
  -9   4   8    3.29    1.64
   9   4  -8    2.55    1.53
  -8  -4   8   -0.15    0.76
   8  -4  -8    0.19    0.74
  -8  -4   8    0.66    1.03
  -8  -4   8   -0.24    0.33
  -8   4   8    0.54    1.33
   8   4  -8    1.43    1.29
  -7  -4   8   18.20    1.56
  -7  -4   8   17.25    1.21
  -7  -4   8   17.05    1.19
   7  -4  -8   18.40    1.47
   7   4  -8   17.84    1.68
  -7   4   8   20.60    1.82
   6  -4  -8    5.71    0.86
  -6  -4   8    8.83    0.83
  -6  -4   8    6.35    0.92
  -6  -4   8    7.49    0.88
  -6   4   8    7.94    1.35
   6   4  -8    7.83    1.33
  -5  -4   8    5.54    0.77
  -5  -4   8    7.83    0.99
   5  -4  -8    6.28    0.90
   5  -4  -8    6.55    0.77
  -5  -4   8    6.90    1.01
  -5   4   8    5.99    1.25
   4  -4  -8    1.16    0.57
  -4  -4   8    2.15    0.68
   4  -4  -8    0.44    0.71
  -4  -4   8    4.67    0.97
  -4  -4   8    2.04    0.74
  -4   4   8    3.24    1.05
  -3  -4   8    0.23    0.64
  -3  -4   8    3.03    0.94
   3  -4  -8    1.13    0.45
  -3  -4   8    0.37    0.60
   3  -4  -8    0.71    0.66
  -3   4   8    0.58    0.94
   2  -4  -8   14.02    0.91
  -2  -4   8   14.24    1.29
  -2  -4   8   13.35    1.40
   2  -4  -8   12.78    1.38
  -2   4   8   15.23    1.25
  -2   4   8   15.11    1.65
   1  -4  -8    0.75    0.27
   1  -4  -8    0.71    0.43
  -1  -4   8    0.67    0.67
  -1  -4   8   -0.28    0.54
   1  -4  -8    0.49    0.39
   1  -4  -8   -0.48    0.77
  -1   4   8   -0.12    1.07
   0  -4  -8   32.28    1.61
   0  -4  -8   35.47    1.42
   0  -4  -8   35.75    2.02
   0  -4   8   35.88    1.91
   0  -4  -8   34.74    1.39
   0  -4   8   36.80    1.55
   0   4   8   35.57    2.56
   0   4  -8   35.38    2.52
  -1  -4  -8    1.30    0.73
  -1  -4  -8    0.61    0.26
   1  -4   8    0.65    0.71
  -1  -4  -8    1.29    0.53
   1  -4   8    1.05    0.45
  -1  -4  -8    0.88    0.81
  -1  -4  -8    1.02    0.29
   1  -4   8    0.39    0.39
  -1   4  -8    0.47    1.21
   1   4   8   -0.24    1.08
   2  -4   8   -0.02    0.53
   2  -4   8    0.11    0.75
   2  -4   8    0.69    0.30
  -2  -4  -8    0.20    0.54
  -2  -4  -8   -0.14    0.68
  -2  -4  -8    1.50    0.81
  -2   4  -8   -0.04    1.13
   2   4   8    1.25    1.22
  -3  -4  -8    3.30    0.68
   3  -4   8    2.86    0.38
   3  -4   8    2.01    0.78
   3  -4   8    2.60    0.28
  -3   4  -8    2.48    1.39
  -3   4  -8    2.83    1.36
   3   4   8    0.51    1.25
   4  -4   8    2.34    0.78
  -4  -4  -8    3.40    0.77
   4   4   8    3.94    1.27
  -4   4  -8    3.19    1.37
  -4   4  -8    1.25    1.42
   5  -4   8    0.74    0.77
  -5  -4  -8    2.19    0.79
  -5   4  -8    1.88    1.67
   5   4   8    2.79    1.31
  -5   4  -8    1.34    1.37
   6  -4   8    3.67    0.95
  -6  -4  -8    2.77    0.92
  -6   4  -8    5.27    1.89
  -6   4  -8    0.97    1.45
   6   4   8    3.61    1.38
  -7  -4  -8   11.37    1.24
   7  -4   8    9.44    1.16
  -7   4  -8    8.01    1.97
   7   4   8   14.42    1.79
  -7   4  -8   12.18    1.85
  -8  -4  -8    0.31    1.06
   8  -4   8   -0.91    0.85
  -8   4  -8   -0.76    2.09
   8   4   8    0.65    1.51
  -8   4  -8    2.35    1.63
  -9  -4  -8   17.59    1.73
   9  -4   8   16.95    1.82
   9   4   8   17.65    2.11
  -9   4  -8   18.85    2.31
  -9   4  -8   15.81    2.99
 -10  -4  -8   -0.76    1.36
  10  -4   8    0.99    1.18
  10   4   8    0.06    1.88
 -10   4  -8    5.17    2.08
 -10   4  -8   -0.12    2.50
  11  -4   8   27.22    2.63
 -11  -4  -8   24.47    2.95
 -11   4  -8   26.63    3.53
  11   4   8   31.78    3.61
 -11   4  -8   34.58    4.07
  12  -4   8    1.25    1.51
 -12  -4  -8    1.02    1.86
  12   4   8    4.52    2.43
 -12   4  -8    5.96    3.34
 -12   4  -8    2.56    2.75
  11  -5  -8    0.91    1.68
 -11  -5   8    0.76    1.91
  11  -5  -8   -1.58    1.91
 -11  -5   8    0.70    1.24
 -11   5   8    1.90    2.76
 -10  -5   8    4.29    1.73
 -10  -5   8    3.46    1.29
  10  -5  -8    3.44    1.29
 -10   5   8    6.09    2.56
   9  -5  -8   25.01    2.19
  -9  -5   8   23.12    2.18
  -9  -5   8   23.11    2.12
  -9   5   8   24.80    2.81
  -8  -5   8   -0.73    0.97
   8  -5  -8    1.25    1.02
  -8  -5   8    0.74    1.38
  -8  -5   8    1.48    0.88
  -8   5   8    0.21    2.00
  -7  -5   8   10.18    1.12
   7  -5  -8    8.38    1.17
  -7  -5   8   11.03    1.57
  -7  -5   8   11.94    1.32
  -7   5   8    9.21    2.05
  -6  -5   8    6.01    1.09
  -6  -5   8    6.67    1.19
   6  -5  -8    5.57    1.06
  -6   5   8    8.60    1.86
  -5  -5   8    1.32    1.02
   5  -5  -8    0.67    0.96
  -5  -5   8   -0.03    0.91
  -5   5   8    1.11    1.60
  -4  -5   8    4.08    1.01
  -4  -5   8    5.25    1.17
   4  -5  -8    4.94    1.05
  -4   5   8    4.36    1.63
   3  -5  -8   -0.83    0.92
  -3  -5   8    0.09    0.89
  -3   5   8    1.42    1.38
  -2  -5   8    4.69    1.02
   2  -5  -8    3.99    1.05
  -1  -5   8   23.64    1.91
   1  -5  -8   21.64    1.00
  -1  -5   8   19.90    1.68
   1  -5  -8   23.65    1.26
  -1  -5   8   19.97    1.77
   1  -5  -8   21.88    2.00
   0  -5  -8    0.84    1.03
   0  -5   8    0.03    0.90
   0  -5   8    0.99    0.83
   0  -5  -8    1.01    1.26
  -1  -5  -8    1.21    1.12
  -1  -5  -8    0.77    0.75
   1  -5   8    0.39    0.93
   1  -5   8    0.97    0.79
  -1  -5  -8    0.83    0.39
   1   5   8    2.17    1.75
  -2  -5  -8   10.89    1.03
   2  -5   8   10.28    0.90
   2  -5   8   11.14    1.33
  -2  -5  -8   10.11    1.40
   2   5   8   13.73    2.06
  -2   5  -8   11.09    1.96
   3  -5   8   27.06    2.24
  -3  -5  -8   24.82    2.40
  -3  -5  -8   26.32    1.81
  -3   5  -8   31.78    2.63
   3   5   8   31.36    3.21
   4  -5   8    5.19    0.58
   4  -5   8    6.20    1.20
  -4  -5  -8    5.95    1.33
  -4  -5  -8    8.45    1.11
   4   5   8    7.81    1.96
  -4   5  -8    7.14    2.24
  -4   5  -8    6.51    2.04
  -5  -5  -8   14.69    1.39
   5  -5   8   15.23    1.63
   5   5   8   16.26    2.20
  -5   5  -8   16.00    2.32
  -5   5  -8   16.16    2.76
   6  -5   8    4.60    1.40
  -6  -5  -8    6.12    1.31
  -6   5  -8    9.35    2.10
  -6   5  -8    7.22    2.71
   6   5   8    6.14    2.07
   7  -5   8    3.23    1.26
  -7  -5  -8    1.74    1.27
  -7   5  -8    2.00    2.35
  -7   5  -8    1.44    2.70
   7   5   8    3.77    2.13
   8  -5   8    0.15    1.28
  -8  -5  -8   -0.66    1.49
   8   5   8    3.37    2.26
  -8   5  -8    1.56    2.45
  -8   5  -8    1.33    3.06
  -9  -5  -8   12.42    1.92
   9  -5   8    6.21    1.68
   9   5   8    9.62    2.58
  -9   5  -8    8.82    2.74
  -9   5  -8    9.65    3.50
   7  -6  -8    5.13    1.53
  -7  -6   8    6.34    1.99
  -7  -6   8    5.24    1.64
  -7   6   8    9.16    3.06
  -6  -6   8   16.42    2.13
   6  -6  -8   13.86    1.70
  -6  -6   8   15.15    1.87
  -6  -6   8   15.07    1.75
  -6   6   8   20.36    2.90
  -5  -6   8    1.73    1.46
   5  -6  -8    2.43    1.37
  -5  -6   8    0.60    1.50
  -5   6   8    2.21    2.43
   4  -6  -8    2.50    1.42
  -4  -6   8    1.18    1.63
  -4  -6   8    2.95    1.49
  -3  -6   8    0.79    1.56
  -3  -6   8    0.89    1.42
   3  -6  -8    1.13    1.34
  -2  -6   8   20.47    1.86
  -2  -6   8   15.85    1.81
   2  -6  -8   14.18    1.75
  -1  -6   8    1.04    1.35
   1  -6  -8    2.42    1.39
  -1  -6   8    0.05    1.39
   0  -6  -8    0.48    1.47
   0  -6   8   -0.82    1.29
   0  -6   8    0.13    2.46
   1  -6   8    3.68    1.51
  -1  -6  -8    3.74    1.59
   1  -6   8    4.60    1.17
   2  -6   8    0.37    1.44
  -2  -6  -8    2.04    1.62
  -3  -6  -8    2.39    1.72
  -3  -6  -8    2.70    1.35
   3  -6   8    1.89    1.50
  -4  -6  -8   -0.23    1.42
  -4  -6  -8    0.11    1.82
   4  -6   8    1.67    1.55
  -5  -6  -8    0.39    1.99
   5  -6   8   -0.55    1.61
  -5  -6  -8    2.46    1.58
 -18   0   9    2.51    2.57
  18   0  -9    0.03    2.47
 -18   0   9   -1.19    2.09
 -17   0   9    5.12    2.12
  17   0  -9    8.63    2.33
 -17   0   9    6.54    1.95
 -16   0   9    0.75    1.48
 -16   0   9   -0.24    1.59
 -15   0   9   26.40    2.26
 -15   0   9   26.63    2.61
  15   0  -9   26.24    2.65
 -14   0   9    0.78    1.03
 -14   0   9    0.22    1.12
  14   0  -9    0.57    1.24
 -13   0   9   17.57    1.65
  13   0  -9   18.20    0.74
 -13   0   9   16.03    1.83
  13   0  -9   18.08    1.87
  13   0  -9   19.38    0.92
  12   0  -9   -0.80    0.79
 -12   0   9   -1.17    0.72
 -12   0   9   -0.22    0.74
  12   0  -9    0.05    0.31
 -11   0   9  205.83    7.01
  11   0  -9  195.00    7.08
 -11   0   9  199.87    7.04
  11   0  -9  200.60    6.65
  11   0  -9  205.58    6.71
  10   0  -9    0.69    0.65
  10   0  -9   -0.43    0.19
 -10   0   9   -0.52    0.60
 -10   0   9    0.07    0.59
  10   0  -9   -0.07    0.28
   9   0  -9   30.87    1.15
   9   0  -9   31.35    1.17
   9   0  -9   30.60    1.53
  -9   0   9   29.77    1.52
   9   0  -9   27.90    1.43
  -9   0   9   28.84    1.46
  -8   0   9   -0.12    0.29
  -8   0   9    0.20    0.36
   8   0  -9   -0.22    0.44
  -8   0   9    0.32    0.44
   8   0  -9   -0.02    0.19
   8   0  -9   -0.14    0.35
  -7   0   9  239.72    8.49
  -7   0   9  254.09    8.55
   7   0  -9  258.63    8.38
  -7   0   9  264.95    8.62
   7   0  -9  238.90    8.53
  -7   0   9  261.40    8.66
   7   0  -9  260.03    8.54
  -6   0   9    0.31    0.27
   6   0  -9   -0.02    0.15
  -6   0   9    0.14    0.44
   6   0  -9   -0.21    0.30
   6   0  -9    0.11    0.29
  -6   0   9    0.29    0.25
  -6   0   9    0.13    0.29
   5   0  -9  289.17    9.84
  -5   0   9  305.48    9.96
   5   0  -9  300.97    9.74
  -5   0   9  288.04    9.81
  -5   0   9  302.14    9.84
   5   0  -9  306.97    9.86
  -5   0   9  280.58    9.81
  -4   0   9   -0.14    0.30
  -4   0   9   -0.03    0.21
   4   0  -9    0.20    0.24
  -4   0   9   -0.19    0.19
  -4   0   9   -0.16    0.23
   3   0  -9   29.44    1.06
  -3   0   9   27.21    1.12
   3   0  -9   27.74    1.11
  -3   0   9   29.74    1.14
  -3   0   9   29.60    1.25
  -3   0   9   28.71    1.12
   3   0  -9   27.34    1.25
   2   0  -9   -0.14    0.17
  -2   0   9    0.03    0.16
  -2   0   9   -0.30    0.19
  -2   0   9    0.23    0.20
   2   0  -9    0.21    0.29
   2   0  -9    0.09    0.17
  -2   0   9   -0.18    0.28
  -1   0   9   40.90    1.56
  -1   0   9   38.17    1.48
  -1   0   9   41.97    1.49
   1   0  -9   38.50    1.60
   1   0  -9   40.76    1.45
   0   0  -9    0.14    0.34
   0   0   9   -0.19    0.26
   0   0  -9    0.33    0.21
   0   0   9   -0.19    0.20
   0   0  -9    0.16    0.16
   0   0   9   -0.48    0.20
   0   0   9   -0.18    0.29
   1   0   9   25.08    1.10
  -1   0  -9   27.26    1.01
   1   0   9   25.58    1.10
  -1   0  -9   24.36    0.97
  -1   0  -9   24.13    1.16
   1   0   9   20.78    1.07
   2   0   9   -0.09    0.30
  -2   0  -9    0.30    0.31
  -2   0  -9    0.30    0.25
  -2   0  -9   -0.46    0.40
  -2   0  -9    0.17    0.19
   2   0   9   -0.19    0.29
   2   0   9   -0.33    0.28
   3   0   9  145.32    4.88
  -3   0  -9  144.01    4.78
  -3   0  -9  136.24    4.86
   3   0   9  133.38    4.78
   3   0   9  138.45    4.84
  -3   0  -9  147.78    4.80
  -3   0  -9  141.98    4.96
  -4   0  -9   -0.35    0.23
  -4   0  -9   -0.17    0.27
   4   0   9    0.22    0.36
   4   0   9   -0.56    0.33
  -4   0  -9   -0.44    0.34
   4   0   9    0.62    0.32
  -4   0  -9   -0.26    0.46
  -5   0  -9   27.13    1.13
   5   0   9   25.06    1.16
  -5   0  -9   23.32    1.43
   5   0   9   24.16    1.14
   5   0   9   28.32    1.42
   6   0   9    0.41    0.37
  -6   0  -9   -0.21    0.67
   6   0   9   -0.26    0.43
  -6   0  -9   -0.33    0.36
  -6   0  -9    0.00    0.65
  -6   0  -9   -0.20    0.35
   6   0   9   -0.52    0.46
   7   0   9  141.59    5.04
  -7   0  -9  137.66    5.13
  -7   0  -9  135.26    5.09
   7   0   9  134.57    4.84
  -7   0  -9  142.02    4.94
  -7   0  -9  145.19    4.82
   7   0   9  142.61    4.85
  -8   0  -9    0.12    0.42
  -8   0  -9    0.05    0.86
   8   0   9   -0.03    0.53
  -8   0  -9   -0.39    0.82
   8   0   9    0.56    0.46
   9   0   9    1.66    0.51
  -9   0  -9    0.33    0.92
  -9   0  -9   -0.58    0.94
   9   0   9    0.17    0.59
 -10   0  -9    0.28    1.07
  10   0   9    0.25    0.66
 -10   0  -9   -1.57    1.12
 -10   0  -9    1.10    0.56
 -11   0  -9   21.29    2.39
  11   0   9   21.89    1.49
 -11   0  -9   19.89    2.22
 -11   0  -9   24.52    1.70
  12   0   9    0.52    0.86
 -12   0  -9    0.18    1.48
 -12   0  -9   -0.28    1.54
  13   0   9   38.31    2.21
 -13   0  -9   34.97    3.44
 -13   0  -9   37.42    3.16
  14   0   9    0.95    1.16
 -14   0  -9    2.30    2.19
 -14   0  -9    0.43    1.84
 -15   0  -9    1.82    2.82
 -15   0  -9    2.45    2.24
  15   0   9    3.70    1.45
 -17  -1   9    0.26    1.93
 -17  -1   9    2.79    1.85
  17  -1  -9    0.58    2.10
 -17   1   9    1.07    1.78
 -17   1   9    6.84    2.37
  17   1  -9    5.17    2.44
 -16  -1   9   12.35    1.74
  16  -1  -9    8.34    1.01
 -16  -1   9   12.78    1.85
 -16   1   9   14.56    2.21
 -16   1   9   14.20    1.79
  16   1  -9   11.12    2.12
 -15  -1   9    0.76    1.34
  15  -1  -9    0.56    1.43
  15  -1  -9    1.87    0.76
 -15  -1   9    0.49    1.22
  15   1  -9    1.64    1.71
 -15   1   9    2.64    1.67
 -15   1   9    1.48    1.24
  14  -1  -9    0.14    0.71
 -14  -1   9    0.70    1.08
  14  -1  -9   -1.93    1.10
 -14  -1   9   -0.62    1.02
  14   1  -9    0.82    1.33
 -14   1   9   -0.41    1.36
 -14   1   9   -0.98    1.01
  13  -1  -9    3.06    0.94
 -13  -1   9    1.04    0.87
  13  -1  -9    0.59    0.68
 -13  -1   9    2.04    0.99
  13  -1  -9    0.75    1.01
 -13   1   9    1.15    1.13
  13   1  -9    1.61    1.20
 -13   1   9    1.02    0.94
  12  -1  -9   25.24    1.61
 -12  -1   9   24.23    1.65
  12  -1  -9   26.52    1.75
 -12  -1   9   24.13    1.79
  12  -1  -9   25.00    1.49
 -12   1   9   26.22    1.58
  12   1  -9   21.66    1.95
 -12   1   9   21.95    1.91
 -11  -1   9    2.54    0.65
  11  -1  -9    2.26    0.79
  11  -1  -9    0.95    0.65
 -11  -1   9    1.58    0.75
  11  -1  -9    2.18    0.66
 -11   1   9    1.29    0.90
 -11   1   9    1.64    0.68
  11   1  -9    0.47    0.87
  10  -1  -9   -0.09    0.59
 -10  -1   9    0.36    0.52
  10  -1  -9   -0.17    0.54
 -10  -1   9    0.65    0.70
  10   1  -9    0.46    0.76
[truncated: 418,248 more chars]
