# Supplementary material for: Intra­molecular 1,5-S⋯N σ-hole inter­action in (E)-N′-(pyridin-4-yl­methyl­idene)thio­phene-2-carbohydrazide
Source: Acta Crystallogr E Crystallogr Commun. 2020 Mar 17;76(Pt 4):557–61. doi: 10.1107/S2056989020003011 (PMC7133050; doi:10.1107/S2056989020003011)
Supplement: Supplementary file 2 [file e-76-00557-Isup2.hkl]

data_I                                                                          
_shelx_title ' s1 in P2(1)/n'                                                   
_shelx_refln_list_code          4                                               
_shelx_F_calc_maximum      127.71                                               
_exptl_crystal_F_000       480.00                                               
_reflns_d_resolution_high  0.6627                                               
                                                                                
loop_                                                                           
 _space_group_symop_operation_xyz                                               
 'x, y, z'                                                                      
 '-x+1/2, y+1/2, -z+1/2'                                                        
 '-x, -y, -z'                                                                   
 'x-1/2, -y-1/2, z-1/2'                                                         
                                                                                
_cell_length_a    12.0600                                                       
_cell_length_b     4.4531                                                       
_cell_length_c    19.9528                                                       
_cell_angle_alpha  90.000                                                       
_cell_angle_beta  102.228                                                       
_cell_angle_gamma  90.000                                                       
                                                                                
_shelx_F_squared_multiplier     1.000                                           
                                                                                
loop_                                                                           
 _refln_index_h                                                                 
 _refln_index_k                                                                 
 _refln_index_l                                                                 
 _refln_F_squared_calc                                                          
 _refln_F_squared_meas                                                          
 _refln_F_squared_sigma                                                         
 _refln_observed_status                                                         
   4   0   0      11071.29      10298.05       189.53 o                         
   6   0   0        414.17        460.44         7.06 o                         
   8   0   0        188.66        175.50         4.33 o                         
  10   0   0        266.57        271.00         6.84 o                         
  12   0   0        404.57        413.13        16.05 o                         
  14   0   0        278.38        283.16        12.90 o                         
  16   0   0        158.24        172.45        31.72 o                         
   1   1   0       1122.52       1136.99        12.99 o                         
   2   1   0       3869.87       3933.81        39.10 o                         
   3   1   0         15.72         20.33         0.93 o                         
   4   1   0          0.02         -0.38         0.67 o                         
   5   1   0        895.89        933.00        11.81 o                         
   6   1   0         13.71          9.14         0.98 o                         
   7   1   0        276.95        264.43         3.69 o                         
   8   1   0         67.53         71.90         2.93 o                         
   9   1   0         48.10         39.09         2.00 o                         
  10   1   0         19.31         13.84         2.41 o                         
  11   1   0        587.80        551.21         8.78 o                         
  12   1   0        141.40        143.15         6.30 o                         
  13   1   0        358.98        328.60         9.69 o                         
  14   1   0         69.64         68.79         6.40 o                         
  15   1   0        188.79        201.86         9.14 o                         
  16   1   0         50.56         55.57         8.87 o                         
  17   1   0        227.40        240.80        14.24 o                         
   0   2   0         86.00         73.93         3.54 o                         
   1   2   0         35.20         28.87         1.73 o                         
   2   2   0         39.53         44.92         1.86 o                         
   3   2   0        540.49        567.42         6.85 o                         
   4   2   0        540.78        532.75         6.67 o                         
   5   2   0        132.66        112.12         2.63 o                         
   6   2   0        308.47        330.43         4.81 o                         
   7   2   0        326.33        288.12         4.35 o                         
   8   2   0          9.30          6.39         1.71 o                         
   9   2   0         64.11         63.88         2.67 o                         
  10   2   0        168.30        168.07         4.55 o                         
  11   2   0          4.07         -0.01         3.30 o                         
  12   2   0         12.06         13.30         5.22 o                         
  13   2   0         26.27         23.02         5.49 o                         
  14   2   0        387.09        420.95        12.53 o                         
  15   2   0         51.08         50.93         9.44 o                         
  16   2   0          6.88          9.69        10.50 o                         
   1   3   0          8.13          5.25         2.26 o                         
   2   3   0       2393.59       2462.26        27.36 o                         
   3   3   0         22.48         31.88         2.96 o                         
   4   3   0        262.70        278.11         5.34 o                         
   5   3   0        740.17        765.68        11.17 o                         
   6   3   0       1504.20       1526.08        17.10 o                         
   7   3   0        126.13        136.04         4.09 o                         
   8   3   0          1.16          1.32         2.47 o                         
   9   3   0         25.27         28.43         3.15 o                         
  10   3   0        896.49        887.15        12.04 o                         
  11   3   0         16.52         15.99         4.10 o                         
  12   3   0        545.89        539.13        12.99 o                         
  13   3   0         67.28         82.87         8.73 o                         
  14   3   0         63.50         72.53         9.69 o                         
  15   3   0         47.72         54.40        11.12 o                         
   0   4   0        350.19        355.02        11.79 o                         
   1   4   0        557.16        557.75        10.91 o                         
   2   4   0          0.75          0.17         3.71 o                         
   3   4   0         45.09         53.23         4.31 o                         
   4   4   0        207.71        211.54         6.26 o                         
   5   4   0        132.32        151.90         5.63 o                         
   6   4   0          0.00         -3.23         3.51 o                         
   7   4   0         42.07         50.58         4.07 o                         
   8   4   0        290.62        298.05        10.25 o                         
   9   4   0         95.04        115.77         6.81 o                         
  10   4   0         62.23         76.70         7.00 o                         
  11   4   0        209.15        202.53        11.76 o                         
  12   4   0        434.72        457.62        17.67 o                         
  13   4   0         20.04         17.88         9.98 o                         
  14   4   0        350.11        321.27        15.58 o                         
   1   5   0         38.57         64.56        17.44 o                         
   2   5   0         61.84         66.21         8.34 o                         
   3   5   0         11.98          8.80         9.68 o                         
   4   5   0         82.09         90.43         6.82 o                         
   5   5   0        220.03        232.60        11.41 o                         
   6   5   0          7.74          2.16         6.10 o                         
   7   5   0        182.15        177.67         8.72 o                         
   8   5   0         61.25         74.02        10.76 o                         
   9   5   0          0.16          3.17         7.64 o                         
  10   5   0         10.81          1.93         8.35 o                         
  11   5   0          0.13        -10.29        10.29 o                         
   0   6   0        109.59        143.56        18.46 o                         
   1   6   0         93.93         89.54        10.05 o                         
   2   6   0          0.22        -10.41        10.41 o                         
   3   6   0        134.45        147.95        10.74 o                         
   4   6   0        309.19        313.78        16.32 o                         
   5   6   0        177.25        185.25        11.38 o                         
   6   6   0         36.64         29.70         9.99 o                         
   7   6   0          4.98          7.59        14.90 o                         
   8   6   0        109.46         81.06        52.13 o                         
 -17   0   1          4.10         25.84        13.11 o                         
 -15   0   1         87.60         77.48         9.17 o                         
 -13   0   1         11.68         16.91         6.02 o                         
 -11   0   1        319.48        331.63        10.72 o                         
  -9   0   1        215.06        212.08         5.42 o                         
  -7   0   1       3684.30       3842.09        54.89 o                         
  -5   0   1        475.87        571.01         8.58 o                         
  -3   0   1       1666.06       1673.67        21.11 o                         
   1   0   1        520.68        448.99        15.67 o                         
   3   0   1       2494.95       2461.95        28.85 o                         
   5   0   1       1587.69       1795.06        21.57 o                         
   7   0   1        184.26        256.42         4.72 o                         
   9   0   1        299.19        301.87         6.24 o                         
  11   0   1        672.57        678.68        19.49 o                         
  13   0   1        152.34        154.22         9.56 o                         
  15   0   1         92.64        106.77        10.69 o                         
  17   0   1         33.07         67.50        14.68 o                         
 -17   1   1          2.19         -0.93        10.73 o                         
 -16   1   1          0.80          0.60         8.45 o                         
 -15   1   1         59.68         60.11         7.08 o                         
 -14   1   1        129.34        130.10         7.17 o                         
 -13   1   1         19.18         20.65         4.96 o                         
 -12   1   1          2.05         -0.67         5.32 o                         
 -11   1   1        117.39        107.28         4.25 o                         
 -10   1   1        245.13        234.20         4.75 o                         
  -9   1   1       1626.32       1595.18        15.30 o                         
  -8   1   1          0.12          2.21         1.31 o                         
  -7   1   1       1318.99       1421.97        13.40 o                         
  -6   1   1       2390.32       2401.29        21.71 o                         
  -5   1   1        623.89        618.46         6.40 o                         
  -4   1   1       1517.63       1591.92        15.01 o                         
  -3   1   1       1259.70       1297.34        12.25 o                         
  -2   1   1        449.27        428.49         4.64 o                         
  -1   1   1       5859.14       5420.08        51.41 o                         
   0   1   1        166.94        190.42         2.93 o                         
   1   1   1        913.80        883.70        10.31 o                         
   2   1   1       1258.30       1235.91        12.18 o                         
   3   1   1        170.31        151.04         1.97 o                         
   4   1   1         49.12         38.48         1.16 o                         
   5   1   1         22.24         14.53         1.01 o                         
   6   1   1          0.35          1.07         1.06 o                         
   7   1   1          8.32          6.91         1.28 o                         
   8   1   1       1222.89       1212.21        11.51 o                         
   9   1   1        167.66        154.92         3.67 o                         
  10   1   1        148.42        139.68         4.10 o                         
  11   1   1        125.34        127.24         5.94 o                         
  12   1   1        382.32        369.12         8.80 o                         
  13   1   1         37.47         45.30         5.57 o                         
  14   1   1        114.67        119.04         8.02 o                         
  15   1   1         33.60         30.45         7.48 o                         
  16   1   1        238.75        257.26        12.62 o                         
  17   1   1          0.51         -2.07        11.50 o                         
 -17   2   1         60.69         58.45        14.31 o                         
 -16   2   1        262.05        251.64        12.44 o                         
 -15   2   1          4.22         14.56         8.90 o                         
 -14   2   1          0.27          8.60         5.60 o                         
 -13   2   1          3.47          0.20         4.62 o                         
 -12   2   1        778.66        791.30        12.45 o                         
 -11   2   1        362.14        365.95         7.01 o                         
 -10   2   1          2.10          1.04         2.46 o                         
  -9   2   1       1041.08        983.90        11.91 o                         
  -8   2   1       1387.98       1339.89        13.23 o                         
  -7   2   1          4.76          9.78         1.45 o                         
  -6   2   1        433.92        441.16         6.16 o                         
  -5   2   1         23.75         23.20         1.96 o                         
  -4   2   1       1022.66       1059.33        10.70 o                         
  -3   2   1         45.48         51.89         1.98 o                         
  -2   2   1       1779.02       1857.97        19.37 o                         
  -1   2   1        474.12        482.48         6.83 o                         
   0   2   1        168.23        146.29         3.13 o                         
   1   2   1        163.93        132.93         2.94 o                         
   2   2   1         20.56         11.44         1.46 o                         
   3   2   1        111.24        124.01         3.66 o                         
   4   2   1          0.87          1.91         1.30 o                         
   5   2   1        183.84        180.32         3.16 o                         
   6   2   1        600.00        563.33         8.81 o                         
   7   2   1        282.11        289.86         4.54 o                         
   8   2   1        240.39        241.59         4.30 o                         
   9   2   1        122.40        131.51         3.90 o                         
  10   2   1        902.55        845.47        11.05 o                         
  11   2   1         80.03         74.91         4.08 o                         
  12   2   1         16.41         13.72         4.55 o                         
  13   2   1        230.38        257.54         9.67 o                         
  14   2   1        487.26        507.77        14.05 o                         
  15   2   1        214.04        229.58        11.14 o                         
  16   2   1          9.88         -6.12        11.65 o                         
 -16   3   1          2.77         33.60        15.68 o                         
 -15   3   1        145.79        160.91        13.33 o                         
 -14   3   1         50.11         45.42         9.12 o                         
 -13   3   1        476.85        451.51        15.43 o                         
 -12   3   1         25.15         27.87         5.24 o                         
 -11   3   1          9.64          8.85         4.85 o                         
 -10   3   1          0.05         -3.95         3.95 o                         
  -9   3   1        517.86        511.31         8.47 o                         
  -8   3   1        286.86        281.29         5.86 o                         
  -7   3   1         35.33         37.26         2.61 o                         
  -6   3   1          7.90          9.84         2.11 o                         
  -5   3   1        211.73        200.46         4.40 o                         
  -4   3   1        113.41        113.60         4.00 o                         
  -3   3   1        243.14        259.96         5.29 o                         
  -2   3   1        518.93        554.71        11.88 o                         
  -1   3   1        196.40        173.54         4.85 o                         
   0   3   1        351.84        403.44         6.62 o                         
   1   3   1        252.47        259.14         5.07 o                         
   2   3   1        651.48        734.70         9.07 o                         
   3   3   1        194.15        188.41         4.43 o                         
   4   3   1         11.50         19.40         2.63 o                         
   5   3   1        553.90        578.13         8.08 o                         
   6   3   1        421.45        395.64         6.87 o                         
   7   3   1         19.64         20.06         2.52 o                         
   8   3   1        610.09        593.71         8.68 o                         
   9   3   1        424.60        437.47         7.68 o                         
  10   3   1          3.13          1.04         3.96 o                         
  11   3   1          0.13          5.71         4.71 o                         
  12   3   1        105.08        115.44         7.09 o                         
  13   3   1        320.65        341.24        12.87 o                         
  14   3   1          6.86         10.31         9.37 o                         
  15   3   1         11.73          6.24        11.64 o                         
 -14   4   1         55.63         50.15        11.95 o                         
 -13   4   1         71.44         63.30        10.33 o                         
 -12   4   1          0.82         -6.53        10.00 o                         
 -11   4   1          7.18          1.40         6.90 o                         
 -10   4   1         98.03        106.59         8.25 o                         
  -9   4   1          0.08         -5.00         5.00 o                         
  -8   4   1        332.18        323.21         8.38 o                         
  -7   4   1          0.29         -3.92         3.92 o                         
  -6   4   1        295.43        313.34         7.92 o                         
  -5   4   1          4.39         10.06         3.44 o                         
  -4   4   1        598.75        570.78        10.54 o                         
  -3   4   1        381.03        385.47         9.50 o                         
  -2   4   1        185.06        188.64         6.24 o                         
  -1   4   1         25.26         31.56         3.92 o                         
   0   4   1         86.26         84.96         4.82 o                         
   1   4   1        577.39        572.67        13.30 o                         
   2   4   1         83.40         84.33         5.51 o                         
   3   4   1          8.38          7.10         3.23 o                         
   4   4   1          7.56         16.07         4.06 o                         
   5   4   1        227.86        226.11         6.70 o                         
   6   4   1         84.59         84.22         4.25 o                         
   7   4   1         53.32         55.19         4.22 o                         
   8   4   1         61.29         63.49         4.78 o                         
   9   4   1         42.86         54.14         4.76 o                         
  10   4   1        207.50        224.87         9.27 o                         
  11   4   1         10.70          7.81         7.08 o                         
  12   4   1         12.37         11.40         8.01 o                         
  13   4   1         80.16         70.52        11.04 o                         
  14   4   1         61.68         90.36        14.65 o                         
 -11   5   1         28.28         25.49        10.45 o                         
 -10   5   1        355.77        376.97        16.31 o                         
  -9   5   1          0.22         11.74         7.63 o                         
  -8   5   1        130.03        142.31         8.86 o                         
  -7   5   1         21.27         16.72         6.80 o                         
  -6   5   1         77.37         66.21         7.81 o                         
  -5   5   1         71.49         75.25         7.67 o                         
  -4   5   1         27.56         31.34         6.88 o                         
  -3   5   1         33.62         41.26         8.50 o                         
  -2   5   1        416.53        425.52        34.43 o                         
  -1   5   1          4.48         12.49         8.00 o                         
   0   5   1         27.46         37.70         7.89 o                         
   1   5   1         41.56         64.41        13.51 o                         
   2   5   1        216.56        218.30        11.42 o                         
   3   5   1         32.48         32.56         9.19 o                         
   4   5   1         96.26         98.80         6.64 o                         
   5   5   1         26.65         31.85         6.25 o                         
   6   5   1        153.26        148.67         7.61 o                         
   7   5   1          0.48         -5.96         5.96 o                         
   8   5   1        271.99        262.96        18.82 o                         
   9   5   1         18.35         20.28         7.78 o                         
  10   5   1          6.36         15.43         8.63 o                         
  11   5   1         83.38         85.13        17.12 o                         
  -8   6   1         27.71         17.50        11.00 o                         
  -7   6   1         30.23         40.80        10.25 o                         
  -6   6   1          3.01          9.18         9.25 o                         
  -5   6   1        171.32        160.26        11.76 o                         
  -4   6   1         22.26         15.51        10.25 o                         
  -3   6   1        140.08        149.96         9.57 o                         
  -2   6   1        130.56        137.51        10.56 o                         
  -1   6   1          0.00         -0.80         8.79 o                         
   0   6   1         26.73         50.29         9.43 o                         
   1   6   1         82.53         88.97        13.80 o                         
   2   6   1        343.74        302.86        15.39 o                         
   3   6   1        403.08        388.50        15.95 o                         
   4   6   1          8.79          0.33         8.06 o                         
   5   6   1        116.13        117.05        10.24 o                         
   6   6   1         14.34          1.21         9.08 o                         
   7   6   1          0.02         -5.85        10.12 o                         
 -16   0   2         22.20         19.84        10.52 o                         
 -14   0   2        161.27        171.46        10.18 o                         
 -12   0   2        534.14        505.37        13.68 o                         
 -10   0   2       1974.11       1930.90        28.30 o                         
  -8   0   2         63.45         89.92         4.26 o                         
  -6   0   2        783.70        724.07        11.28 o                         
  -4   0   2       1278.62       1168.97        16.28 o                         
  -2   0   2       2673.23       2417.45        39.76 o                         
   2   0   2       1555.57       1395.38        17.64 o                         
   4   0   2       6845.01       6587.18        76.40 o                         
   6   0   2        173.59        217.34         4.26 o                         
   8   0   2        347.28        356.17         6.69 o                         
  10   0   2       1036.94        934.95        14.24 o                         
  12   0   2        722.43        707.31        17.70 o                         
  14   0   2        103.87        106.61        11.83 o                         
  16   0   2        523.59        564.80        25.89 o                         
 -17   1   2        245.00        278.14        21.97 o                         
 -16   1   2        388.34        401.56        16.10 o                         
 -15   1   2         61.40         55.03         6.86 o                         
 -14   1   2         36.44         25.74         5.62 o                         
 -13   1   2        649.91        642.11        13.63 o                         
 -12   1   2        652.42        652.45        11.39 o                         
 -11   1   2        163.52        182.99         5.08 o                         
 -10   1   2         66.47         63.91         2.90 o                         
  -9   1   2        137.68        123.70         3.05 o                         
  -8   1   2        482.74        468.76         5.48 o                         
  -7   1   2        162.66        174.97         2.91 o                         
  -6   1   2         15.99         17.55         1.18 o                         
  -5   1   2        331.15        327.16         3.91 o                         
  -4   1   2        359.91        310.78         3.66 o                         
  -3   1   2         76.78        119.61         1.86 o                         
  -2   1   2       2991.37       3004.61        28.71 o                         
  -1   1   2       1112.36       1081.82        11.37 o                         
   0   1   2       4396.44       4137.49        43.14 o                         
   1   1   2        631.58        606.86         6.35 o                         
   2   1   2        368.87        354.58         3.85 o                         
   3   1   2        527.91        562.22         5.37 o                         
   4   1   2          0.04          1.06         0.69 o                         
   5   1   2       4472.14       4550.06        40.91 o                         
   6   1   2         48.43         67.07         1.95 o                         
   7   1   2         63.72         78.00         2.11 o                         
   8   1   2        313.76        296.40         4.47 o                         
   9   1   2       1327.36       1304.75        13.08 o                         
  10   1   2        377.63        360.00         6.64 o                         
  11   1   2          8.70          9.48         3.30 o                         
  12   1   2          0.15          2.18         4.24 o                         
  13   1   2        133.67        134.67         9.81 o                         
  14   1   2         34.75         42.30         6.64 o                         
  15   1   2          2.40          1.77         7.43 o                         
  16   1   2         35.97         35.51        10.64 o                         
  17   1   2          3.23         25.41        12.29 o                         
 -17   2   2         28.00         35.26        12.89 o                         
 -16   2   2          1.37        -10.44        10.44 o                         
 -15   2   2        310.09        328.55        16.07 o                         
 -14   2   2          2.40         10.76         7.23 o                         
 -13   2   2          0.54          5.84         4.39 o                         
 -12   2   2        176.99        174.52         6.27 o                         
 -11   2   2        184.84        191.55         5.42 o                         
 -10   2   2         28.88         33.47         2.45 o                         
  -9   2   2        557.34        529.63         6.94 o                         
  -8   2   2       1755.42       1690.27        16.23 o                         
  -7   2   2       1128.64       1102.07        11.36 o                         
  -6   2   2       1210.81       1208.16        12.20 o                         
  -5   2   2        130.97        109.44         2.86 o                         
  -4   2   2        568.12        625.47         7.09 o                         
  -3   2   2        731.34        764.14         8.36 o                         
  -2   2   2        924.28        955.53        10.59 o                         
  -1   2   2       2580.17       2532.43        28.78 o                         
   0   2   2        420.05        446.20         5.76 o                         
   1   2   2          4.80          6.96         1.37 o                         
   2   2   2        106.39         93.77         3.24 o                         
   3   2   2        346.38        304.21         4.62 o                         
   4   2   2        813.62        839.66         8.83 o                         
   5   2   2        163.31        183.42         3.31 o                         
   6   2   2         73.99         80.91         3.65 o                         
   7   2   2       2035.89       1969.83        18.58 o                         
   8   2   2         80.04         69.55         2.69 o                         
   9   2   2         52.22         57.92         2.97 o                         
  10   2   2          3.80          4.46         2.79 o                         
  11   2   2       1485.90       1454.81        18.07 o                         
  12   2   2          2.86         -4.62         4.62 o                         
  13   2   2         26.83         26.93         6.47 o                         
  14   2   2          0.00          0.88         7.22 o                         
  15   2   2        277.10        274.55        11.59 o                         
  16   2   2         42.42         46.73        12.84 o                         
 -16   3   2          9.43         34.06        16.38 o                         
 -15   3   2          0.14         12.75        11.01 o                         
 -14   3   2         77.66         88.25         9.33 o                         
 -13   3   2         92.26         99.09         8.23 o                         
 -12   3   2        255.64        252.74         8.43 o                         
 -11   3   2         16.23         18.52         5.02 o                         
 -10   3   2         14.53         11.37         2.93 o                         
  -9   3   2        120.31        121.67         4.09 o                         
  -8   3   2        115.12        119.62         3.79 o                         
  -7   3   2          0.12         -0.39         2.16 o                         
  -6   3   2        106.66         98.89         4.11 o                         
  -5   3   2         58.90         66.32         2.73 o                         
  -4   3   2        228.61        205.36         4.56 o                         
  -3   3   2        323.42        356.02         6.04 o                         
  -2   3   2          0.52          2.13         2.19 o                         
  -1   3   2         28.00         37.57         2.71 o                         
   0   3   2       1659.52       1706.15        19.52 o                         
   1   3   2         97.24        109.82         3.59 o                         
   2   3   2       1195.37       1214.82        13.29 o                         
   3   3   2         71.11         82.83         2.84 o                         
   4   3   2       1519.99       1567.04        16.00 o                         
   5   3   2        157.08        184.07         5.65 o                         
   6   3   2       3008.97       2926.93        36.04 o                         
   7   3   2        322.91        302.41         7.09 o                         
   8   3   2         42.15         50.91         3.54 o                         
   9   3   2        360.26        370.24         8.23 o                         
  10   3   2        475.34        476.91        10.97 o                         
  11   3   2        378.21        378.78         9.09 o                         
  12   3   2        125.00        123.95         7.46 o                         
  13   3   2        132.27        121.23         9.16 o                         
  14   3   2        263.54        265.02        12.70 o                         
  15   3   2         34.61         39.49        11.99 o                         
 -14   4   2        246.38        228.61        14.20 o                         
 -13   4   2         17.42         26.25         9.34 o                         
 -12   4   2          1.11         -0.72         8.32 o                         
 -11   4   2        410.40        384.27        12.72 o                         
 -10   4   2        221.64        221.38         9.22 o                         
  -9   4   2         11.82          6.35         6.63 o                         
  -8   4   2         90.46         94.37         5.70 o                         
  -7   4   2       1078.45       1066.93        18.06 o                         
  -6   4   2        119.01        115.35         5.39 o                         
  -5   4   2         39.57         50.96         3.73 o                         
  -4   4   2         58.76         61.96         5.47 o                         
  -3   4   2        130.84        142.74         7.66 o                         
  -2   4   2        205.89        207.28         6.81 o                         
  -1   4   2         13.26          6.75         4.54 o                         
   0   4   2          0.00          0.35         3.52 o                         
   1   4   2          0.64          2.45         3.79 o                         
   2   4   2         45.85         53.28         4.30 o                         
   3   4   2        135.83        139.57         4.71 o                         
   4   4   2         37.34         41.27         3.64 o                         
   5   4   2         86.88         90.57         4.09 o                         
   6   4   2        124.85        140.62         6.49 o                         
   7   4   2        230.84        227.43         6.70 o                         
   8   4   2          4.32          3.47         4.26 o                         
   9   4   2         21.19         18.07         5.41 o                         
  10   4   2         14.72         18.84         6.21 o                         
  11   4   2         58.97         65.60         7.78 o                         
  12   4   2         11.03         27.19         9.06 o                         
  13   4   2         58.35         74.17        12.83 o                         
 -12   5   2         96.06         76.91        12.69 o                         
 -11   5   2          0.01         -6.14        10.72 o                         
 -10   5   2         50.96         46.68         9.39 o                         
  -9   5   2         98.78         86.08         8.82 o                         
  -8   5   2        198.37        218.49        11.87 o                         
  -7   5   2         74.01         78.08         8.58 o                         
  -6   5   2          0.63          3.02         6.86 o                         
  -5   5   2         40.04         53.52         7.47 o                         
  -4   5   2         97.37         81.83         6.81 o                         
  -3   5   2        118.02        135.71         8.61 o                         
  -2   5   2         53.34         69.84        18.46 o                         
  -1   5   2          0.24          3.77         6.74 o                         
   0   5   2         18.66         23.04         7.09 o                         
   1   5   2        158.30        143.96         8.01 o                         
   2   5   2          3.59          7.45         8.55 o                         
   3   5   2         10.14         14.55         5.60 o                         
   4   5   2        186.44        193.53         7.49 o                         
   5   5   2         42.66         36.60         5.96 o                         
   6   5   2         95.88        102.24        10.05 o                         
   7   5   2         41.21         38.40         6.53 o                         
   8   5   2         64.54         63.03         7.41 o                         
   9   5   2        149.01        144.66         9.10 o                         
  10   5   2         21.03          7.85        10.49 o                         
  11   5   2         20.33         14.61        14.75 o                         
  -8   6   2          0.14         19.82        13.12 o                         
  -7   6   2          1.02         -2.96        10.04 o                         
  -6   6   2        119.59        117.72        11.98 o                         
  -5   6   2          8.44          5.28        16.61 o                         
  -4   6   2        115.41        115.20        11.83 o                         
  -3   6   2         11.25          6.81         8.06 o                         
  -2   6   2         13.81          4.24         8.92 o                         
  -1   6   2          5.62          6.37         9.07 o                         
   0   6   2         80.92         77.60        11.20 o                         
   1   6   2        113.89        123.44        12.05 o                         
   2   6   2          9.15          5.47         8.14 o                         
   3   6   2         28.74         44.45         8.89 o                         
   4   6   2         29.64         35.58         8.30 o                         
   5   6   2        100.08        108.12        12.01 o                         
   6   6   2        408.50        436.66        17.61 o                         
   7   6   2          2.28          7.28        23.49 o                         
 -17   0   3        529.46        501.49        29.11 o                         
 -15   0   3        141.31        145.74        10.86 o                         
 -13   0   3        591.36        584.60        15.68 o                         
 -11   0   3        495.70        447.86        16.92 o                         
  -9   0   3        953.42        965.06        14.89 o                         
  -7   0   3        478.28        537.19         9.40 o                         
  -5   0   3        144.59        119.48         2.85 o                         
  -3   0   3        305.11        304.82         4.77 o                         
  -1   0   3       6270.59       5494.35       127.26 o                         
   1   0   3       4565.96       4202.73        61.68 o                         
   3   0   3       3449.75       3487.19        40.74 o                         
   5   0   3         45.97         83.61         2.71 o                         
   7   0   3       1120.55       1225.92        15.65 o                         
   9   0   3        842.06        779.71        11.40 o                         
  11   0   3        312.41        233.34        11.53 o                         
  13   0   3          7.44          3.67         7.11 o                         
  15   0   3        233.26        276.30        15.29 o                         
  17   0   3         10.32         17.95        15.76 o                         
 -17   1   3         15.08         19.06        10.55 o                         
 -16   1   3        655.62        625.03        18.63 o                         
 -15   1   3          6.51          5.31         7.20 o                         
 -14   1   3         57.14         67.83         5.55 o                         
 -13   1   3         61.28         60.12         4.17 o                         
 -12   1   3        552.87        549.66        10.15 o                         
 -11   1   3         39.49         38.22         3.09 o                         
 -10   1   3         17.79         20.80         2.28 o                         
  -9   1   3         56.47         46.64         2.09 o                         
  -8   1   3        289.74        312.97         4.42 o                         
  -7   1   3         51.52         63.10         1.70 o                         
  -6   1   3       1913.48       1964.74        19.49 o                         
  -5   1   3        239.51        270.42         4.24 o                         
  -4   1   3          8.82          9.40         0.90 o                         
  -3   1   3       1579.66       1649.82        16.75 o                         
  -1   1   3       4091.10       3982.18        37.93 o                         
   0   1   3       3329.69       3318.78        30.42 o                         
   1   1   3        732.35        786.67         7.63 o                         
   2   1   3       4415.97       4231.96        37.29 o                         
   3   1   3         23.04         16.61         0.75 o                         
   4   1   3         73.83         67.84         1.89 o                         
   5   1   3         11.83         13.23         1.06 o                         
   6   1   3        941.21        915.03         8.76 o                         
   7   1   3        246.66        246.80         3.89 o                         
   8   1   3         51.15         51.29         2.23 o                         
   9   1   3         16.09         11.09         2.16 o                         
  10   1   3        402.26        380.78         6.71 o                         
  11   1   3         31.11         39.13         3.61 o                         
  12   1   3        152.75        159.88         6.50 o                         
  13   1   3          0.01          2.79         5.33 o                         
  14   1   3         95.29         88.89         7.39 o                         
  15   1   3          0.83         -8.26         8.26 o                         
  16   1   3        167.70        162.40        10.52 o                         
  17   1   3         18.61         23.94        12.52 o                         
 -17   2   3          4.08         -8.32        14.44 o                         
 -16   2   3         66.74         66.54        11.27 o                         
 -15   2   3        268.15        284.93        12.84 o                         
 -14   2   3        442.10        421.95        13.33 o                         
 -13   2   3         43.23         35.26         6.15 o                         
 -12   2   3        108.73        114.26         6.07 o                         
 -11   2   3         10.98          9.29         4.20 o                         
 -10   2   3        145.83        146.86         5.21 o                         
  -9   2   3          0.95          2.22         1.71 o                         
  -8   2   3        757.88        763.52         8.33 o                         
  -7   2   3         69.76         71.74         2.41 o                         
  -6   2   3        121.43        120.55         2.92 o                         
  -5   2   3        182.61        217.29         3.67 o                         
  -4   2   3       4594.35       4971.87        55.14 o                         
  -3   2   3        973.48       1019.05        11.14 o                         
  -2   2   3       1206.38       1404.30        15.03 o                         
  -1   2   3        306.43        358.54         4.95 o                         
   0   2   3       1359.11       1325.97        14.17 o                         
   1   2   3        459.05        451.40         7.11 o                         
   2   2   3        417.29        467.30         5.68 o                         
   3   2   3        630.39        635.47         7.60 o                         
   4   2   3       1808.71       1829.32        20.29 o                         
   5   2   3        608.19        616.50         7.56 o                         
   6   2   3          4.71          2.97         1.30 o                         
   7   2   3         33.26         30.28         2.06 o                         
   8   2   3       1146.92       1107.49        12.94 o                         
   9   2   3         25.79         29.37         2.57 o                         
  10   2   3        115.41        107.05         4.08 o                         
  11   2   3          2.96          3.01         3.47 o                         
  12   2   3        217.56        189.47         6.58 o                         
  13   2   3        107.63        113.13         7.40 o                         
  14   2   3         78.73         89.73         9.51 o                         
  15   2   3          3.57          0.17         8.90 o                         
  16   2   3          0.12        -14.97        14.97 o                         
 -16   3   3         10.69         14.38        11.93 o                         
 -15   3   3         38.94         42.28        12.96 o                         
 -14   3   3          6.76         -7.48         8.31 o                         
 -13   3   3        137.42        145.47         8.50 o                         
 -12   3   3          0.24          3.21         5.95 o                         
 -11   3   3        130.34        132.60         6.19 o                         
 -10   3   3          0.03         -2.79         2.79 o                         
  -9   3   3         47.37         44.41         3.64 o                         
  -8   3   3         55.64         67.91         4.54 o                         
  -7   3   3        287.40        279.19         5.81 o                         
  -6   3   3         11.08          6.16         2.08 o                         
  -5   3   3         29.10         28.55         2.31 o                         
  -4   3   3         52.23         72.31         2.76 o                         
  -3   3   3        704.66        716.49        10.08 o                         
  -2   3   3        286.29        335.53         6.21 o                         
  -1   3   3        245.82        230.16         5.21 o                         
   0   3   3         12.81         13.60         2.28 o                         
   1   3   3        372.95        370.11         5.53 o                         
   2   3   3          8.85          9.42         2.10 o                         
   3   3   3         26.03         23.21         2.33 o                         
   4   3   3         20.03         22.16         2.37 o                         
   5   3   3         23.54         22.36         2.01 o                         
   6   3   3       1182.52       1189.64        16.55 o                         
   7   3   3        196.34        195.97         5.88 o                         
   8   3   3        333.64        328.36         7.30 o                         
   9   3   3          7.86          9.91         3.33 o                         
  10   3   3        500.47        493.28        10.18 o                         
  11   3   3        264.08        249.44         9.16 o                         
  12   3   3         39.26         32.42         7.22 o                         
  13   3   3        199.68        189.84        10.06 o                         
  14   3   3          2.21         14.86         9.54 o                         
  15   3   3         67.31         71.83        15.03 o                         
 -14   4   3        269.47        257.68        13.65 o                         
 -13   4   3         11.99          6.03         9.04 o                         
 -12   4   3        105.33         92.23         8.95 o                         
 -11   4   3        318.80        349.70        13.03 o                         
 -10   4   3         58.80         60.57         6.38 o                         
  -9   4   3        113.15        119.44         5.57 o                         
  -8   4   3         58.84         66.38         5.49 o                         
  -7   4   3         22.07         31.11         5.04 o                         
  -6   4   3         24.22         30.02         4.08 o                         
  -5   4   3        334.64        341.58         8.85 o                         
  -4   4   3        120.22        115.83         6.32 o                         
  -3   4   3        124.63        125.60         8.25 o                         
  -2   4   3         10.89         16.57         3.73 o                         
  -1   4   3          0.08          4.10         3.53 o                         
   0   4   3       1194.54       1161.93        17.47 o                         
   1   4   3          0.55         -3.34         3.34 o                         
   2   4   3        165.95        174.13         5.92 o                         
   3   4   3         28.23         35.34         3.27 o                         
   4   4   3        137.62        141.58         6.84 o                         
   5   4   3          0.10          2.24         3.34 o                         
   6   4   3         91.45         89.10         4.39 o                         
   7   4   3         28.85         31.99         4.20 o                         
   8   4   3        240.56        245.97        12.49 o                         
   9   4   3         65.28         55.84         5.98 o                         
  10   4   3        243.18        256.08        10.95 o                         
  11   4   3        131.72        140.98         9.56 o                         
  12   4   3          3.42         -3.43         8.80 o                         
  13   4   3        123.57        149.00        18.18 o                         
 -12   5   3         25.73         21.51        11.94 o                         
 -11   5   3          5.75          1.68         9.96 o                         
 -10   5   3        178.72        172.66        10.65 o                         
  -9   5   3          1.78         -7.68         7.68 o                         
  -8   5   3         67.49         57.29         8.31 o                         
  -7   5   3         10.42          9.60         7.58 o                         
  -6   5   3        124.69        139.29         9.66 o                         
  -5   5   3          0.44         -3.28         7.19 o                         
  -4   5   3        264.20        251.90        10.68 o                         
  -3   5   3         21.87         25.90         7.35 o                         
  -2   5   3        420.22        434.78        31.13 o                         
  -1   5   3        363.67        349.87        12.83 o                         
   0   5   3        239.21        229.28        11.19 o                         
   1   5   3         83.90         89.39         6.98 o                         
   2   5   3       1278.90       1249.30        20.24 o                         
   3   5   3        421.92        426.29        12.74 o                         
   4   5   3         35.00         38.46         5.86 o                         
   5   5   3         27.85         27.21         5.52 o                         
   6   5   3        297.37        297.36        15.17 o                         
   7   5   3         28.44         20.81         6.07 o                         
   8   5   3         24.67         22.01         6.91 o                         
   9   5   3          8.73          2.69         7.81 o                         
  10   5   3        144.77        148.17        13.46 o                         
  11   5   3         16.97         -1.46        14.99 o                         
  -8   6   3         30.65         32.03        11.21 o                         
  -7   6   3          1.99          0.32        10.37 o                         
  -6   6   3          8.35          5.59        12.79 o                         
  -5   6   3          4.08         17.47        10.38 o                         
  -4   6   3          0.14          1.96        10.75 o                         
  -3   6   3          1.89         -3.29         9.43 o                         
  -2   6   3          3.37         -3.40         8.74 o                         
  -1   6   3         51.07         53.23        10.70 o                         
   0   6   3          9.64         17.76         9.24 o                         
   1   6   3          2.04          4.27         9.49 o                         
   2   6   3         55.98         56.79         8.57 o                         
   3   6   3        286.43        275.24        12.39 o                         
   4   6   3          3.09          1.03         9.48 o                         
   5   6   3         42.53         29.77         8.86 o                         
   6   6   3          0.46         -0.21        22.61 o                         
   7   6   3         11.71         20.66        16.84 o                         
 -18   0   4        114.46         93.00        22.11 o                         
 -16   0   4        182.19        211.45        14.10 o                         
 -14   0   4        275.56        260.74         9.90 o                         
 -12   0   4         58.63         55.32         5.92 o                         
 -10   0   4        522.31        508.94        14.07 o                         
  -8   0   4       2099.36       2099.23        29.45 o                         
  -6   0   4        442.12        471.15         7.50 o                         
  -4   0   4       1586.28       1566.62        26.18 o                         
  -2   0   4       5926.21       5483.39        73.30 o                         
   0   0   4       8229.57       7609.39       176.06 o                         
   2   0   4         80.54         80.61         3.98 o                         
   4   0   4         69.16         94.65         2.75 o                         
   6   0   4       1341.49       1414.76        18.76 o                         
   8   0   4         86.53        114.91         3.90 o                         
  10   0   4       1346.29       1265.94        18.38 o                         
  12   0   4         77.50         73.73         7.50 o                         
  14   0   4       1023.74       1031.85        26.12 o                         
  16   0   4          4.32         17.53        13.36 o                         
 -17   1   4          1.37         13.28         9.89 o                         
 -16   1   4         10.59         -7.91         9.26 o                         
 -15   1   4          0.17         -6.88         6.88 o                         
 -14   1   4        253.85        249.98         9.87 o                         
 -13   1   4         10.30         13.60         3.01 o                         
 -12   1   4          2.46          2.61         2.90 o                         
 -11   1   4        360.69        343.10         6.74 o                         
 -10   1   4        205.03        207.35         4.66 o                         
  -9   1   4         15.88         13.87         2.09 o                         
  -8   1   4         34.97         37.57         1.91 o                         
  -7   1   4         26.02         24.99         1.60 o                         
  -6   1   4       1625.54       1715.28        17.14 o                         
  -5   1   4        375.38        356.84         4.75 o                         
  -4   1   4         26.09         35.96         1.47 o                         
  -3   1   4       4859.83       4793.40        43.83 o                         
  -2   1   4      16308.99      14758.35       341.56 o                         
  -1   1   4       2880.45       2852.79        26.24 o                         
   0   1   4       2009.76       2030.17        17.55 o                         
   1   1   4       1606.70       1615.97        18.36 o                         
   2   1   4        147.44        142.14         2.21 o                         
   3   1   4        316.05        295.86         3.94 o                         
   4   1   4       1031.23       1087.21         9.96 o                         
   5   1   4         16.34         17.96         1.35 o                         
   6   1   4        350.02        385.69         4.53 o                         
   7   1   4        279.55        288.02         4.17 o                         
   8   1   4        126.05        136.62         3.27 o                         
   9   1   4        133.99        146.07         3.81 o                         
  10   1   4         72.75         67.46         3.29 o                         
  11   1   4        436.19        393.19         8.07 o                         
  12   1   4         90.16         99.16         5.02 o                         
  13   1   4         93.04        101.35         6.76 o                         
  14   1   4          9.41          3.66         6.89 o                         
  15   1   4        115.81        132.14         9.20 o                         
  16   1   4         59.31         89.93        11.44 o                         
 -17   2   4        131.31        148.46        12.33 o                         
 -16   2   4         47.06         49.86        10.23 o                         
 -15   2   4          3.62          1.81         9.30 o                         
 -14   2   4         59.18         61.87         7.34 o                         
 -13   2   4        186.72        196.87         8.72 o                         
 -12   2   4        251.40        262.89         9.57 o                         
 -11   2   4        541.29        553.42        10.78 o                         
 -10   2   4        210.76        197.70         6.90 o                         
  -9   2   4        558.77        537.37         7.98 o                         
  -8   2   4        617.63        585.46         7.92 o                         
  -7   2   4        146.24        145.83         3.12 o                         
  -6   2   4        591.42        607.58         7.14 o                         
  -5   2   4        129.70        154.96         3.06 o                         
  -4   2   4        768.48        796.47         9.02 o                         
  -3   2   4       2742.23       2768.18        29.72 o                         
  -2   2   4        567.21        594.99         7.57 o                         
  -1   2   4        110.19        122.68         2.58 o                         
   0   2   4        174.10        146.27         3.91 o                         
   1   2   4        272.94        257.35         4.47 o                         
   2   2   4        759.18        858.13         9.19 o                         
   3   2   4        123.01        143.21         3.01 o                         
   4   2   4       1741.42       1957.40        21.47 o                         
   5   2   4         65.49         52.58         2.06 o                         
   6   2   4         19.03         19.31         1.62 o                         
   7   2   4        215.34        210.84         4.00 o                         
   8   2   4        189.27        193.50         4.40 o                         
   9   2   4        444.44        433.68         7.64 o                         
  10   2   4        246.65        240.63         6.00 o                         
  11   2   4        212.44        208.52         6.39 o                         
  12   2   4         26.12         33.72         4.92 o                         
  13   2   4         62.25         61.25         7.21 o                         
  14   2   4        286.60        291.84        11.94 o                         
  15   2   4        147.80        157.76        11.35 o                         
  16   2   4         17.09          2.28        12.34 o                         
 -16   3   4         67.03         41.54        12.28 o                         
 -15   3   4          0.31         -2.66         9.57 o                         
 -14   3   4        157.52        164.06         9.76 o                         
 -13   3   4          2.85          6.11         6.93 o                         
 -12   3   4         28.15         26.92         6.26 o                         
 -11   3   4         11.65         12.10         4.96 o                         
 -10   3   4        525.21        530.18        10.75 o                         
  -9   3   4          2.88         -1.01         2.51 o                         
  -8   3   4         52.95         52.55         3.00 o                         
  -7   3   4         60.96         74.50         3.97 o                         
  -6   3   4       1050.57       1009.09        11.15 o                         
  -5   3   4        262.41        258.48         5.46 o                         
  -4   3   4        281.12        261.77         5.82 o                         
  -3   3   4        247.81        251.42         5.54 o                         
  -2   3   4        455.96        451.55         7.33 o                         
  -1   3   4         12.01         13.50         1.80 o                         
   0   3   4          0.19         -0.72         2.03 o                         
   1   3   4          8.86          9.32         1.87 o                         
   2   3   4        367.66        373.97         8.45 o                         
   3   3   4         14.65         19.55         1.79 o                         
   4   3   4        405.75        385.07         6.18 o                         
   5   3   4          8.90          8.16         1.91 o                         
   6   3   4          1.77          0.81         2.01 o                         
   7   3   4          5.95          7.38         2.59 o                         
   8   3   4        830.09        819.16        12.04 o                         
   9   3   4        394.39        386.74         8.22 o                         
  10   3   4         15.45         17.91         4.68 o                         
  11   3   4         21.28         15.61         6.41 o                         
  12   3   4        733.10        728.25        16.96 o                         
  13   3   4        294.04        331.69        14.24 o                         
  14   3   4          7.28         -9.98         9.98 o                         
  15   3   4         22.78          0.46        14.07 o                         
 -14   4   4          1.00         20.22        13.20 o                         
 -13   4   4          2.07         -3.75         9.44 o                         
 -12   4   4        308.87        307.83        13.37 o                         
 -11   4   4          0.21         -3.50         6.50 o                         
 -10   4   4         80.73         96.46         6.90 o                         
  -9   4   4        292.48        319.41         7.73 o                         
  -8   4   4        128.50        135.13         5.32 o                         
  -7   4   4        496.22        483.79        10.46 o                         
  -6   4   4         80.85         87.59         7.87 o                         
  -5   4   4         15.29         19.08         3.91 o                         
  -4   4   4         91.54         91.86         4.82 o                         
  -3   4   4         28.89         34.87         3.90 o                         
  -2   4   4         44.25         50.37         5.33 o                         
  -1   4   4        208.60        216.21         5.97 o                         
   0   4   4        426.20        427.28         8.82 o                         
   1   4   4         53.10         55.02         3.89 o                         
   2   4   4          4.84          6.56         3.24 o                         
   3   4   4        147.03        148.25         4.79 o                         
   4   4   4        586.74        588.69         9.16 o                         
   5   4   4         73.71         78.19         3.84 o                         
   6   4   4        399.72        375.79         7.85 o                         
   7   4   4          0.73          1.97         3.97 o                         
   8   4   4         56.85         63.47         5.18 o                         
   9   4   4        188.40        191.99        11.27 o                         
  10   4   4         67.40         77.00        10.35 o                         
  11   4   4        466.54        462.45        19.05 o                         
  12   4   4         52.74         39.87        10.84 o                         
  13   4   4          4.39         23.64        22.07 o                         
 -12   5   4          2.75         -4.61        12.05 o                         
 -11   5   4         62.10         47.69        10.62 o                         
 -10   5   4          1.29          7.20         8.77 o                         
  -9   5   4         11.58         21.84         8.45 o                         
  -8   5   4          5.49          7.71         8.56 o                         
  -7   5   4         80.20         86.16        12.09 o                         
  -6   5   4        105.13        106.47         8.83 o                         
  -5   5   4         63.73         67.72         4.28 o                         
  -4   5   4          0.38         -4.12         4.12 o                         
  -3   5   4          0.54          6.87         7.68 o                         
  -2   5   4         98.32        126.02        24.23 o                         
  -1   5   4        110.10        124.74         6.96 o                         
   0   5   4         17.92         18.78         5.81 o                         
   1   5   4        184.90        192.57        12.22 o                         
   2   5   4        468.42        464.83        10.62 o                         
   3   5   4         59.01         57.66         5.60 o                         
   4   5   4         28.28         24.41         5.62 o                         
   5   5   4          8.48          3.69         5.24 o                         
   6   5   4         42.66         42.55         5.68 o                         
   7   5   4          6.52          8.37         6.19 o                         
   8   5   4         17.00         22.90         7.02 o                         
   9   5   4          1.29          4.17         9.86 o                         
  10   5   4         32.55         23.13        14.02 o                         
  11   5   4         98.60        113.04        16.83 o                         
  -8   6   4        101.02        104.85        18.23 o                         
  -7   6   4         88.49         89.19        11.48 o                         
  -6   6   4          3.17         -8.44        11.38 o                         
  -5   6   4        120.07        111.71        10.82 o                         
  -4   6   4         96.99         98.53        11.09 o                         
  -3   6   4          0.11         -4.53         9.05 o                         
  -2   6   4         58.35         76.31        12.67 o                         
  -1   6   4          7.81         10.41         9.03 o                         
   0   6   4         90.36        107.01        10.11 o                         
   1   6   4         69.32         72.37        10.48 o                         
   2   6   4        111.19        110.59         9.49 o                         
   3   6   4         49.19         42.84         8.11 o                         
   4   6   4        121.64        114.31         9.39 o                         
   5   6   4          9.66         -0.25        12.97 o                         
   6   6   4        253.54        235.06        19.12 o                         
   7   6   4          3.23         46.35        17.38 o                         
 -17   0   5         22.17         21.17        17.46 o                         
 -15   0   5        365.83        394.57        16.45 o                         
 -13   0   5          0.37         -4.80         4.80 o                         
 -11   0   5        905.07        889.39        16.03 o                         
  -9   0   5        136.42        148.47         4.27 o                         
  -7   0   5       1911.08       1937.24        27.00 o                         
  -5   0   5       1109.83       1123.65        15.94 o                         
  -3   0   5        946.01        863.81        11.31 o                         
  -1   0   5        506.86        421.20         5.84 o                         
   1   0   5          9.57          1.59         1.15 o                         
   3   0   5       7245.18       6894.58       109.04 o                         
   5   0   5        450.73        524.86         8.01 o                         
   7   0   5       2901.57       2799.68        33.75 o                         
   9   0   5         48.02         48.65         3.48 o                         
  11   0   5        311.73        335.51        10.67 o                         
  13   0   5         58.53         67.76         9.14 o                         
  15   0   5          7.07          5.43        11.97 o                         
 -17   1   5        148.12        143.76        10.83 o                         
 -16   1   5          6.21         -8.66         8.66 o                         
 -15   1   5         48.47         52.21         7.43 o                         
 -14   1   5        428.30        459.77        12.14 o                         
 -13   1   5          5.90         -1.05         4.85 o                         
 -12   1   5        739.58        725.80        12.53 o                         
 -11   1   5       1530.59       1463.84        19.79 o                         
 -10   1   5        229.62        220.25         5.69 o                         
  -9   1   5       2439.66       2370.04        23.86 o                         
  -8   1   5       2051.41       2026.67        21.44 o                         
  -7   1   5         89.57         84.76         2.59 o                         
  -6   1   5         18.94         23.97         1.54 o                         
  -5   1   5        921.52        939.25        17.02 o                         
  -4   1   5       2846.75       3094.15        32.74 o                         
  -3   1   5        140.84        134.40         2.06 o                         
  -2   1   5       1512.06       1602.83        16.46 o                         
  -1   1   5        897.35        915.69         8.23 o                         
   0   1   5          0.55          7.72         0.85 o                         
   1   1   5        673.25        744.87         8.62 o                         
   2   1   5       3348.45       3384.24        35.62 o                         
   3   1   5        417.40        466.43         4.70 o                         
   4   1   5        144.41        193.20         2.91 o                         
   5   1   5        119.12         93.15         2.15 o                         
   6   1   5        128.30        122.09         3.02 o                         
   7   1   5         92.06         87.25         2.81 o                         
   8   1   5        692.44        621.07         6.86 o                         
   9   1   5        875.42        824.56        10.03 o                         
  10   1   5        149.72        137.54         5.72 o                         
  11   1   5          0.80         -1.30         3.57 o                         
  12   1   5        125.94        122.68         6.03 o                         
  13   1   5         89.72         93.59         7.04 o                         
  14   1   5        233.38        255.09        10.48 o                         
  15   1   5          0.01          6.27         8.99 o                         
  16   1   5        199.08        241.07        12.98 o                         
 -17   2   5          1.82          9.06        16.28 o                         
 -16   2   5         71.18         86.43        10.60 o                         
 -15   2   5        136.58        126.39        10.60 o                         
 -14   2   5        110.46        104.48         7.75 o                         
 -13   2   5         66.49         66.93         6.45 o                         
 -12   2   5         36.06         35.20         5.43 o                         
 -11   2   5        118.53        110.24         5.53 o                         
 -10   2   5        309.32        313.63         7.51 o                         
  -9   2   5         40.68         50.85         3.29 o                         
  -8   2   5         48.46         44.94         2.53 o                         
  -7   2   5        188.64        183.67         3.98 o                         
  -6   2   5       1068.01       1028.47        11.42 o                         
  -5   2   5        934.26       1052.70        11.13 o                         
  -4   2   5        264.46        266.93         6.00 o                         
  -3   2   5        376.71        401.19         5.83 o                         
  -2   2   5       1309.60       1254.34        14.33 o                         
  -1   2   5         88.02        104.74         2.44 o                         
   0   2   5         15.10         16.03         1.30 o                         
   1   2   5        232.71        243.51         5.34 o                         
   2   2   5        881.45        902.15         9.26 o                         
   3   2   5       1233.04       1310.83        16.53 o                         
   4   2   5        344.69        349.14         4.89 o                         
   5   2   5         19.35         25.69         1.49 o                         
   6   2   5       1741.03       1721.92        16.99 o                         
   7   2   5        731.41        698.78         7.88 o                         
   8   2   5        733.26        700.41         8.89 o                         
   9   2   5        651.00        661.69         9.78 o                         
  10   2   5        148.89        151.32         4.72 o                         
  11   2   5         55.96         56.69         4.10 o                         
  12   2   5         17.29         22.34         6.20 o                         
  13   2   5          0.06         -3.03         7.14 o                         
  14   2   5          0.95         -7.31         8.23 o                         
  15   2   5          0.12         -2.53        12.21 o                         
  16   2   5         26.37         43.27        24.61 o                         
 -16   3   5          8.68          7.01        11.72 o                         
 -15   3   5          0.35          4.79        10.99 o                         
 -14   3   5          5.87          9.13         8.13 o                         
 -13   3   5        243.58        239.68         9.89 o                         
 -12   3   5          0.89          2.92         5.92 o                         
 -11   3   5          1.66          6.80         4.74 o                         
 -10   3   5        316.66        306.95         8.58 o                         
  -9   3   5        826.09        807.87        13.51 o                         
  -8   3   5         35.57         38.08         2.83 o                         
  -7   3   5         24.96         27.77         2.25 o                         
  -6   3   5         23.08         22.83         3.66 o                         
  -5   3   5        961.93        936.02        13.73 o                         
  -4   3   5        158.36        163.17         4.82 o                         
  -3   3   5        323.72        312.40         5.18 o                         
  -2   3   5         13.34         18.43         1.75 o                         
  -1   3   5        196.30        186.88         5.51 o                         
   0   3   5          8.27         10.41         1.84 o                         
   1   3   5        264.92        248.37         4.93 o                         
   2   3   5         98.28        107.33         2.94 o                         
   3   3   5        637.79        653.37         7.78 o                         
   4   3   5          0.49          1.84         2.09 o                         
   5   3   5       1674.69       1626.26        18.81 o                         
   6   3   5          0.48         -2.37         2.37 o                         
   7   3   5        159.99        167.09         7.39 o                         
   8   3   5          2.05          4.64         3.12 o                         
   9   3   5        800.80        793.83        13.18 o                         
  10   3   5         16.58          7.23         4.87 o                         
  11   3   5        140.15        142.95         7.89 o                         
  12   3   5         35.16         40.41         8.07 o                         
  13   3   5        299.70        320.20        16.07 o                         
  14   3   5          2.39        -11.36        11.36 o                         
 -14   4   5        322.95        286.59        14.82 o                         
 -13   4   5          0.31         17.59         9.53 o                         
 -12   4   5        103.24         98.87        12.20 o                         
 -11   4   5         59.97         62.05         7.84 o                         
 -10   4   5        329.46        359.42        11.84 o                         
  -9   4   5         30.48         38.31         3.58 o                         
  -8   4   5         70.99         75.15         6.87 o                         
  -7   4   5          0.74         -3.16         4.56 o                         
  -6   4   5         52.88         43.56         5.67 o                         
  -5   4   5          0.28         -4.61         4.61 o                         
  -4   4   5        374.97        354.94         9.58 o                         
  -3   4   5          1.58          8.89         4.89 o                         
  -2   4   5        247.00        247.01         6.43 o                         
  -1   4   5         66.74         76.73         4.30 o                         
   0   4   5        142.03        151.99         6.01 o                         
   1   4   5         24.30         26.33         3.98 o                         
   2   4   5        438.27        425.73         7.39 o                         
   3   4   5          0.14          1.71         3.20 o                         
   4   4   5       1212.29       1196.33        16.25 o                         
   5   4   5         20.34         15.80         2.58 o                         
   6   4   5         63.65         59.31         3.61 o                         
   7   4   5        166.44        158.81         5.57 o                         
   8   4   5        112.08        117.96         6.34 o                         
   9   4   5          1.35         -5.02         5.02 o                         
  10   4   5         57.44         57.09         6.60 o                         
  11   4   5         57.23         41.33        10.20 o                         
  12   4   5        248.86        245.58        13.39 o                         
  13   4   5          1.41          7.84        15.51 o                         
 -12   5   5         32.45         20.90        19.75 o                         
 -11   5   5          1.65         10.60        10.11 o                         
 -10   5   5          5.40          6.85         9.55 o                         
  -9   5   5        233.83        255.80        20.57 o                         
  -8   5   5         97.76        108.17         8.65 o                         
  -7   5   5          0.60         12.07         7.94 o                         
  -6   5   5          3.23          8.29         7.52 o                         
  -5   5   5         11.21          6.71         7.39 o                         
  -4   5   5         73.25         78.77         9.84 o                         
  -3   5   5         19.68         19.84         5.57 o                         
  -2   5   5          1.12          0.62         4.26 o                         
  -1   5   5         65.05         65.44         5.52 o                         
   0   5   5        420.21        405.52        13.58 o                         
   1   5   5         85.18         92.87         6.45 o                         
   2   5   5        270.83        275.13         8.60 o                         
   3   5   5        194.96        179.55         7.79 o                         
   4   5   5         24.93         19.79         5.08 o                         
   5   5   5         28.87         19.36         5.16 o                         
   6   5   5         28.20         31.44         5.60 o                         
   7   5   5         22.56         22.63         6.46 o                         
   8   5   5         61.15         69.87        10.10 o                         
   9   5   5         29.55         21.12        14.90 o                         
  10   5   5         73.54         78.84        16.02 o                         
  -8   6   5          5.56          8.27        18.51 o                         
  -7   6   5        141.83        150.34        13.89 o                         
  -6   6   5          2.59          9.44        10.13 o                         
  -5   6   5         49.72         71.09        12.35 o                         
  -4   6   5          0.02          0.26         9.87 o                         
  -3   6   5         13.90         25.15        10.45 o                         
  -2   6   5          1.17         13.27        11.72 o                         
  -1   6   5         51.86         57.75        12.35 o                         
   0   6   5         56.90         78.47         9.78 o                         
   1   6   5         84.90         97.53        10.06 o                         
   2   6   5          5.18         -5.82         7.54 o                         
   3   6   5         62.78         70.25         9.92 o                         
   4   6   5         14.30         17.76         9.79 o                         
   5   6   5        104.52        113.91        15.09 o                         
   6   6   5          2.34          6.51        14.36 o                         
 -18   0   6       1332.94       1356.95        46.18 o                         
 -16   0   6         21.57         -0.18        18.46 o                         
 -14   0   6       1116.05       1125.96        24.92 o                         
 -12   0   6         27.65         36.84         4.38 o                         
 -10   0   6        491.26        479.82         8.93 o                         
  -8   0   6        398.07        405.58         7.39 o                         
  -6   0   6         50.62         40.69         2.05 o                         
  -4   0   6       1921.61       1862.02        25.63 o                         
  -2   0   6        246.93        266.19         3.83 o                         
   0   0   6       1097.68       1036.14        13.47 o                         
   2   0   6         39.48         41.06         1.74 o                         
   4   0   6       3324.67       3316.06        45.29 o                         
   6   0   6        302.33        262.20         6.29 o                         
   8   0   6       2024.39       1930.79        24.31 o                         
  10   0   6         78.05         68.28         4.52 o                         
  12   0   6        296.98        324.29        14.40 o                         
  14   0   6        456.25        477.88        19.12 o                         
  16   0   6        379.40        422.83        29.01 o                         
 -17   1   6        116.84         99.90        10.17 o                         
 -16   1   6        172.99        161.10        10.22 o                         
 -15   1   6         16.42         13.30         6.98 o                         
 -14   1   6         14.85         13.73         5.87 o                         
 -13   1   6        301.00        317.79        11.00 o                         
 -12   1   6          9.90         11.25         4.28 o                         
 -11   1   6         28.94         39.89         4.00 o                         
 -10   1   6        399.67        395.44         7.42 o                         
  -9   1   6        109.70        105.11         4.12 o                         
  -8   1   6        207.39        211.62         4.22 o                         
  -7   1   6         12.60          4.24         1.49 o                         
  -6   1   6       1425.22       1527.04        16.86 o                         
  -5   1   6        720.67        830.12        10.54 o                         
  -4   1   6       2212.99       2474.52        26.38 o                         
  -3   1   6       1745.44       1678.68        15.80 o                         
  -2   1   6         45.98         32.26         1.04 o                         
  -1   1   6        247.16        271.99         2.92 o                         
   0   1   6         15.15         12.10         0.83 o                         
   1   1   6       2284.08       2221.22        26.21 o                         
   2   1   6       3039.54       3183.25        30.77 o                         
   3   1   6        100.82         90.02         3.20 o                         
   4   1   6        246.19        301.03         3.95 o                         
   5   1   6       1427.46       1556.82        16.02 o                         
   6   1   6        672.32        672.03         6.99 o                         
   7   1   6          3.78          3.87         1.49 o                         
   8   1   6        267.72        231.63         4.39 o                         
   9   1   6        372.39        415.10         6.59 o                         
  10   1   6        839.96        758.76        10.42 o                         
  11   1   6          0.92         -2.50         3.87 o                         
  12   1   6          8.06          2.64         5.63 o                         
  13   1   6         23.23         26.02         6.60 o                         
  14   1   6        116.10        149.86        10.55 o                         
  15   1   6        154.78        192.72        11.80 o                         
  16   1   6         41.68         42.72        13.76 o                         
 -17   2   6         10.93         -6.00        12.28 o                         
 -16   2   6          7.09          8.45         9.34 o                         
 -15   2   6        278.07        256.66        12.17 o                         
 -14   2   6         10.08          9.50         6.84 o                         
 -13   2   6        162.19        175.70        12.98 o                         
 -12   2   6          1.83          0.16         4.96 o                         
 -11   2   6          6.68          6.83         4.33 o                         
 -10   2   6         16.72         20.41         3.90 o                         
  -9   2   6          5.70          3.26         2.93 o                         
  -8   2   6          0.66          2.76         2.42 o                         
  -7   2   6         21.94         17.83         2.10 o                         
  -6   2   6         31.71         47.67         2.38 o                         
  -5   2   6          1.08         -0.90         1.24 o                         
  -4   2   6        822.50        849.97         9.40 o                         
  -3   2   6       2446.37       2662.72        29.70 o                         
  -2   2   6        220.94        264.74         4.61 o                         
  -1   2   6       1399.92       1475.41        14.99 o                         
   0   2   6        871.64        856.33         9.63 o                         
   1   2   6         19.22         32.21         3.27 o                         
   2   2   6        374.79        406.04         6.18 o                         
   3   2   6        323.58        315.09         5.56 o                         
   4   2   6        507.86        523.88         7.37 o                         
   5   2   6          0.98          6.93         1.84 o                         
   6   2   6        151.74        160.40         3.39 o                         
   7   2   6         55.10         53.44         2.44 o                         
   8   2   6        111.63        112.47         3.80 o                         
   9   2   6        631.94        599.38         8.96 o                         
  10   2   6          1.09         -3.06         3.06 o                         
  11   2   6        341.17        299.26         8.26 o                         
  12   2   6         78.87         69.14         7.18 o                         
  13   2   6          1.36          0.71         7.67 o                         
  14   2   6          5.36         -1.48         9.06 o                         
  15   2   6          3.33         14.61        10.98 o                         
 -16   3   6        149.08        136.02        13.82 o                         
 -15   3   6          2.02          9.85        10.04 o                         
 -14   3   6         16.53         23.28         8.30 o                         
 -13   3   6         21.03         34.79         7.19 o                         
 -12   3   6        182.20        206.36        10.86 o                         
 -11   3   6         91.49         88.92         6.09 o                         
 -10   3   6          0.10         -0.83         4.29 o                         
  -9   3   6         82.51         82.77         5.05 o                         
  -8   3   6        352.36        342.31         6.37 o                         
  -7   3   6        308.61        288.18         8.35 o                         
  -6   3   6        237.61        239.67         5.55 o                         
  -5   3   6         53.14         70.33         3.95 o                         
  -4   3   6        117.25        111.97         3.80 o                         
  -3   3   6        435.87        452.93         7.08 o                         
  -2   3   6       1045.66       1016.70        11.25 o                         
  -1   3   6         10.02         14.21         1.69 o                         
   0   3   6         13.50         20.82         1.96 o                         
   1   3   6        154.81        147.39         3.40 o                         
   2   3   6        409.69        378.09         5.48 o                         
   3   3   6         84.58         91.00         2.79 o                         
   4   3   6        174.67        177.68         3.65 o                         
   5   3   6        170.43        175.43         4.22 o                         
   6   3   6        735.25        723.38         9.96 o                         
   7   3   6         73.63         71.18         3.50 o                         
   8   3   6         87.53         95.29         5.41 o                         
   9   3   6         16.36         17.70         4.46 o                         
  10   3   6         34.68         33.64         5.31 o                         
  11   3   6         30.11         21.81         7.76 o                         
  12   3   6         78.43         81.98         8.67 o                         
  13   3   6         11.81         -0.94        10.23 o                         
  14   3   6         29.16         29.59        12.44 o                         
 -14   4   6          1.42         13.04        11.43 o                         
 -13   4   6          0.42          8.85        15.00 o                         
 -12   4   6         47.02         51.18        10.62 o                         
 -11   4   6        181.50        160.71         8.15 o                         
 -10   4   6          3.07         12.02         7.00 o                         
  -9   4   6          0.79          0.17         3.80 o                         
  -8   4   6         24.53         26.00         6.56 o                         
  -7   4   6          8.47         11.17         4.26 o                         
  -6   4   6        447.17        405.84        11.98 o                         
  -5   4   6          0.08          3.76         4.71 o                         
  -4   4   6        714.38        649.55        13.27 o                         
  -3   4   6        141.15        136.32         6.70 o                         
  -2   4   6        238.80        229.65         6.47 o                         
  -1   4   6        134.85        129.11         4.68 o                         
   0   4   6       1694.73       1660.86        22.01 o                         
   1   4   6         57.16         63.19         3.83 o                         
   2   4   6        106.23        113.93         4.08 o                         
   3   4   6        418.19        414.73         7.24 o                         
   4   4   6       1645.17       1621.53        21.74 o                         
   5   4   6         14.51         15.02         4.25 o                         
   6   4   6        515.53        515.07         9.48 o                         
   7   4   6        394.50        399.89        11.36 o                         
   8   4   6        322.35        338.74        17.17 o                         
   9   4   6         74.52         66.13         8.69 o                         
  10   4   6         77.51         97.55        11.32 o                         
  11   4   6         61.92         62.48        10.84 o                         
  12   4   6         18.77         -8.18        12.89 o                         
  13   4   6         58.27         51.60        18.87 o                         
 -12   5   6          5.47         13.92        15.14 o                         
 -11   5   6        132.84        142.63        12.37 o                         
 -10   5   6         57.97         45.17        10.05 o                         
  -9   5   6        152.29        132.45         9.84 o                         
  -8   5   6         54.35         60.65         8.16 o                         
  -7   5   6        270.46        290.69        18.68 o                         
  -6   5   6         26.59         22.40         7.15 o                         
  -5   5   6         16.01         16.25         7.76 o                         
  -4   5   6         27.92         29.18         7.82 o                         
  -3   5   6          2.76          4.40         8.66 o                         
  -2   5   6        112.13        123.18         7.59 o                         
  -1   5   6         63.39         73.25         5.55 o                         
   0   5   6          6.48          0.46         5.14 o                         
   1   5   6        154.57        159.72         7.26 o                         
   2   5   6          4.59          2.73         4.47 o                         
   3   5   6          7.14          2.82         4.88 o                         
   4   5   6        508.03        478.90        14.99 o                         
   5   5   6         54.63         55.81         4.60 o                         
   6   5   6        122.83        120.24         7.06 o                         
   7   5   6         29.58         24.07        10.72 o                         
   8   5   6          2.86         13.65        11.44 o                         
   9   5   6        307.44        308.11        25.92 o                         
  10   5   6         35.50         27.73        26.25 o                         
  -7   6   6          0.13        -12.61        12.61 o                         
  -6   6   6         49.20         66.95        12.96 o                         
  -5   6   6          3.34          5.21        10.81 o                         
  -4   6   6        102.94         91.55        11.45 o                         
  -3   6   6         19.98         20.51        10.69 o                         
  -2   6   6         16.61         11.45        12.09 o                         
  -1   6   6          2.79          5.50        14.53 o                         
   0   6   6        130.56        125.96        14.67 o                         
   1   6   6          0.12          1.10         8.57 o                         
   2   6   6         54.70         60.55        11.96 o                         
   3   6   6          8.50         23.26         9.47 o                         
   4   6   6         89.12         97.50        14.22 o                         
   5   6   6          0.18         10.36        13.90 o                         
   6   6   6          1.17          4.32        14.27 o                         
 -17   0   7         21.62         16.60        21.93 o                         
 -15   0   7        100.25        129.09        18.37 o                         
 -13   0   7        595.63        561.69        14.22 o                         
 -11   0   7        825.61        784.70        14.34 o                         
  -9   0   7        115.07        110.28         3.62 o                         
  -7   0   7        500.14        500.97        11.03 o                         
  -5   0   7        563.11        549.99         8.77 o                         
  -3   0   7       1023.08        983.41        12.98 o                         
  -1   0   7       1151.44       1170.49        15.17 o                         
   1   0   7       3691.07       3581.77        44.90 o                         
   3   0   7        133.63        177.42         5.85 o                         
   5   0   7       1403.21       1433.11        22.90 o                         
   7   0   7         86.87        106.24         3.88 o                         
   9   0   7        769.28        690.43        11.73 o                         
  11   0   7        186.66        163.40         8.49 o                         
  13   0   7        132.36        133.95        19.05 o                         
  15   0   7          3.86         18.40        13.09 o                         
 -17   1   7          1.92         -0.92        12.26 o                         
 -16   1   7        366.84        332.24        16.55 o                         
 -15   1   7         80.67         79.82         7.37 o                         
 -14   1   7        157.35        164.24         7.86 o                         
 -13   1   7         33.72         38.50         4.97 o                         
 -12   1   7        134.14        137.17         5.88 o                         
 -11   1   7          8.84          9.40         3.71 o                         
 -10   1   7       1725.00       1705.40        22.09 o                         
  -9   1   7         96.70        101.96         5.04 o                         
  -8   1   7        608.77        618.09         7.83 o                         
  -7   1   7        365.25        410.32         5.65 o                         
  -6   1   7       1614.09       1652.37        17.42 o                         
  -5   1   7        895.51        990.75        10.82 o                         
  -4   1   7         12.48         16.18         0.95 o                         
  -3   1   7        144.08        145.75         2.24 o                         
  -2   1   7       2158.21       2232.38        20.78 o                         
  -1   1   7         90.23        115.05         1.74 o                         
   0   1   7        920.10       1029.09        10.42 o                         
   1   1   7        253.96        286.25         4.04 o                         
   2   1   7       2830.60       2986.95        54.10 o                         
   3   1   7        260.95        271.85         3.95 o                         
   4   1   7        112.38        122.20         2.92 o                         
   5   1   7        213.77        210.04         3.15 o                         
   6   1   7        344.30        312.69         4.39 o                         
   7   1   7        861.88        814.77         8.81 o                         
   8   1   7        763.91        692.11         8.33 o                         
   9   1   7        174.77        140.68         4.41 o                         
  10   1   7          2.94          4.97         3.16 o                         
  11   1   7         10.48          3.94         4.33 o                         
  12   1   7        789.87        768.17        16.58 o                         
  13   1   7        179.92        203.44         9.07 o                         
  14   1   7         77.64         92.65         8.87 o                         
  15   1   7        162.32        192.88        11.85 o                         
  16   1   7        257.24        296.62        16.22 o                         
 -17   2   7          6.35         14.02        11.00 o                         
 -16   2   7        125.52        112.17        11.08 o                         
 -15   2   7         20.10         12.61         8.84 o                         
 -14   2   7         82.67         84.31         7.59 o                         
 -13   2   7        105.68        107.61         6.88 o                         
 -12   2   7        394.85        411.03        10.97 o                         
 -11   2   7          8.29          8.99         5.30 o                         
 -10   2   7          3.22          8.39         3.90 o                         
  -9   2   7        383.58        404.49         8.26 o                         
  -8   2   7       1851.51       1795.51        19.70 o                         
  -7   2   7         12.62         15.41         2.14 o                         
  -6   2   7          0.24          0.93         1.62 o                         
  -5   2   7       2982.65       3143.28        30.93 o                         
  -4   2   7       6080.95       6277.66        60.12 o                         
  -3   2   7       3455.97       3518.80        37.53 o                         
  -2   2   7        737.16        757.74         8.90 o                         
  -1   2   7        169.74        177.57         3.23 o                         
   0   2   7        644.54        609.40         7.59 o                         
   1   2   7         32.54         32.14         1.64 o                         
   2   2   7        634.97        615.75         8.34 o                         
   3   2   7         23.24         20.29         2.19 o                         
   4   2   7        171.78        177.33         4.56 o                         
   5   2   7        170.20        185.74         4.92 o                         
   6   2   7        736.50        717.11         8.89 o                         
   7   2   7        136.09        142.47         3.62 o                         
   8   2   7          9.97          5.21         2.20 o                         
   9   2   7        127.11        125.32         6.80 o                         
  10   2   7        362.83        379.38         9.18 o                         
  11   2   7          5.03          6.26         4.15 o                         
  12   2   7         14.18          7.35         7.41 o                         
  13   2   7         32.49         37.20         8.81 o                         
  14   2   7        447.25        465.59        18.42 o                         
  15   2   7         23.42         24.71        12.14 o                         
 -16   3   7        103.99         97.49        18.82 o                         
 -15   3   7        101.29        116.28        10.34 o                         
 -14   3   7         12.31         15.02         8.80 o                         
 -13   3   7         19.20         33.75         7.30 o                         
 -12   3   7          2.12          7.83         5.98 o                         
 -11   3   7        110.45        132.35         7.55 o                         
 -10   3   7         85.24         77.96         5.61 o                         
  -9   3   7        222.03        234.25         7.90 o                         
  -8   3   7          7.08          9.45         4.80 o                         
  -7   3   7         81.17         91.28         4.52 o                         
  -6   3   7         98.87        102.95         3.77 o                         
  -5   3   7       1175.20       1204.15        13.55 o                         
  -4   3   7        194.99        195.72         5.20 o                         
  -3   3   7          0.03          0.15         2.21 o                         
  -2   3   7         12.18          6.05         2.18 o                         
  -1   3   7        423.46        395.51         5.67 o                         
   0   3   7         94.55         96.70         5.43 o                         
   1   3   7          1.54          2.00         1.81 o                         
   2   3   7         11.70         17.76         2.34 o                         
   3   3   7        141.06        133.71         6.57 o                         
   4   3   7          2.85          1.26         3.77 o                         
   5   3   7          2.40          2.62         2.99 o                         
   6   3   7         73.08         74.15         3.89 o                         
   7   3   7        592.48        565.69        13.69 o                         
   8   3   7         63.29         63.14         6.35 o                         
   9   3   7        367.80        340.72        11.87 o                         
  10   3   7          9.54          5.99         7.17 o                         
  11   3   7        137.52        135.99         7.97 o                         
  12   3   7        101.07         98.85        11.07 o                         
  13   3   7        127.73        133.41        14.23 o                         
  14   3   7          7.68          4.22        12.84 o                         
 -14   4   7         16.48         29.65        12.73 o                         
 -13   4   7          1.69         10.97         9.85 o                         
 -12   4   7         63.42         53.54         8.99 o                         
 -11   4   7          1.31         -0.61         7.48 o                         
 -10   4   7         21.45         13.45         7.40 o                         
  -9   4   7         32.23         33.14         4.08 o                         
  -8   4   7        258.24        250.20        10.23 o                         
  -7   4   7         27.85         35.44         4.78 o                         
  -6   4   7         40.71         54.70         5.20 o                         
  -5   4   7         25.70         41.68         4.68 o                         
  -4   4   7        400.00        376.68        10.04 o                         
  -3   4   7          0.07         -1.72         4.05 o                         
  -2   4   7         18.15         19.80         2.25 o                         
  -1   4   7         14.71         11.39         3.24 o                         
   0   4   7       2292.53       2272.06        28.85 o                         
   1   4   7        128.09        134.39         5.05 o                         
   2   4   7        716.67        693.97         9.45 o                         
   3   4   7         90.76         90.21         4.52 o                         
   4   4   7         20.32         17.03         3.56 o                         
   5   4   7          0.09          2.54         2.24 o                         
   6   4   7         30.16         27.79         5.30 o                         
   7   4   7        312.78        291.02         8.79 o                         
   8   4   7         39.26         43.34         6.09 o                         
   9   4   7         30.67         21.96         6.60 o                         
  10   4   7         64.71         59.11        10.22 o                         
  11   4   7        137.00        133.34        13.52 o                         
  12   4   7         52.24         69.68        14.32 o                         
 -12   5   7          3.30          0.08        15.54 o                         
 -11   5   7         54.94         72.77        17.39 o                         
 -10   5   7         63.01         50.74        11.12 o                         
  -9   5   7          3.02          2.30         9.77 o                         
  -8   5   7         10.94          1.96         7.54 o                         
  -7   5   7         20.07         30.51         7.61 o                         
  -6   5   7         59.38         68.97         8.99 o                         
  -5   5   7          3.05         -4.22         7.41 o                         
  -4   5   7          6.43          7.48         7.64 o                         
  -3   5   7        345.44        349.53        15.02 o                         
  -2   5   7        270.82        298.61        15.30 o                         
  -1   5   7          5.54         14.42         6.90 o                         
   0   5   7         75.80         77.04         5.30 o                         
   1   5   7        630.91        611.10        12.64 o                         
   2   5   7        309.27        296.44         9.08 o                         
   3   5   7         18.71         20.47         4.47 o                         
   4   5   7        270.39        273.69        18.48 o                         
   5   5   7          7.93          7.51         6.78 o                         
   6   5   7         23.15         31.81        11.62 o                         
   7   5   7          2.51          6.43        10.77 o                         
   8   5   7         84.54        104.97        12.72 o                         
   9   5   7         89.56         82.74        14.36 o                         
  10   5   7         80.76         64.10        16.19 o                         
  -7   6   7         22.05         10.54        12.17 o                         
  -6   6   7         33.49         31.48        11.00 o                         
  -5   6   7         69.57         92.14        12.85 o                         
  -4   6   7          4.70          2.99        13.84 o                         
  -3   6   7         92.68         97.01        12.82 o                         
  -2   6   7          2.57          7.94        12.44 o                         
  -1   6   7         17.37         23.55        12.23 o                         
   0   6   7         10.43         21.97        11.79 o                         
   1   6   7         15.82          8.18        11.68 o                         
   2   6   7         34.67         42.02         9.72 o                         
   3   6   7         44.85         47.04        12.75 o                         
   4   6   7          0.01          0.37        12.87 o                         
   5   6   7         21.06         -0.65        14.51 o                         
 -18   0   8          6.63         16.78        19.97 o                         
 -16   0   8        243.31        227.06        18.05 o                         
 -14   0   8       1067.21       1073.01        19.73 o                         
 -12   0   8        119.63        115.09         5.84 o                         
 -10   0   8        923.55        926.75        17.55 o                         
  -8   0   8        363.90        357.49         6.27 o                         
  -6   0   8       1449.10       1507.53        23.23 o                         
  -4   0   8       1228.71       1180.18        15.55 o                         
  -2   0   8        916.06        825.91        11.10 o                         
   0   0   8       1316.20       1460.91        20.51 o                         
   2   0   8        441.97        425.52         9.28 o                         
   4   0   8        383.22        399.02         7.98 o                         
   6   0   8        516.74        529.49        11.05 o                         
   8   0   8        168.98        144.09         5.33 o                         
  10   0   8        468.74        438.22        12.05 o                         
  12   0   8         46.62         56.93         8.93 o                         
  14   0   8         33.83         47.53        12.17 o                         
  16   0   8         13.89         62.72        21.26 o                         
 -17   1   8         70.17         67.57        12.69 o                         
 -16   1   8          3.33         -7.81         7.81 o                         
 -15   1   8          3.31          2.28         6.62 o                         
 -14   1   8         17.00         12.85         5.92 o                         
 -13   1   8        532.87        536.89        12.13 o                         
 -12   1   8         15.49         19.19         4.29 o                         
 -11   1   8        128.80        131.79         5.41 o                         
 -10   1   8          8.53          6.09         3.17 o                         
  -9   1   8        760.12        764.98         9.59 o                         
  -8   1   8         24.91         22.34         2.04 o                         
  -7   1   8         39.95         44.68         3.08 o                         
  -6   1   8        103.89        106.45         2.70 o                         
  -5   1   8        779.23        771.49         9.20 o                         
  -4   1   8        124.49        162.31         2.52 o                         
  -3   1   8        393.11        471.24         6.63 o                         
  -2   1   8        235.56        261.91         3.11 o                         
  -1   1   8         24.16         21.42         1.09 o                         
   0   1   8       1208.79       1296.08        12.93 o                         
   1   1   8       1030.33       1043.84        13.29 o                         
   2   1   8       1312.36       1560.02        17.19 o                         
   3   1   8        121.21        128.76         2.62 o                         
   4   1   8       1048.59       1058.15        10.36 o                         
   5   1   8       1144.88       1126.54        11.56 o                         
   6   1   8        453.40        481.70         6.11 o                         
   7   1   8          7.28          5.19         1.81 o                         
   8   1   8         57.40         45.88         2.50 o                         
   9   1   8         53.21         65.36         3.70 o                         
  10   1   8          2.03         -0.15         3.28 o                         
  11   1   8        178.21        172.97         7.93 o                         
  12   1   8         59.63         58.94         6.91 o                         
  13   1   8        125.10        148.62         9.00 o                         
  14   1   8          7.98         14.93         9.02 o                         
  15   1   8         80.96         94.35        12.94 o                         
 -17   2   8          8.26         -2.57        10.96 o                         
 -16   2   8         36.42         27.76         9.59 o                         
 -15   2   8         33.88         17.40        10.71 o                         
 -14   2   8         27.86         29.60         7.06 o                         
 -13   2   8         94.82         96.38         7.00 o                         
 -12   2   8        176.51        176.48         7.55 o                         
 -11   2   8       1173.42       1151.77        17.29 o                         
 -10   2   8        227.63        235.11         8.38 o                         
  -9   2   8          6.11          9.06         3.21 o                         
  -8   2   8          4.16          6.83         2.35 o                         
  -7   2   8       1177.22       1069.30        13.69 o                         
  -6   2   8          1.80          2.36         2.38 o                         
  -5   2   8        341.93        388.24         5.55 o                         
  -4   2   8        303.33        343.14         5.07 o                         
  -3   2   8        590.86        611.63         7.59 o                         
  -2   2   8        663.45        757.32         8.94 o                         
  -1   2   8        120.32        142.96         2.67 o                         
   0   2   8        156.44        169.34         3.30 o                         
   1   2   8        487.69        537.12         7.53 o                         
   2   2   8        748.23        887.67        11.74 o                         
   3   2   8        829.65        799.49        11.05 o                         
   4   2   8        127.26        157.02         4.69 o                         
   5   2   8        270.29        287.21         5.46 o                         
   6   2   8        573.07        548.99         7.59 o                         
   7   2   8        410.38        396.29         8.74 o                         
   8   2   8        436.01        412.31         8.94 o                         
   9   2   8        239.34        231.42         5.88 o                         
  10   2   8        288.30        278.60         7.62 o                         
  11   2   8        197.73        204.73         9.71 o                         
  12   2   8        152.26        144.08         8.49 o                         
  13   2   8        169.74        178.60        10.13 o                         
  14   2   8         43.45         19.79        11.08 o                         
  15   2   8        878.91        928.85        27.30 o                         
 -16   3   8         71.60         80.03        14.05 o                         
 -15   3   8         53.55         58.71        12.11 o                         
 -14   3   8        174.13        156.56         9.44 o                         
 -13   3   8        195.36        218.81        10.76 o                         
 -12   3   8        594.18        570.75        14.04 o                         
 -11   3   8        293.60        299.17        11.07 o                         
 -10   3   8         78.54         75.87         7.08 o                         
  -9   3   8         85.08         77.74         7.59 o                         
  -8   3   8        275.60        291.07        10.54 o                         
  -7   3   8         19.57          6.68         3.07 o                         
  -6   3   8        451.26        404.25         7.40 o                         
  -5   3   8          0.17          4.31         2.23 o                         
  -4   3   8        367.74        348.42         6.79 o                         
  -3   3   8         22.15         23.22         2.53 o                         
  -2   3   8         69.99         76.76         3.36 o                         
  -1   3   8          2.55          4.57         1.59 o                         
   0   3   8         41.15         41.21         2.65 o                         
   1   3   8         33.51         30.58         2.71 o                         
   2   3   8         51.44         54.42         2.51 o                         
   3   3   8          0.52          5.17         3.59 o                         
   4   3   8        477.86        475.99        10.29 o                         
   5   3   8         29.67         22.68         5.48 o                         
   6   3   8          2.25         -2.06         5.49 o                         
   7   3   8          0.51          8.58         5.29 o                         
   8   3   8        640.72        619.80        13.98 o                         
   9   3   8          9.16          5.90         6.37 o                         
  10   3   8         72.32         72.40         8.06 o                         
  11   3   8         95.93        104.12         9.46 o                         
  12   3   8         56.08         64.87        10.35 o                         
  13   3   8         30.23         29.03        11.28 o                         
  14   3   8          6.54          9.78        14.20 o                         
 -14   4   8          0.02        -11.15        11.15 o                         
 -13   4   8          2.01         -7.89        11.94 o                         
 -12   4   8          3.28          7.22         8.65 o                         
 -11   4   8         92.52         83.58        10.29 o                         
 -10   4   8         40.91         54.64         8.08 o                         
  -9   4   8         35.53         33.03         7.31 o                         
  -8   4   8          0.02          2.73         3.91 o                         
  -7   4   8        252.50        271.14         8.82 o                         
  -6   4   8        118.19        112.31         5.96 o                         
  -5   4   8        105.79         98.34         5.60 o                         
  -4   4   8         27.95         34.03         7.45 o                         
  -3   4   8          0.57         14.20         4.67 o                         
  -2   4   8        205.14        213.14         7.68 o                         
  -1   4   8          4.50          5.77         2.74 o                         
   0   4   8        554.12        530.21         9.26 o                         
   1   4   8          7.91         12.00         2.16 o                         
   2   4   8          1.13          6.37         3.01 o                         
   3   4   8         44.83         39.84         3.54 o                         
   4   4   8         46.83         44.07         6.75 o                         
   5   4   8         21.25         25.78         6.90 o                         
   6   4   8         38.74         48.29         8.44 o                         
   7   4   8        173.68        168.94        14.02 o                         
   8   4   8          3.48          2.84         8.27 o                         
   9   4   8        244.25        263.74        13.99 o                         
  10   4   8         18.10         13.83        11.90 o                         
  11   4   8        434.61        429.77        24.96 o                         
  12   4   8         37.80         39.43        14.24 o                         
 -11   5   8          1.44          7.32        11.61 o                         
 -10   5   8         29.11         61.05        11.59 o                         
  -9   5   8        341.09        360.72        17.19 o                         
  -8   5   8         21.64          9.63         7.45 o                         
  -7   5   8        154.88        154.86         9.09 o                         
  -6   5   8         98.04         97.00         9.12 o                         
  -5   5   8          8.66         10.67         7.89 o                         
  -4   5   8         73.15         70.90         8.71 o                         
  -3   5   8          6.52          1.17         8.74 o                         
  -2   5   8         73.72         65.97        11.02 o                         
  -1   5   8        323.99        331.23         8.96 o                         
   0   5   8          6.43         10.50         7.30 o                         
   1   5   8         12.47         13.93         4.31 o                         
   2   5   8        170.62        163.92         7.78 o                         
   3   5   8        418.53        419.10        19.22 o                         
   4   5   8        113.77         95.18         6.29 o                         
   5   5   8        226.89        231.97        12.65 o                         
   6   5   8         92.83         98.65        11.59 o                         
   7   5   8         39.41         37.52        11.27 o                         
   8   5   8          8.12         12.81        12.18 o                         
   9   5   8        136.34        146.64        15.14 o                         
  -7   6   8         70.14         90.97        14.00 o                         
  -6   6   8        223.56        236.23        13.23 o                         
  -5   6   8         12.62         25.79        11.85 o                         
  -4   6   8         36.53         33.82        13.10 o                         
  -3   6   8         25.54         14.24        12.45 o                         
  -2   6   8        250.17        258.01        26.86 o                         
  -1   6   8         19.99         17.61        11.97 o                         
   0   6   8         10.57         -2.07        13.59 o                         
   1   6   8         51.85         62.12        12.05 o                         
   2   6   8          8.09         17.42        16.22 o                         
   3   6   8         39.38         35.22        13.06 o                         
   4   6   8          3.92          7.74        13.67 o                         
   5   6   8          6.33         12.11        14.78 o                         
 -17   0   9        114.46        102.72        18.41 o                         
 -15   0   9        403.26        398.12        21.64 o                         
 -13   0   9        297.50        276.70         7.57 o                         
 -11   0   9       3057.36       3036.56        46.43 o                         
  -9   0   9        476.56        453.79         8.29 o                         
  -7   0   9       3536.77       3831.08        50.99 o                         
  -5   0   9       4316.80       4466.53        56.02 o                         
  -3   0   9        408.91        430.71         6.52 o                         
  -1   0   9        700.02        604.85        10.27 o                         
   1   0   9        376.07        372.70         9.71 o                         
   3   0   9       2054.42       2127.10        27.57 o                         
   5   0   9        451.39        387.13        12.96 o                         
   7   0   9       2147.13       2109.63        28.21 o                         
   9   0   9          3.35          8.98         6.38 o                         
  11   0   9        323.83        336.74        13.90 o                         
  13   0   9        567.91        563.53        24.15 o                         
  15   0   9          3.19         43.37        16.84 o                         
 -17   1   9         23.12         38.72        14.48 o                         
 -16   1   9        184.41        174.76        12.61 o                         
 -15   1   9         23.52         20.43         6.88 o                         
 -14   1   9          1.69         -4.88         5.81 o                         
 -13   1   9         20.48         20.85         4.96 o                         
 -12   1   9        367.68        371.72         9.04 o                         
 -11   1   9         28.02         25.51         3.87 o                         
 -10   1   9          2.27          3.00         3.43 o                         
  -9   1   9        174.69        169.27         4.82 o                         
  -8   1   9        258.90        239.59         4.90 o                         
  -7   1   9        801.54        817.83         9.22 o                         
  -6   1   9         13.60          9.93         1.51 o                         
  -5   1   9        124.29        125.11         2.30 o                         
  -4   1   9         10.94          4.79         0.96 o                         
  -3   1   9       1011.75       1004.92         9.31 o                         
  -2   1   9        455.89        440.47         4.78 o                         
  -1   1   9          2.63          5.77         1.08 o                         
   0   1   9        933.80        984.43         9.41 o                         
   1   1   9        981.57        973.17        12.69 o                         
   2   1   9       3961.13       4104.43        44.50 o                         
   3   1   9         62.22         70.94         2.08 o                         
   4   1   9        928.20        863.43         9.30 o                         
   5   1   9        323.50        346.89         5.18 o                         
   6   1   9       2923.78       2822.54        25.99 o                         
   7   1   9       1336.04       1242.03        14.23 o                         
   8   1   9        151.64        146.35         4.89 o                         
   9   1   9        652.82        613.41        10.74 o                         
  10   1   9        186.18        169.14         7.10 o                         
  11   1   9          5.10         -2.25         4.75 o                         
  12   1   9        211.45        197.98        10.11 o                         
  13   1   9          0.66         -6.80         8.51 o                         
  14   1   9        187.07        220.52        13.26 o                         
  15   1   9         42.00         59.89        12.47 o                         
 -17   2   9          0.00         -4.48        11.03 o                         
 -16   2   9          1.37         -9.16         9.16 o                         
 -15   2   9        120.17        121.79         9.96 o                         
 -14   2   9         68.10         81.17         7.67 o                         
 -13   2   9         38.30         26.44         6.19 o                         
 -12   2   9          1.93          2.98         5.14 o                         
 -11   2   9         87.13         93.42         5.50 o                         
 -10   2   9        464.60        461.87         9.90 o                         
  -9   2   9         36.43         31.99         3.60 o                         
  -8   2   9         87.76         97.69         3.51 o                         
  -7   2   9        182.52        177.59         4.53 o                         
  -6   2   9         41.91         35.26         2.95 o                         
  -5   2   9         85.57         84.91         2.48 o                         
  -4   2   9        395.43        369.39         6.12 o                         
  -3   2   9        279.47        278.27         4.32 o                         
  -2   2   9        506.79        517.04         6.66 o                         
  -1   2   9       1856.47       1892.80        18.21 o                         
   0   2   9        957.27        894.35        10.65 o                         
   1   2   9         63.10         55.79         2.74 o                         
   2   2   9         70.42         78.80         4.86 o                         
   3   2   9        440.91        434.71         6.76 o                         
   4   2   9        452.64        435.39         7.33 o                         
   5   2   9         19.04         19.97         2.88 o                         
   6   2   9        123.79        100.47         3.49 o                         
   7   2   9        469.07        471.87         9.38 o                         
   8   2   9        491.84        457.50         9.73 o                         
   9   2   9          4.63          4.62         2.92 o                         
  10   2   9        107.91         86.85         5.46 o                         
  11   2   9         73.61         84.20         8.37 o                         
  12   2   9        218.81        209.69        12.18 o                         
  13   2   9          5.65         -2.90        12.46 o                         
  14   2   9        223.52        224.08        20.27 o                         
 -16   3   9         47.06         44.13        12.85 o                         
 -15   3   9         41.36         47.98        10.96 o                         
 -14   3   9          1.16          0.64         8.24 o                         
 -13   3   9        177.03        188.17         8.83 o                         
 -12   3   9          0.55         -0.14         7.21 o                         
 -11   3   9          0.74          7.40         4.52 o                         
 -10   3   9         25.97         11.93         6.25 o                         
  -9   3   9         73.14         85.43         6.59 o                         
  -8   3   9        351.28        325.84        12.14 o                         
  -7   3   9        328.90        275.99         6.09 o                         
  -6   3   9        153.07        165.03         5.04 o                         
  -5   3   9        991.69        993.31        13.20 o                         
  -4   3   9          6.14         11.50         2.71 o                         
  -3   3   9        231.73        246.90         5.50 o                         
  -2   3   9        194.24        194.87         4.71 o                         
  -1   3   9         74.90         77.06         2.56 o                         
   0   3   9        608.31        608.00         9.38 o                         
   1   3   9        892.99        860.84        11.44 o                         
   2   3   9          8.57          8.00         3.43 o                         
   3   3   9          0.98          5.19         4.25 o                         
   4   3   9          0.51          2.10         4.94 o                         
   5   3   9        952.13        907.18        18.87 o                         
   6   3   9         61.41         51.92         6.29 o                         
   7   3   9         69.25         62.79         7.12 o                         
   8   3   9         77.68         78.59         6.07 o                         
   9   3   9        120.24        122.67         7.99 o                         
  10   3   9         11.70          1.14         8.69 o                         
  11   3   9         32.10         22.40         9.35 o                         
  12   3   9          0.40         10.13        10.12 o                         
  13   3   9         13.35         -1.86        12.63 o                         
 -14   4   9         51.15         61.67        12.07 o                         
 -13   4   9         88.65         95.09        13.95 o                         
 -12   4   9         90.61         85.74         9.89 o                         
 -11   4   9          0.78         -4.55         8.44 o                         
 -10   4   9        265.52        290.31        13.37 o                         
  -9   4   9        206.31        214.82        12.24 o                         
  -8   4   9         67.78         50.30         4.61 o                         
  -7   4   9         24.32         38.16         5.81 o                         
  -6   4   9         47.76         63.91         5.32 o                         
  -5   4   9        153.66        160.76         6.86 o                         
  -4   4   9        365.61        338.67        10.18 o                         
  -3   4   9        144.99        138.86         5.92 o                         
  -2   4   9        149.12        154.55         6.10 o                         
  -1   4   9        177.74        174.32         5.38 o                         
   0   4   9        288.93        285.84         6.40 o                         
   1   4   9        290.67        277.34         6.96 o                         
   2   4   9        562.93        551.43        10.28 o                         
   3   4   9        776.11        762.96        16.61 o                         
   4   4   9        690.97        663.87        17.34 o                         
   5   4   9         74.74         82.41         8.38 o                         
   6   4   9          0.01         -4.36         7.35 o                         
   7   4   9        634.20        613.85        30.95 o                         
   8   4   9         41.50         37.37         9.79 o                         
   9   4   9         17.46          5.56        10.60 o                         
  10   4   9         45.60         46.86        12.10 o                         
  11   4   9         25.24         27.01        13.19 o                         
  12   4   9         40.32         31.23        14.87 o                         
 -11   5   9          0.06          9.28        12.07 o                         
 -10   5   9          6.25         15.30        14.56 o                         
  -9   5   9         77.41         76.81        11.29 o                         
  -8   5   9         75.09         63.23         9.34 o                         
  -7   5   9          2.81          7.12         8.12 o                         
  -6   5   9        147.48        131.77        10.31 o                         
  -5   5   9          3.55          3.51         7.94 o                         
  -4   5   9         40.79         36.62         8.52 o                         
  -3   5   9        130.67        143.58        11.30 o                         
  -2   5   9        192.98        176.18        18.16 o                         
  -1   5   9          0.60          8.05         8.12 o                         
   0   5   9         87.68         83.43         6.26 o                         
   1   5   9        259.11        233.35        21.20 o                         
   2   5   9        732.62        698.28        18.91 o                         
   3   5   9         18.56         25.75         4.44 o                         
   4   5   9        263.38        258.66        12.95 o                         
   5   5   9        107.22        120.40        12.33 o                         
   6   5   9         29.06         31.46        10.69 o                         
   7   5   9         65.44         52.58        13.06 o                         
   8   5   9         13.69          1.38        13.20 o                         
   9   5   9         24.55         20.97        16.19 o                         
  -7   6   9          8.45         27.75        13.60 o                         
  -6   6   9         28.96         48.85        11.36 o                         
  -5   6   9          0.04         10.27        12.56 o                         
  -4   6   9         28.21         44.76        13.03 o                         
  -3   6   9         22.14          0.61        12.27 o                         
  -2   6   9         36.63         37.79        13.89 o                         
  -1   6   9         69.62         58.95        12.59 o                         
   0   6   9         11.00          1.31        14.55 o                         
   1   6   9          7.68         21.72        16.06 o                         
   2   6   9          5.95          4.63        16.64 o                         
   3   6   9          3.36         16.39        17.15 o                         
   4   6   9          0.74        -11.04        15.17 o                         
 -18   0  10        390.56        331.57        24.01 o                         
 -16   0  10        199.03        202.89        39.87 o                         
 -14   0  10         15.98         20.14         9.93 o                         
 -12   0  10       1873.36       1850.44        29.53 o                         
 -10   0  10       1126.34       1179.71        19.47 o                         
  -8   0  10        904.63        885.30        12.92 o                         
  -6   0  10        897.02        949.34        13.18 o                         
  -4   0  10        569.55        533.01         8.57 o                         
  -2   0  10        358.60        414.01         6.45 o                         
   0   0  10       8397.88       8773.03       117.71 o                         
   2   0  10         67.28         80.72         5.18 o                         
   4   0  10       1283.45       1298.73        19.38 o                         
   6   0  10         55.94         54.16         3.33 o                         
   8   0  10        495.79        431.10        10.66 o                         
  10   0  10        518.29        504.06        14.78 o                         
  12   0  10          2.88         25.45        10.73 o                         
  14   0  10        390.23        457.48        25.60 o                         
 -17   1  10         98.98         90.85        12.97 o                         
 -16   1  10        209.76        192.79        12.52 o                         
 -15   1  10          5.74          5.23         6.78 o                         
 -14   1  10        490.15        497.34        12.83 o                         
 -13   1  10        164.62        166.87         6.82 o                         
 -12   1  10          4.06          7.41         4.15 o                         
 -11   1  10        206.53        217.35         6.94 o                         
 -10   1  10        571.54        575.31        10.60 o                         
  -9   1  10         19.80         27.47         2.91 o                         
  -8   1  10         50.42         61.48         2.55 o                         
  -7   1  10        277.93        255.98         4.77 o                         
  -6   1  10        922.60        972.91        11.05 o                         
  -5   1  10        285.99        261.43         3.76 o                         
  -4   1  10         35.55         33.04         1.34 o                         
  -3   1  10        260.24        272.85         3.37 o                         
  -2   1  10         81.75         83.26         1.94 o                         
  -1   1  10        608.64        566.00         5.96 o                         
   0   1  10          0.21          1.34         0.87 o                         
   1   1  10         37.79         28.84         1.27 o                         
   2   1  10        539.73        574.82         7.16 o                         
   3   1  10          1.95         -1.39         1.39 o                         
   4   1  10         41.90         38.59         1.90 o                         
   5   1  10         11.70         11.52         1.31 o                         
   6   1  10         24.47         21.41         2.80 o                         
   7   1  10         53.41         56.51         3.05 o                         
   8   1  10          3.07         -2.77         2.77 o                         
   9   1  10         27.19         24.36         3.76 o                         
  10   1  10          6.10          4.45         3.77 o                         
  11   1  10        100.75         98.54         7.83 o                         
  12   1  10        355.36        375.12        14.46 o                         
  13   1  10         20.34         32.68        10.01 o                         
  14   1  10         23.89         33.12        12.58 o                         
  15   1  10        639.89        766.09        28.72 o                         
 -17   2  10         88.79         82.99        12.80 o                         
 -16   2  10         42.99         25.27        10.22 o                         
 -15   2  10         63.34         77.38        10.59 o                         
 -14   2  10         73.47         63.45         7.45 o                         
 -13   2  10        188.11        182.41         8.09 o                         
 -12   2  10          1.35          1.45         5.41 o                         
 -11   2  10         75.22         75.03         5.89 o                         
 -10   2  10          3.83         -3.50         3.50 o                         
  -9   2  10        225.40        228.73         6.31 o                         
  -8   2  10          2.64         -0.67         2.50 o                         
  -7   2  10        280.49        288.40         6.35 o                         
  -6   2  10         55.17         58.38         2.87 o                         
  -5   2  10         14.61         12.45         1.72 o                         
  -4   2  10        496.77        475.33         6.48 o                         
  -3   2  10        135.14        100.84         4.71 o                         
  -2   2  10          4.55          2.15         1.04 o                         
  -1   2  10         21.11         27.51         1.51 o                         
   0   2  10         81.61         67.77         2.25 o                         
   1   2  10        377.16        361.14         7.25 o                         
   2   2  10          7.31         12.12         2.23 o                         
   3   2  10        589.65        599.93         8.47 o                         
   4   2  10          0.84          5.53         2.59 o                         
   5   2  10       1057.37       1063.06        14.71 o                         
   6   2  10        301.90        277.10         7.61 o                         
   7   2  10        135.11        119.09         5.33 o                         
   8   2  10        115.78         90.08         5.67 o                         
   9   2  10         17.52         24.88         4.62 o                         
  10   2  10        190.09        204.03         8.36 o                         
  11   2  10         70.93         70.33         8.68 o                         
  12   2  10        100.12         96.56        10.13 o                         
  13   2  10        110.32        100.81        11.70 o                         
  14   2  10          5.01         10.50        12.43 o                         
 -16   3  10         10.15         22.61        12.92 o                         
 -15   3  10          2.09          5.68        11.04 o                         
 -14   3  10        107.01         99.59        11.64 o                         
 -13   3  10         21.27          6.80         8.04 o                         
 -12   3  10          0.29          2.26         5.24 o                         
 -11   3  10          8.54         -3.96         6.93 o                         
 -10   3  10        368.02        339.03        13.02 o                         
  -9   3  10         36.86         19.67         5.96 o                         
  -8   3  10          8.61         11.21         6.09 o                         
  -7   3  10        174.78        192.34         7.51 o                         
  -6   3  10       1550.10       1447.35        18.88 o                         
  -5   3  10       1925.62       1891.00        22.73 o                         
  -4   3  10         50.76         51.68         3.10 o                         
  -3   3  10        130.57        135.63         7.11 o                         
  -2   3  10       3675.59       3565.21        43.30 o                         
  -1   3  10          0.00          0.29         1.58 o                         
   0   3  10       1352.23       1338.48        19.32 o                         
   1   3  10          6.99          7.16         1.66 o                         
   2   3  10        357.33        330.85         9.70 o                         
   3   3  10        116.60        106.61         6.40 o                         
   4   3  10        226.66        212.15         9.62 o                         
   5   3  10         10.52          8.06         5.75 o                         
   6   3  10         48.13         45.39         6.80 o                         
   7   3  10          5.02         -3.92         6.60 o                         
   8   3  10         93.79        103.59         8.81 o                         
   9   3  10          4.81         -7.80         8.86 o                         
  10   3  10         45.59         30.07         7.33 o                         
  11   3  10          2.44         -9.88        10.50 o                         
  12   3  10        156.50        145.79        16.67 o                         
  13   3  10          8.85          8.96        14.09 o                         
 -14   4  10         25.77         16.94        11.84 o                         
 -13   4  10         50.15         71.45        13.69 o                         
 -12   4  10        121.72        141.62        14.49 o                         
 -11   4  10         20.36         21.15        11.09 o                         
 -10   4  10         22.05         19.85         8.14 o                         
  -9   4  10        144.11        171.90        11.98 o                         
  -8   4  10         94.08         96.87        11.98 o                         
  -7   4  10        313.70        295.56        11.27 o                         
  -6   4  10        155.16        144.64         6.56 o                         
  -5   4  10         32.55         39.28         4.63 o                         
  -4   4  10        141.49        144.74         7.74 o                         
  -3   4  10         15.09         14.66         3.78 o                         
  -2   4  10          2.32         -1.27         3.50 o                         
  -1   4  10        514.40        498.79         9.41 o                         
   0   4  10        161.69        164.30         5.72 o                         
   1   4  10          1.69          4.87         2.71 o                         
   2   4  10         51.05         41.74         5.98 o                         
   3   4  10        129.37        117.64         7.23 o                         
   4   4  10         52.50         59.66         6.97 o                         
   5   4  10          1.51          1.44         7.34 o                         
   6   4  10          0.73         -8.05         8.05 o                         
   7   4  10          0.09         -2.60         8.65 o                         
   8   4  10         31.82         36.79        13.39 o                         
   9   4  10         86.99         67.06        11.42 o                         
  10   4  10         10.67         22.63        13.63 o                         
  11   4  10         81.78         96.78        14.66 o                         
 -11   5  10          9.25         22.24        13.00 o                         
 -10   5  10          8.15         10.10        11.69 o                         
  -9   5  10         63.62         39.30        15.43 o                         
  -8   5  10          9.33         -7.72         7.72 o                         
  -7   5  10        209.35        216.70        16.79 o                         
  -6   5  10          0.26         -6.18         8.06 o                         
  -5   5  10         86.98         81.97        15.12 o                         
  -4   5  10          5.39         10.77         8.12 o                         
  -3   5  10         45.96         67.12        21.39 o                         
  -2   5  10          0.78         10.38        10.31 o                         
  -1   5  10          3.59          1.26         9.92 o                         
   0   5  10          5.63          4.03         5.23 o                         
   1   5  10        395.67        401.95        15.96 o                         
   2   5  10        176.58        171.61         8.45 o                         
   3   5  10        123.61        130.61        10.01 o                         
   4   5  10         97.60         90.67        10.65 o                         
   5   5  10         62.77         63.66        10.46 o                         
   6   5  10         16.94          6.51         9.80 o                         
   7   5  10         81.29         74.33        13.27 o                         
   8   5  10          0.13          5.91        13.77 o                         
   9   5  10         30.80         94.02        33.89 o                         
  -6   6  10        103.31        135.20        14.22 o                         
  -5   6  10          0.09         -5.97        13.01 o                         
  -4   6  10        202.26        206.12        16.21 o                         
  -3   6  10         19.69          4.81        12.94 o                         
  -2   6  10        128.04        130.57        14.20 o                         
  -1   6  10          9.24         30.58        12.91 o                         
   0   6  10          0.27          1.63        20.04 o                         
   1   6  10          0.02          7.89        16.00 o                         
   2   6  10         14.15         26.19        17.27 o                         
   3   6  10         10.34         16.13        17.73 o                         
   4   6  10        104.31        107.19        20.42 o                         
 -17   0  11         53.13         60.56        17.89 o                         
 -15   0  11        631.76        673.71        25.28 o                         
 -13   0  11         93.11         86.01         9.94 o                         
 -11   0  11        967.84       1005.81        20.34 o                         
  -9   0  11        406.40        432.89        11.58 o                         
  -7   0  11       2406.17       2472.17        32.00 o                         
  -5   0  11        567.00        614.36         9.16 o                         
  -3   0  11         76.14         57.89         2.53 o                         
  -1   0  11        729.62        849.39        12.75 o                         
   1   0  11        655.59        758.79        11.89 o                         
   3   0  11          2.71          1.19         1.84 o                         
   5   0  11        313.29        305.07         6.72 o                         
   7   0  11        268.25        282.82        10.31 o                         
   9   0  11         69.66         67.52         5.45 o                         
  11   0  11       1094.82       1173.05        31.33 o                         
  13   0  11         79.61         96.90        14.09 o                         
  15   0  11         62.58         66.82        20.45 o                         
 -17   1  11          1.66          4.61        12.13 o                         
 -16   1  11        101.74         84.23        15.68 o                         
 -15   1  11         36.03         20.74         7.01 o                         
 -14   1  11         35.62         37.33         6.31 o                         
 -13   1  11         25.25         31.63         5.70 o                         
 -12   1  11          7.68          3.43         4.26 o                         
 -11   1  11          5.21          8.64         4.44 o                         
 -10   1  11        279.04        281.28         7.16 o                         
  -9   1  11        237.43        210.62         5.79 o                         
  -8   1  11         20.99         18.39         2.46 o                         
  -7   1  11         89.12        105.81         3.35 o                         
  -6   1  11       1041.19       1025.23        10.12 o                         
  -5   1  11         93.23         90.25         2.46 o                         
  -4   1  11        215.55        191.24         3.48 o                         
  -3   1  11         92.05        100.54         3.24 o                         
  -2   1  11          2.73          7.17         1.08 o                         
  -1   1  11       1017.89       1068.53        10.78 o                         
   0   1  11         44.08         23.90         1.68 o                         
   1   1  11        138.53        127.29         2.68 o                         
   2   1  11         28.18         29.79         1.69 o                         
   3   1  11        816.67        863.73         9.46 o                         
   4   1  11        838.67        808.93         9.14 o                         
   5   1  11        124.10        121.45         3.78 o                         
   6   1  11         62.22         67.08         2.50 o                         
   7   1  11        269.33        227.24         5.26 o                         
   8   1  11        742.34        699.46        11.90 o                         
   9   1  11        308.83        309.93         8.87 o                         
  10   1  11        198.68        199.91         8.67 o                         
  11   1  11        103.89        116.76         8.76 o                         
  12   1  11        120.07        131.85         9.60 o                         
  13   1  11        539.49        571.57        19.45 o                         
  14   1  11          0.69         24.73        11.73 o                         
 -17   2  11         16.70         21.99        14.94 o                         
 -16   2  11          0.06         -7.03         9.75 o                         
 -15   2  11         83.50         99.78         9.81 o                         
 -14   2  11          3.36         -3.62         7.10 o                         
 -13   2  11        180.87        194.71         8.77 o                         
 -12   2  11        334.60        327.33        10.58 o                         
 -11   2  11        232.54        225.62         9.11 o                         
 -10   2  11         86.82         82.67         4.61 o                         
  -9   2  11        118.26         97.59         7.21 o                         
  -8   2  11        462.02        449.95         7.72 o                         
  -7   2  11         43.68         48.69         3.38 o                         
  -6   2  11          3.24          1.97         2.01 o                         
  -5   2  11         18.71         24.04         2.25 o                         
  -4   2  11        229.33        253.54         4.48 o                         
  -3   2  11        289.18        294.04         4.71 o                         
  -2   2  11         42.23         45.42         2.49 o                         
  -1   2  11        101.64        106.46         3.20 o                         
   0   2  11        102.65         97.77         3.13 o                         
   1   2  11         14.41         20.33         2.95 o                         
   2   2  11        429.08        438.26         6.98 o                         
   3   2  11        144.93        162.69         4.56 o                         
   4   2  11        159.30        125.58         5.00 o                         
   5   2  11         66.92         59.89         4.71 o                         
   6   2  11       1048.26        956.76        19.32 o                         
   7   2  11        154.48        162.94         5.53 o                         
   8   2  11         90.94         86.47         6.03 o                         
   9   2  11        601.04        542.31        18.64 o                         
  10   2  11        295.23        294.49        11.94 o                         
  11   2  11        121.10        100.17         9.55 o                         
  12   2  11         30.89         19.33        12.10 o                         
  13   2  11        362.09        401.28        17.44 o                         
  14   2  11        225.78        227.48        18.20 o                         
 -15   3  11         84.40         65.65        11.42 o                         
 -14   3  11          2.77          6.30        10.53 o                         
 -13   3  11        174.20        138.55        10.41 o                         
 -12   3  11          0.01          4.19         7.97 o                         
 -11   3  11        188.92        167.55         9.39 o                         
 -10   3  11         19.13         22.00         6.84 o                         
  -9   3  11        630.45        636.44        17.72 o                         
  -8   3  11         51.30         47.34         6.57 o                         
  -7   3  11        443.75        466.31         8.57 o                         
  -6   3  11         66.56         52.91         3.22 o                         
  -5   3  11       1070.21       1080.55        14.21 o                         
  -4   3  11        533.47        536.14         9.01 o                         
  -3   3  11        173.03        177.75         5.03 o                         
  -2   3  11       1724.26       1695.28        23.22 o                         
  -1   3  11        543.36        555.46        12.01 o                         
   0   3  11          2.11          7.94         3.62 o                         
   1   3  11         66.85         72.07         7.01 o                         
   2   3  11         51.21         54.64         6.16 o                         
   3   3  11         29.47         22.02         4.75 o                         
   4   3  11         18.42         11.19         5.03 o                         
   5   3  11         17.51         17.69         6.10 o                         
   6   3  11        195.10        182.37        11.29 o                         
   7   3  11        322.53        331.51        13.70 o                         
   8   3  11          8.60         10.95         7.82 o                         
   9   3  11        188.12        190.74        20.20 o                         
  10   3  11         18.91         16.09        10.12 o                         
  11   3  11        261.64        242.85        15.44 o                         
  12   3  11          4.65         11.22        12.81 o                         
  13   3  11        422.88        402.60        23.53 o                         
 -14   4  11         66.06         64.42        12.50 o                         
 -13   4  11         22.13         19.86        10.92 o                         
 -12   4  11          1.69          4.68        12.22 o                         
 -11   4  11        164.70        172.20        11.33 o                         
 -10   4  11          3.79          6.18         8.13 o                         
  -9   4  11         43.49         45.52         8.11 o                         
  -8   4  11        242.72        264.23         9.56 o                         
  -7   4  11         73.41         85.05         6.81 o                         
  -6   4  11        216.42        217.97         7.71 o                         
  -5   4  11         78.86         75.28         5.28 o                         
  -4   4  11         72.07         61.38         4.59 o                         
  -3   4  11        121.86        131.04         6.30 o                         
  -2   4  11         20.67         22.68         4.42 o                         
  -1   4  11        387.02        378.10        11.63 o                         
   0   4  11        221.52        227.89         6.06 o                         
   1   4  11         72.11         69.13         3.74 o                         
   2   4  11        109.59        102.63         7.67 o                         
   3   4  11        115.25        113.75         8.01 o                         
   4   4  11         45.07         41.59         6.71 o                         
   5   4  11         44.06         41.02         8.49 o                         
   6   4  11        298.50        300.95        14.86 o                         
   7   4  11         70.62         72.84        10.19 o                         
   8   4  11         60.93         65.11        12.24 o                         
   9   4  11         13.02          1.85        11.35 o                         
  10   4  11        141.72        129.61        14.46 o                         
  11   4  11         14.69         15.99        28.26 o                         
 -11   5  11         78.65         87.66        14.01 o                         
 -10   5  11        195.94        222.72        14.99 o                         
  -9   5  11         81.02        111.13        14.70 o                         
  -8   5  11        193.37        163.91        21.10 o                         
  -7   5  11          9.85         22.91        14.64 o                         
  -6   5  11         37.16         35.23         8.69 o                         
  -5   5  11          2.90          5.55         8.31 o                         
  -4   5  11        125.15        133.79        10.31 o                         
  -3   5  11         92.04         95.67        12.20 o                         
  -2   5  11          0.02          0.56        10.28 o                         
  -1   5  11         49.71         45.48         8.52 o                         
   0   5  11         16.93         29.13         5.48 o                         
   1   5  11         11.57         17.87         5.08 o                         
   2   5  11         21.47         25.01         8.29 o                         
   3   5  11          9.06         11.21         8.98 o                         
   4   5  11          0.17         -2.09        10.53 o                         
   5   5  11        290.88        272.88        14.51 o                         
   6   5  11         17.09         18.03        11.38 o                         
   7   5  11         15.36         10.27        12.05 o                         
   8   5  11          2.73        -10.50        15.56 o                         
  -6   6  11          0.40         -0.27        17.28 o                         
  -5   6  11        282.69        255.31        16.60 o                         
  -4   6  11         17.32          8.37        13.58 o                         
  -3   6  11        176.24        177.59        15.34 o                         
  -2   6  11          7.44         -2.21        12.75 o                         
  -1   6  11         86.52         64.34        24.26 o                         
   0   6  11         22.88         23.81        16.32 o                         
   1   6  11        320.70        279.18        24.48 o                         
   2   6  11        158.05        120.88        19.23 o                         
   3   6  11        205.81        188.27        20.97 o                         
 -16   0  12         11.51          3.25        14.18 o                         
 -14   0  12        514.51        509.78        38.05 o                         
 -12   0  12          7.21         12.07         7.25 o                         
 -10   0  12        224.46        226.12         7.04 o                         
  -8   0  12        246.02        257.51         5.99 o                         
  -6   0  12          9.22         23.03         2.09 o                         
  -4   0  12          5.26          3.50         1.70 o                         
  -2   0  12       1406.08       1525.13        33.99 o                         
   0   0  12       6382.01       6715.31        90.65 o                         
   2   0  12        875.59        812.66        14.11 o                         
   4   0  12       5821.39       5628.23        66.40 o                         
   6   0  12       1646.29       1610.73        26.54 o                         
   8   0  12          0.78          5.72         4.49 o                         
  10   0  12         31.15         37.30         7.23 o                         
  12   0  12        333.22        329.42        19.41 o                         
  14   0  12         18.01         32.55        18.39 o                         
 -17   1  12        261.13        279.00        15.04 o                         
 -16   1  12        184.74        174.57        12.18 o                         
 -15   1  12          9.18         -7.37         7.94 o                         
 -14   1  12         89.05         86.91         6.93 o                         
 -13   1  12       1411.87       1409.44        20.24 o                         
 -12   1  12        200.05        213.10         7.12 o                         
 -11   1  12        173.83        182.76        10.10 o                         
 -10   1  12         29.73         28.86         4.05 o                         
  -9   1  12       1282.07       1284.56        17.42 o                         
  -8   1  12        200.81        191.15         4.80 o                         
  -7   1  12        670.33        681.99         8.35 o                         
  -6   1  12         39.31         48.02         2.19 o                         
  -5   1  12          9.84          8.27         1.36 o                         
  -4   1  12         36.11         39.16         2.23 o                         
  -3   1  12        902.31        871.27         8.78 o                         
  -2   1  12         97.11         84.06         2.26 o                         
  -1   1  12         83.81         79.61         2.14 o                         
   0   1  12        213.88        242.33         3.42 o                         
   1   1  12       1177.02       1175.29        12.42 o                         
   2   1  12        224.09        199.58         3.44 o                         
   3   1  12        307.53        282.42         4.67 o                         
   4   1  12         54.74         54.63         2.55 o                         
   5   1  12       1767.51       1730.93        19.58 o                         
   6   1  12        109.48         95.56         2.94 o                         
   7   1  12         36.04         27.56         2.27 o                         
   8   1  12         58.52         56.91         3.62 o                         
   9   1  12        575.65        566.16        12.01 o                         
  10   1  12          0.08         -4.05         5.27 o                         
  11   1  12         26.02         24.28         8.10 o                         
  12   1  12         40.16         44.74        13.30 o                         
  13   1  12        152.46        166.88        12.38 o                         
  14   1  12          2.94         31.38        12.63 o                         
 -16   2  12          0.50          6.60         9.78 o                         
 -15   2  12        170.57        175.68         9.85 o                         
 -14   2  12        164.25        172.04         9.00 o                         
 -13   2  12        126.44        151.55         7.75 o                         
 -12   2  12          6.75          7.35         5.36 o                         
 -11   2  12         91.10         98.63         5.13 o                         
 -10   2  12        110.01        111.36         4.75 o                         
  -9   2  12         19.64          2.43         2.82 o                         
  -8   2  12          0.58         -1.97         3.74 o                         
  -7   2  12        276.05        247.38         6.65 o                         
  -6   2  12        102.63         96.74         3.26 o                         
  -5   2  12         66.21         57.88         2.55 o                         
  -4   2  12          0.09          0.24         1.65 o                         
  -3   2  12         44.39         46.38         2.45 o                         
  -2   2  12        284.31        264.66         3.87 o                         
  -1   2  12       1653.12       1582.93        16.48 o                         
   0   2  12        325.82        327.05         4.96 o                         
   1   2  12          0.62         -2.37         2.37 o                         
   2   2  12         33.16         33.97         3.15 o                         
   3   2  12       1141.62       1096.94        14.23 o                         
   4   2  12         85.39        111.03         5.82 o                         
   5   2  12        103.00         84.33         5.64 o                         
   6   2  12        180.60        179.89         8.65 o                         
   7   2  12        552.88        535.56        10.45 o                         
   8   2  12         60.19         64.74         6.16 o                         
   9   2  12          1.19          0.47         4.58 o                         
  10   2  12         26.28         38.31         8.06 o                         
  11   2  12         56.69         40.26         9.52 o                         
  12   2  12         80.93         86.11        11.59 o                         
  13   2  12        140.58        130.31        14.20 o                         
 -15   3  12          8.35          7.50        11.36 o                         
 -14   3  12        106.34         93.05        10.71 o                         
 -13   3  12         13.35          9.62         9.45 o                         
 -12   3  12        484.14        485.92        19.45 o                         
 -11   3  12         84.30         83.32         8.24 o                         
 -10   3  12         90.18         75.72         7.51 o                         
  -9   3  12         23.70         33.68         7.04 o                         
  -8   3  12         21.24         24.08         6.46 o                         
  -7   3  12         60.81         51.41         3.04 o                         
  -6   3  12        394.24        379.50         7.96 o                         
  -5   3  12        119.73        118.24         4.66 o                         
  -4   3  12        123.81        131.43         4.93 o                         
  -3   3  12         56.73         60.48         3.25 o                         
  -2   3  12        653.38        625.11         9.65 o                         
  -1   3  12        464.06        466.34         9.44 o                         
   0   3  12         41.50         44.40         3.32 o                         
   1   3  12        710.14        696.60        15.57 o                         
   2   3  12        284.67        244.30        11.34 o                         
   3   3  12         41.07         46.60         4.93 o                         
   4   3  12         70.81         84.58         7.06 o                         
   5   3  12         38.64         26.19         6.44 o                         
   6   3  12        228.19        229.12        11.14 o                         
   7   3  12          2.76         -5.95         7.57 o                         
   8   3  12         76.29         80.76         9.30 o                         
   9   3  12          3.63         11.87         9.16 o                         
  10   3  12        289.93        314.04        17.87 o                         
  11   3  12         35.55         40.73        12.28 o                         
  12   3  12         11.34         -7.87        14.85 o                         
 -13   4  12          0.37         -3.82        10.75 o                         
 -12   4  12         15.41         20.54        14.55 o                         
 -11   4  12        305.26        338.16        18.48 o                         
 -10   4  12        283.43        284.43        16.63 o                         
  -9   4  12          1.70          9.97         8.70 o                         
  -8   4  12        148.13        139.21        10.65 o                         
  -7   4  12        518.02        489.70        14.56 o                         
  -6   4  12          0.10          2.79         4.35 o                         
  -5   4  12        256.55        254.98         8.53 o                         
  -4   4  12          0.06          5.42         5.60 o                         
  -3   4  12         47.53         52.29         5.63 o                         
  -2   4  12         50.46         56.86         4.32 o                         
  -1   4  12         82.32         93.95         7.97 o                         
   0   4  12          0.86          0.17         2.61 o                         
   1   4  12         45.62         50.22         6.44 o                         
   2   4  12         87.76         99.93         7.91 o                         
   3   4  12        493.88        482.35        15.32 o                         
   4   4  12          1.85          8.02         9.01 o                         
   5   4  12         65.69         60.76         7.84 o                         
   6   4  12          2.88         -8.53         8.53 o                         
   7   4  12         76.58         67.79        10.47 o                         
   8   4  12         21.11         30.15        11.00 o                         
   9   4  12          2.24         15.76        15.09 o                         
  10   4  12          1.14         -5.21        14.10 o                         
 -11   5  12        101.40        110.07        14.32 o                         
 -10   5  12        100.83        117.25        13.61 o                         
  -9   5  12        413.04        461.86        21.04 o                         
  -8   5  12        193.79        183.91        15.22 o                         
  -7   5  12        123.15        127.95        17.29 o                         
  -6   5  12          2.16        -10.24        10.24 o                         
  -5   5  12        107.32        110.32        10.04 o                         
  -4   5  12        130.61        158.19        10.60 o                         
  -3   5  12        168.35        188.05        14.37 o                         
  -2   5  12         31.70         33.24        10.69 o                         
  -1   5  12         19.93          6.02         8.15 o                         
   0   5  12         57.92         47.92         9.93 o                         
   1   5  12        104.70        116.47        10.86 o                         
   2   5  12        135.57        141.61        11.79 o                         
   3   5  12         51.99         47.11         9.76 o                         
   4   5  12         15.09         10.28        10.71 o                         
   5   5  12        387.89        385.43        18.15 o                         
   6   5  12         25.49         28.00        11.52 o                         
   7   5  12          1.03         -0.77        12.31 o                         
  -5   6  12          7.16         -2.69        15.16 o                         
  -4   6  12         76.50         64.20        14.75 o                         
  -3   6  12         13.10         25.40        12.52 o                         
  -2   6  12         13.86         13.93        16.97 o                         
  -1   6  12         25.40         14.25        18.61 o                         
   0   6  12        168.55        151.03        19.74 o                         
   1   6  12        154.97        108.37        18.77 o                         
   2   6  12         12.32          7.31        18.17 o                         
 -17   0  13         20.59         10.70        17.99 o                         
 -15   0  13         57.80         52.52        13.36 o                         
 -13   0  13        122.65        117.56        19.58 o                         
 -11   0  13        218.23        217.90         5.78 o                         
  -9   0  13        365.13        340.03         8.46 o                         
  -7   0  13          2.99          6.10         2.82 o                         
  -5   0  13        547.39        547.56         9.28 o                         
  -3   0  13        186.95        152.05         4.25 o                         
  -1   0  13        905.10        875.00        16.02 o                         
   1   0  13        239.29        324.21         9.53 o                         
   3   0  13       1157.64       1133.40        16.03 o                         
   5   0  13        492.82        448.20        10.66 o                         
   7   0  13        799.77        743.88        15.23 o                         
   9   0  13        242.46        239.25        11.13 o                         
  11   0  13        147.03        184.52        14.26 o                         
  13   0  13        859.22        922.11        35.81 o                         
 -17   1  13         78.89         99.16        13.38 o                         
 -16   1  13          0.35         -6.74        12.09 o                         
 -15   1  13         17.28         17.46        11.39 o                         
 -14   1  13         22.96         25.27         6.52 o                         
 -13   1  13        264.94        263.94        10.04 o                         
 -12   1  13          2.60          9.33         5.43 o                         
 -11   1  13        255.48        267.69         8.35 o                         
 -10   1  13          0.30          0.35         3.44 o                         
  -9   1  13        166.78        182.25         6.36 o                         
  -8   1  13          8.85         12.72         2.55 o                         
  -7   1  13        274.62        273.75         4.55 o                         
  -6   1  13        402.51        389.20         5.31 o                         
  -5   1  13        494.65        473.10         5.85 o                         
  -4   1  13          4.10          3.10         1.30 o                         
  -3   1  13        423.14        434.70         5.50 o                         
  -2   1  13       1946.94       1888.11        17.64 o                         
  -1   1  13          0.10         -0.63         1.18 o                         
   0   1  13          0.00         -0.23         1.15 o                         
   1   1  13        124.72        124.17         2.78 o                         
   2   1  13        323.57        329.65         4.64 o                         
   3   1  13         80.88         74.91         2.74 o                         
   4   1  13        374.41        346.18         5.82 o                         
   5   1  13         93.50         88.01         4.63 o                         
   6   1  13        529.51        519.01         7.45 o                         
   7   1  13          9.44         14.11         2.10 o                         
   8   1  13        204.74        189.64         5.28 o                         
   9   1  13          5.20         10.34         5.47 o                         
  10   1  13         43.26         43.00         7.94 o                         
  11   1  13        523.18        547.48        17.41 o                         
  12   1  13        177.28        178.24        12.80 o                         
  13   1  13         24.37         29.67        13.81 o                         
  14   1  13         48.25         75.32        14.49 o                         
 -16   2  13        195.45        161.63        12.46 o                         
 -15   2  13        130.06        129.79         9.68 o                         
 -14   2  13          0.30          4.40         7.76 o                         
 -13   2  13         10.66         13.86         6.49 o                         
 -12   2  13        155.34        139.64         7.32 o                         
 -11   2  13         17.31          7.76         5.12 o                         
 -10   2  13         67.37         74.74         4.22 o                         
  -9   2  13        103.49         75.44         4.40 o                         
  -8   2  13        764.47        722.04        13.51 o                         
  -7   2  13         21.02         29.45         4.22 o                         
  -6   2  13         28.58         23.34         2.53 o                         
  -5   2  13         61.11         59.32         2.80 o                         
  -4   2  13       2228.74       2174.98        23.29 o                         
  -3   2  13        168.49        152.80         3.15 o                         
  -2   2  13        358.53        357.85         5.04 o                         
  -1   2  13        469.04        442.54         6.14 o                         
   0   2  13       1372.02       1396.08        14.88 o                         
   1   2  13          8.27         13.97         2.67 o                         
   2   2  13         15.49         10.57         3.96 o                         
   3   2  13        221.65        192.76         7.80 o                         
   4   2  13        434.64        414.57        10.65 o                         
   5   2  13        136.10        142.01         8.25 o                         
   6   2  13         18.53         16.52         8.67 o                         
   7   2  13          3.35          6.09         6.60 o                         
   8   2  13        100.18         94.50         5.25 o                         
   9   2  13         39.92         31.89         6.84 o                         
  10   2  13        299.18        291.61        13.59 o                         
  11   2  13          0.00         -0.07        12.52 o                         
  12   2  13         24.76         36.86        15.48 o                         
  13   2  13        163.15        166.37        15.58 o                         
 -15   3  13         93.22         57.76        13.66 o                         
 -14   3  13         34.52         27.63        10.36 o                         
 -13   3  13         26.53         21.23        11.99 o                         
 -12   3  13          7.04         11.32         8.48 o                         
 -11   3  13        276.32        292.65        13.18 o                         
 -10   3  13         75.77         87.02         8.07 o                         
  -9   3  13        112.60         89.26         8.25 o                         
  -8   3  13          9.12          4.94         6.39 o                         
  -7   3  13         57.17         68.42         3.89 o                         
  -6   3  13          0.57         -2.43         2.43 o                         
  -5   3  13         10.79         11.91         2.93 o                         
  -4   3  13         63.35         61.93         3.59 o                         
  -3   3  13       1122.46       1129.85        15.80 o                         
  -2   3  13         61.05         61.81         2.94 o                         
  -1   3  13         22.50         27.51         3.00 o                         
   0   3  13        166.10        178.36         7.66 o                         
   1   3  13       1457.95       1385.44        24.83 o                         
   2   3  13         69.72         62.68         6.52 o                         
   3   3  13        132.90        150.51         7.10 o                         
   4   3  13        276.23        255.17         9.37 o                         
   5   3  13        355.95        300.60        11.78 o                         
   6   3  13        233.42        204.16        11.10 o                         
   7   3  13        146.69        159.61        10.93 o                         
   8   3  13         65.03         67.04        14.33 o                         
   9   3  13          0.10        -10.23        10.23 o                         
  10   3  13         31.51         25.00        11.97 o                         
  11   3  13         50.24         57.92        17.57 o                         
  12   3  13         19.58          8.33        19.53 o                         
 -13   4  13          9.80         20.34        12.52 o                         
 -12   4  13          0.45        -10.76        10.76 o                         
 -11   4  13        105.39         91.81        13.02 o                         
 -10   4  13         24.51         33.42        10.12 o                         
  -9   4  13          0.34          7.62         9.20 o                         
  -8   4  13          0.09          4.18         8.89 o                         
  -7   4  13        333.79        321.00        13.33 o                         
  -6   4  13         39.97         27.79         4.95 o                         
  -5   4  13         87.98         86.47         5.92 o                         
  -4   4  13        148.56        146.48         6.41 o                         
  -3   4  13          8.25          8.89         4.04 o                         
  -2   4  13          1.25         -2.65         5.00 o                         
  -1   4  13        119.72        122.48         7.19 o                         
   0   4  13         51.06         56.78         3.32 o                         
   1   4  13         84.26         77.42         8.81 o                         
   2   4  13         14.69         20.60         6.82 o                         
   3   4  13          0.41         -6.91         6.91 o                         
   4   4  13         24.53         29.23        13.29 o                         
   5   4  13         22.12         42.22         8.36 o                         
   6   4  13          7.80          8.61         8.35 o                         
   7   4  13          5.58          7.27        11.18 o                         
   8   4  13         52.24         64.51        12.73 o                         
   9   4  13         27.38         27.03        22.05 o                         
  10   4  13         66.19         53.53        16.95 o                         
 -10   5  13        221.29        215.97        25.75 o                         
  -9   5  13          2.29         20.02        12.03 o                         
  -8   5  13          5.70         -5.40        20.09 o                         
  -7   5  13          7.54         31.58        12.44 o                         
  -6   5  13        257.47        263.75        18.28 o                         
  -5   5  13          2.93         -3.08         9.01 o                         
  -4   5  13         48.10         59.44         9.25 o                         
  -3   5  13         81.97         80.64        11.46 o                         
  -2   5  13          3.12          3.75        10.80 o                         
  -1   5  13          8.43          3.55         8.14 o                         
   0   5  13         63.99         60.20         6.70 o                         
   1   5  13          5.38          3.51        13.30 o                         
   2   5  13        260.62        261.65        17.81 o                         
   3   5  13          0.49         10.51        16.45 o                         
   4   5  13         23.85         10.33        10.81 o                         
   5   5  13          5.11          8.18        11.45 o                         
   6   5  13         87.47         87.10        13.49 o                         
   7   5  13          6.46         18.46        13.04 o                         
  -3   6  13          2.88          8.38        19.20 o                         
  -2   6  13         67.32         86.94        27.72 o                         
  -1   6  13        359.40        331.97        26.74 o                         
   0   6  13         48.35         55.19        25.69 o                         
 -16   0  14        135.34        146.73        16.78 o                         
 -14   0  14         18.91         14.52        10.20 o                         
 -12   0  14        605.32        630.83        20.06 o                         
 -10   0  14         21.28         24.16         4.05 o                         
  -8   0  14       1178.49       1195.11        21.49 o                         
  -6   0  14        431.05        437.08         8.71 o                         
  -4   0  14          0.10         -1.07         2.12 o                         
  -2   0  14          0.11          0.53         2.08 o                         
   0   0  14        232.72        227.46         8.17 o                         
   2   0  14        530.39        478.36         9.11 o                         
   4   0  14       1094.65       1129.31        18.23 o                         
   6   0  14        123.67        137.10         6.51 o                         
   8   0  14        431.10        423.11        12.18 o                         
  10   0  14        394.74        386.38        20.79 o                         
  12   0  14         11.61         14.38        23.88 o                         
 -17   1  14         20.50          8.91        12.79 o                         
 -16   1  14         32.94         -4.65        11.75 o                         
 -15   1  14         96.46         89.17         8.03 o                         
 -14   1  14        446.64        460.96        13.37 o                         
 -13   1  14        583.41        591.44        13.43 o                         
 -12   1  14        197.66        197.42         8.38 o                         
 -11   1  14          0.69         -2.03         4.19 o                         
 -10   1  14         24.14         31.11         3.86 o                         
  -9   1  14        760.55        813.46        13.07 o                         
  -8   1  14         58.67         62.81         5.21 o                         
  -7   1  14          1.91          0.40         1.83 o                         
  -6   1  14          0.93         -0.95         1.76 o                         
  -5   1  14        563.02        532.89         6.79 o                         
  -4   1  14          0.59          0.98         1.56 o                         
  -3   1  14        131.42        150.59         3.16 o                         
  -2   1  14        481.22        494.61         5.95 o                         
  -1   1  14        780.79        796.95         8.77 o                         
   0   1  14         49.76         53.00         2.78 o                         
   1   1  14         25.15         20.88         1.61 o                         
   2   1  14        503.73        447.59         5.71 o                         
   3   1  14        471.80        484.72         6.71 o                         
   4   1  14        391.80        369.38         7.00 o                         
   5   1  14        348.92        369.71         8.96 o                         
   6   1  14          3.35          4.61         3.08 o                         
   7   1  14        221.22        212.19         4.85 o                         
   8   1  14        230.34        208.16         5.94 o                         
   9   1  14        850.71        822.46        13.68 o                         
  10   1  14         51.54         66.35         5.91 o                         
  11   1  14          3.58          4.31         9.78 o                         
  12   1  14        390.41        436.60        18.85 o                         
  13   1  14         54.90         60.62        16.00 o                         
 -16   2  14        134.21        108.32        12.22 o                         
 -15   2  14         31.27         24.26         9.18 o                         
 -14   2  14         29.90          9.02         9.04 o                         
 -13   2  14        148.34        160.70         8.69 o                         
 -12   2  14         29.87         26.04         7.41 o                         
 -11   2  14        259.65        269.39         9.66 o                         
 -10   2  14          9.22          1.96         3.57 o                         
  -9   2  14        158.14        168.70        10.89 o                         
  -8   2  14        725.67        655.83        12.28 o                         
  -7   2  14        221.78        234.88         6.93 o                         
  -6   2  14         73.33         62.70         3.25 o                         
  -5   2  14        650.65        648.28        10.05 o                         
  -4   2  14       1783.29       1713.75        20.76 o                         
  -3   2  14       2412.23       2408.60        23.77 o                         
  -2   2  14        938.05        909.33        10.04 o                         
  -1   2  14         24.38         24.30         2.06 o                         
   0   2  14          2.60          5.18         2.19 o                         
   1   2  14        392.51        371.40         8.04 o                         
   2   2  14        220.98        190.62         7.34 o                         
   3   2  14          0.25         -3.32         3.98 o                         
   4   2  14         36.61         30.92         4.67 o                         
   5   2  14        118.74        112.97         6.85 o                         
   6   2  14         52.92         45.72         7.03 o                         
   7   2  14         97.96        104.70         8.46 o                         
   8   2  14          0.01         -6.39         7.69 o                         
   9   2  14        328.79        344.02        12.53 o                         
  10   2  14          0.76         -0.94         8.84 o                         
  11   2  14        331.77        355.89        17.40 o                         
  12   2  14         20.00         31.76        13.12 o                         
  13   2  14        147.00        160.75        16.83 o                         
 -15   3  14         56.47         51.33        12.63 o                         
 -14   3  14         86.53        108.60        11.58 o                         
 -13   3  14         36.50         42.63        10.47 o                         
 -12   3  14         26.81         27.30         9.37 o                         
 -11   3  14          3.04         -7.44        10.27 o                         
 -10   3  14        457.42        447.46        16.92 o                         
  -9   3  14         13.97         -1.70         7.14 o                         
  -8   3  14         12.42          8.01         6.94 o                         
  -7   3  14        204.49        197.11         6.18 o                         
  -6   3  14        284.11        271.34         6.53 o                         
  -5   3  14          2.43          1.33         3.75 o                         
  -4   3  14         29.23         30.02         3.44 o                         
  -3   3  14         54.00         50.20         3.59 o                         
  -2   3  14        579.87        569.11        11.39 o                         
  -1   3  14        268.14        271.14         7.17 o                         
   0   3  14        109.35        111.60         6.95 o                         
   1   3  14          1.31          3.38         4.21 o                         
   2   3  14         35.04         41.33         6.34 o                         
   3   3  14         16.09         26.08         5.39 o                         
   4   3  14        452.97        436.11        15.45 o                         
   5   3  14          5.22          4.76         6.40 o                         
   6   3  14        168.21        138.58         8.58 o                         
   7   3  14        133.07        128.05        10.53 o                         
   8   3  14        244.62        272.13        14.17 o                         
   9   3  14         72.66         82.37        14.91 o                         
  10   3  14        106.43        109.91        19.19 o                         
  11   3  14          3.17         -6.48        13.57 o                         
 -13   4  14          0.28         15.18        12.58 o                         
 -12   4  14         50.11         55.29        12.13 o                         
 -11   4  14          1.93          9.87        10.44 o                         
 -10   4  14         51.06         29.16        11.08 o                         
  -9   4  14        453.56        472.62        27.68 o                         
  -8   4  14          2.44          3.64        11.14 o                         
  -7   4  14        992.45        936.64        24.15 o                         
  -6   4  14        109.20         92.72         6.73 o                         
  -5   4  14         12.17         16.15         4.74 o                         
  -4   4  14          6.27          6.75         4.22 o                         
  -3   4  14        197.56        204.67         7.45 o                         
  -2   4  14         91.62         90.10         6.39 o                         
  -1   4  14         17.28         16.60         7.48 o                         
   0   4  14         14.18         18.02         4.66 o                         
   1   4  14         19.51         20.11         6.91 o                         
   2   4  14         39.70         28.43         7.16 o                         
   3   4  14         97.75         87.57         9.03 o                         
   4   4  14          6.16         22.76         8.54 o                         
   5   4  14        128.21        142.99        10.31 o                         
   6   4  14          9.80         -3.29        11.78 o                         
   7   4  14         86.76         87.25        11.62 o                         
   8   4  14          0.45         -4.46        11.12 o                         
   9   4  14        163.07        155.84        22.03 o                         
 -10   5  14        109.26         99.25        13.86 o                         
  -9   5  14          4.51         -1.58        13.87 o                         
  -8   5  14        308.25        317.37        20.11 o                         
  -7   5  14        100.79         96.07        13.81 o                         
  -6   5  14         45.12         38.74         9.46 o                         
  -5   5  14        151.90        150.45        10.85 o                         
  -4   5  14         23.64         42.17        13.71 o                         
  -3   5  14          7.80        -12.77        12.77 o                         
  -2   5  14          0.36        -10.76        16.35 o                         
  -1   5  14         20.75          9.39        12.88 o                         
   0   5  14         26.67         13.37        10.82 o                         
   1   5  14         32.86         24.53        11.30 o                         
   2   5  14         31.39         33.29        11.01 o                         
   3   5  14         25.19         22.13        10.59 o                         
   4   5  14         77.88         79.41        11.64 o                         
   5   5  14         47.36         61.44        12.31 o                         
   6   5  14          0.79          8.05        14.71 o                         
 -17   0  15          5.66          9.25        24.20 o                         
 -15   0  15        572.08        553.04        24.83 o                         
 -13   0  15         28.73         31.46         9.87 o                         
 -11   0  15        542.70        530.29        15.00 o                         
  -9   0  15         17.36         14.73         3.90 o                         
  -7   0  15        151.72        152.63         5.86 o                         
  -5   0  15        556.85        545.51         9.83 o                         
  -3   0  15         15.42         15.65         2.51 o                         
  -1   0  15        627.67        597.41         9.21 o                         
   1   0  15       1115.66       1082.71        17.01 o                         
   3   0  15       3335.36       3250.56        45.74 o                         
   5   0  15        112.81        101.22         5.15 o                         
   7   0  15       2632.35       2581.31        37.65 o                         
   9   0  15         60.87         66.80         9.01 o                         
  11   0  15       1575.43       1616.16        43.88 o                         
  13   0  15         23.54         46.90        19.91 o                         
 -17   1  15        198.63        196.76        14.53 o                         
 -16   1  15        130.85         96.52        11.85 o                         
 -15   1  15        117.27        122.01        10.29 o                         
 -14   1  15         22.58         28.69         7.09 o                         
 -13   1  15         15.75         12.46         6.21 o                         
 -12   1  15        166.38        168.18         7.45 o                         
 -11   1  15        208.83        191.76         8.09 o                         
 -10   1  15         95.33        108.19         5.76 o                         
  -9   1  15        238.54        223.38         7.09 o                         
  -8   1  15         17.22         19.21         2.20 o                         
  -7   1  15          0.88          0.73         2.02 o                         
  -6   1  15        123.91        137.03         4.28 o                         
  -5   1  15          2.45          3.45         2.03 o                         
  -4   1  15        372.93        391.54         5.34 o                         
  -3   1  15          6.01         -1.74         1.74 o                         
  -2   1  15        437.50        462.71         6.13 o                         
  -1   1  15        114.25        122.82         3.54 o                         
   0   1  15         99.33         99.20         3.49 o                         
   1   1  15         28.74         27.11         2.03 o                         
   2   1  15        394.14        427.94         5.95 o                         
   3   1  15        113.34         97.89         2.97 o                         
   4   1  15          6.05         10.84         3.78 o                         
   5   1  15        412.99        427.43        12.19 o                         
   6   1  15          0.06         -3.35         3.35 o                         
   7   1  15         91.71         89.89         4.86 o                         
   8   1  15        104.63         98.05         5.83 o                         
   9   1  15        115.03        109.74         8.82 o                         
  10   1  15         42.95         45.15         5.72 o                         
  11   1  15          4.50          3.84        10.96 o                         
  12   1  15          7.35         18.79        11.59 o                         
  13   1  15         38.80         34.15        14.40 o                         
 -16   2  15         69.34         54.43        14.40 o                         
 -15   2  15        112.82        105.36        11.36 o                         
 -14   2  15         62.47         67.73         8.63 o                         
 -13   2  15          0.67          0.33         7.27 o                         
 -12   2  15         11.20         12.37         6.67 o                         
 -11   2  15        490.89        476.86        10.71 o                         
 -10   2  15         62.04         70.07         5.67 o                         
  -9   2  15        100.15         85.73         7.45 o                         
  -8   2  15          6.11          7.17         5.14 o                         
  -7   2  15         19.55         25.42         3.39 o                         
  -6   2  15         37.40         42.82         3.48 o                         
  -5   2  15        131.19        131.16         6.75 o                         
  -4   2  15        384.73        370.73         7.45 o                         
  -3   2  15          1.42          0.97         1.85 o                         
  -2   2  15          0.12          4.35         1.91 o                         
  -1   2  15         84.02         76.86         3.35 o                         
   0   2  15         47.16         41.01         2.99 o                         
   1   2  15          3.36         -1.82         3.61 o                         
   2   2  15         33.75         15.04         4.33 o                         
   3   2  15         13.59          7.68         4.60 o                         
   4   2  15        165.62        125.86         7.45 o                         
   5   2  15        110.64         97.26         8.66 o                         
   6   2  15        231.73        216.92        10.52 o                         
   7   2  15         61.82         54.41         8.67 o                         
   8   2  15        155.07        176.92        14.22 o                         
   9   2  15          0.52          7.10         9.21 o                         
  10   2  15          2.55          5.44        10.84 o                         
  11   2  15          9.45          1.89        13.66 o                         
  12   2  15          5.47         -1.90        22.64 o                         
 -15   3  15          2.34         -0.89        12.54 o                         
 -14   3  15         11.59         22.55        11.06 o                         
 -13   3  15        265.91        253.21        18.58 o                         
 -12   3  15         39.66         29.89        13.67 o                         
 -11   3  15         23.46         20.03         8.62 o                         
 -10   3  15          8.77         -2.94        10.24 o                         
  -9   3  15        303.72        287.59        13.86 o                         
  -8   3  15          2.08          1.33         7.09 o                         
  -7   3  15        145.66        144.30         6.32 o                         
  -6   3  15          1.88          4.46         4.31 o                         
  -5   3  15         69.46         66.41         5.29 o                         
  -4   3  15        145.55        146.38         5.74 o                         
  -3   3  15        339.61        344.87         8.16 o                         
  -2   3  15         26.76         30.41         3.80 o                         
  -1   3  15         51.04         48.96         3.67 o                         
   0   3  15         76.92         73.42         5.93 o                         
   1   3  15        745.33        716.28        14.49 o                         
   2   3  15         73.12         71.55         6.03 o                         
   3   3  15         23.76         32.00         5.72 o                         
   4   3  15         27.63         29.10         7.15 o                         
   5   3  15        547.01        538.62        15.82 o                         
   6   3  15          1.97         14.05         7.53 o                         
   7   3  15         69.30         68.11        11.25 o                         
   8   3  15          7.63         10.89        13.74 o                         
   9   3  15        186.26        165.99        13.76 o                         
  10   3  15        192.14        211.60        18.36 o                         
  11   3  15        216.02        198.94        17.15 o                         
 -13   4  15        183.14        168.12        17.36 o                         
 -12   4  15          3.29        -12.28        12.28 o                         
 -11   4  15        692.86        725.58        37.88 o                         
 -10   4  15         12.55         26.73        18.20 o                         
  -9   4  15         10.75         28.28        11.69 o                         
  -8   4  15         18.02         14.59        11.55 o                         
  -7   4  15        418.60        385.22        17.77 o                         
  -6   4  15          9.57          5.37         5.78 o                         
  -5   4  15        375.90        389.28        14.86 o                         
  -4   4  15         15.02         11.55         9.18 o                         
  -3   4  15         94.89         85.94         6.98 o                         
  -2   4  15          1.19         -1.36         5.24 o                         
  -1   4  15        322.24        330.54        10.53 o                         
   0   4  15         79.60         93.62         6.49 o                         
   1   4  15          3.37          8.92         7.26 o                         
   2   4  15         57.19         59.25         8.36 o                         
   3   4  15         23.69         33.88         8.43 o                         
   4   4  15        157.54        154.45        10.47 o                         
   5   4  15         12.93         -1.47         9.56 o                         
   6   4  15         41.46         43.08        10.35 o                         
   7   4  15        150.43        160.65        12.25 o                         
   8   4  15          2.62         11.73        11.90 o                         
   9   4  15          0.00        -12.89        12.89 o                         
  -9   5  15         17.76         13.03        17.24 o                         
  -8   5  15          0.25         -5.49        14.67 o                         
  -7   5  15         81.80         98.02        14.83 o                         
  -6   5  15          0.51         -8.70         8.70 o                         
  -5   5  15         46.72         25.76        10.10 o                         
  -4   5  15         20.00         26.62        10.07 o                         
  -3   5  15         93.41         97.86        12.48 o                         
  -2   5  15          4.33         18.03        10.99 o                         
  -1   5  15         38.07         34.05        11.46 o                         
   0   5  15        192.93        204.77        16.59 o                         
   1   5  15         78.38         83.42        12.20 o                         
   2   5  15        157.73        184.05        20.16 o                         
   3   5  15         15.77         25.49        11.21 o                         
   4   5  15        112.99        119.23        13.39 o                         
   5   5  15          9.98         -1.47        12.38 o                         
 -16   0  16          4.35          7.12        15.81 o                         
 -14   0  16        137.57        146.79        25.05 o                         
 -12   0  16         80.47         83.97         9.76 o                         
 -10   0  16        194.43        186.22        10.55 o                         
  -8   0  16        189.38        193.30         7.38 o                         
  -6   0  16         44.84         35.09         3.43 o                         
  -4   0  16       1939.55       1920.18        25.79 o                         
  -2   0  16         45.78         42.14         2.94 o                         
   0   0  16        461.60        446.00         9.29 o                         
   2   0  16        573.67        501.26        14.69 o                         
   4   0  16        827.78        889.33        20.33 o                         
   6   0  16        176.65        183.22         7.82 o                         
   8   0  16         40.54         45.58         8.51 o                         
  10   0  16          4.16          1.98        11.92 o                         
  12   0  16         79.32         86.86        19.33 o                         
 -16   1  16         22.27         21.92        11.54 o                         
 -15   1  16         81.06         85.66        10.29 o                         
 -14   1  16          8.35         12.96         8.82 o                         
 -13   1  16        113.58        127.03         7.49 o                         
 -12   1  16         10.19          5.59         6.21 o                         
 -11   1  16          0.39          9.27         5.19 o                         
 -10   1  16          0.69         -4.74         4.74 o                         
  -9   1  16        120.69        124.84         5.23 o                         
  -8   1  16         58.67         60.54         3.13 o                         
  -7   1  16         33.69         33.91         3.04 o                         
  -6   1  16        470.93        476.22         6.75 o                         
  -5   1  16        272.60        283.61         5.17 o                         
  -4   1  16         34.12         32.81         2.23 o                         
  -3   1  16       2147.96       2097.16        19.21 o                         
  -2   1  16       1184.91       1204.57        12.73 o                         
  -1   1  16          0.44          0.19         2.30 o                         
   0   1  16          3.06          3.49         3.73 o                         
   1   1  16       1376.55       1361.27        15.35 o                         
   2   1  16       1425.60       1362.03        15.25 o                         
   3   1  16         32.57         33.53         2.48 o                         
   4   1  16        941.68        903.95        13.98 o                         
   5   1  16        285.86        282.64        10.01 o                         
   6   1  16         14.32          6.77         3.78 o                         
   7   1  16        147.14        139.23         7.10 o                         
   8   1  16         26.62         30.19         7.01 o                         
   9   1  16         33.71         29.84         8.00 o                         
  10   1  16        132.39        108.14        11.11 o                         
  11   1  16        182.63        208.68        13.39 o                         
  12   1  16          5.17         15.19        13.23 o                         
 -16   2  16         91.41         82.73        14.73 o                         
 -15   2  16        533.26        538.86        20.43 o                         
 -14   2  16         23.98         38.18        10.97 o                         
 -13   2  16        626.67        615.59        21.92 o                         
 -12   2  16         33.24         22.05         6.30 o                         
 -11   2  16         45.45         43.75         5.91 o                         
 -10   2  16        111.53        109.96         6.34 o                         
  -9   2  16        315.63        326.17        13.43 o                         
  -8   2  16        217.28        211.44         9.48 o                         
  -7   2  16         14.50         16.27         3.60 o                         
  -6   2  16         60.48         58.34         3.69 o                         
  -5   2  16        439.35        432.17         7.28 o                         
  -4   2  16        126.47        120.74         6.03 o                         
  -3   2  16         77.42         83.84         3.24 o                         
  -2   2  16         23.85         22.48         2.22 o                         
  -1   2  16       1954.28       1876.34        22.71 o                         
   0   2  16        144.66        130.33         5.62 o                         
   1   2  16         65.49         61.40         4.72 o                         
   2   2  16         15.33         26.92         4.79 o                         
   3   2  16        114.63         99.14         6.78 o                         
   4   2  16        104.73        105.74         7.40 o                         
   5   2  16         30.66         27.33         6.40 o                         
   6   2  16         45.05         49.55         7.16 o                         
   7   2  16         42.87         38.07         7.58 o                         
   8   2  16        178.31        194.53        10.94 o                         
   9   2  16        249.41        253.59        19.13 o                         
  10   2  16        144.40        151.01        14.81 o                         
  11   2  16          0.89          1.49        13.68 o                         
  12   2  16         33.61         34.39        16.00 o                         
 -14   3  16         13.27          4.72        12.28 o                         
 -13   3  16          9.31         -4.14        10.98 o                         
 -12   3  16        115.68        102.16        11.05 o                         
 -11   3  16         11.01         15.32         9.12 o                         
 -10   3  16        106.28        100.85        11.81 o                         
  -9   3  16          2.66         -7.61         7.61 o                         
  -8   3  16         40.62         26.64         7.55 o                         
  -7   3  16          3.31          5.04         4.61 o                         
  -6   3  16        325.65        324.90         8.88 o                         
  -5   3  16          5.83          5.69         3.63 o                         
  -4   3  16         26.32         25.89         4.01 o                         
  -3   3  16          2.33          7.19         3.29 o                         
  -2   3  16        433.15        432.39        10.07 o                         
  -1   3  16         14.74         10.32         3.62 o                         
   0   3  16         62.69         51.46         5.15 o                         
   1   3  16        153.23        158.76         7.73 o                         
   2   3  16        287.02        285.19        10.65 o                         
   3   3  16        145.18        124.26        15.27 o                         
   4   3  16          9.40         13.99         7.24 o                         
   5   3  16         11.53         15.32         7.49 o                         
   6   3  16        181.47        219.64        11.61 o                         
   7   3  16          0.02          1.17         9.03 o                         
   8   3  16        188.78        181.72        12.39 o                         
   9   3  16         20.31          2.68        12.65 o                         
  10   3  16          0.10         -5.78        12.59 o                         
 -12   4  16        111.52         97.13        14.16 o                         
 -11   4  16         81.23         81.19        12.12 o                         
 -10   4  16        146.98        162.73        16.16 o                         
  -9   4  16         54.52         84.77        15.44 o                         
  -8   4  16         74.20         86.11        11.16 o                         
  -7   4  16         15.89         22.15         6.69 o                         
  -6   4  16        292.27        305.26        11.56 o                         
  -5   4  16        396.10        445.92        14.06 o                         
  -4   4  16          0.06          6.50         5.35 o                         
  -3   4  16        311.74        269.82        14.81 o                         
  -2   4  16          7.00          1.91         8.48 o                         
  -1   4  16         61.50         61.93        17.42 o                         
   0   4  16          0.31          1.80         6.05 o                         
   1   4  16         18.62         16.43         9.94 o                         
   2   4  16         37.63         41.94         8.59 o                         
   3   4  16        491.06        468.67        19.26 o                         
   4   4  16        214.96        190.47        11.70 o                         
   5   4  16         29.62         29.45        12.98 o                         
   6   4  16         22.66         11.61        11.00 o                         
   7   4  16        209.53        222.51        13.73 o                         
   8   4  16        214.31        218.08        21.98 o                         
  -9   5  16         93.01         64.97        16.11 o                         
  -8   5  16         97.07         62.01        16.30 o                         
  -7   5  16        287.26        325.85        25.58 o                         
  -6   5  16          0.90         -4.85        13.74 o                         
  -5   5  16          0.33        -10.62        15.36 o                         
  -4   5  16         23.07         10.55        10.55 o                         
  -3   5  16        185.11        162.53        16.81 o                         
  -2   5  16         25.34         19.18        11.57 o                         
  -1   5  16          9.33         10.64        11.82 o                         
   0   5  16         15.24         13.55        11.22 o                         
   1   5  16         72.65         78.75        14.61 o                         
   2   5  16         52.02         57.67        13.19 o                         
   3   5  16          1.45         -1.02        13.32 o                         
   4   5  16         50.00         40.17        14.84 o                         
   5   5  16         11.33         -8.52        17.64 o                         
 -15   0  17         58.17         53.88        15.54 o                         
 -13   0  17          1.69          9.19        10.33 o                         
 -11   0  17        118.56         87.50        18.94 o                         
  -9   0  17          3.14          4.29         3.91 o                         
  -7   0  17       1482.08       1502.41        24.94 o                         
  -5   0  17        160.59        168.92         6.58 o                         
  -3   0  17        487.23        482.16         9.02 o                         
  -1   0  17         15.08         13.49         3.26 o                         
   1   0  17        179.14        196.12        10.99 o                         
   3   0  17        206.28        225.90         8.58 o                         
   5   0  17        328.47        357.34        10.48 o                         
   7   0  17        639.68        636.04        13.97 o                         
   9   0  17        182.22        187.91        12.29 o                         
  11   0  17         32.78         37.70        15.18 o                         
 -16   1  17         11.62         17.77        13.63 o                         
 -15   1  17         20.91         16.12        10.16 o                         
 -14   1  17        121.43        120.64        11.97 o                         
 -13   1  17          1.98          2.44         7.36 o                         
 -12   1  17          1.55         -0.86         6.30 o                         
 -11   1  17         74.06         70.16         5.99 o                         
 -10   1  17        632.84        637.30        12.10 o                         
  -9   1  17         86.85         93.77         5.81 o                         
  -8   1  17        319.06        325.00         6.63 o                         
  -7   1  17        530.75        535.89         8.17 o                         
  -6   1  17        486.66        462.24         7.38 o                         
  -5   1  17       2221.68       2224.20        22.82 o                         
  -4   1  17        203.43        199.18         4.63 o                         
  -3   1  17         79.47         77.18         3.40 o                         
  -2   1  17        149.66        144.09         4.42 o                         
  -1   1  17          1.22          2.41         2.08 o                         
   0   1  17         34.68         28.61         2.41 o                         
   1   1  17        199.37        203.44         4.68 o                         
   2   1  17        285.56        270.40         5.09 o                         
   3   1  17         10.75         11.77         2.68 o                         
   4   1  17         37.61         41.56         4.31 o                         
   5   1  17        108.42        104.87         5.90 o                         
   6   1  17          4.02         -1.65         4.20 o                         
   7   1  17        276.61        260.07        12.15 o                         
   8   1  17         74.13         76.69         8.52 o                         
   9   1  17         13.59         17.56         8.14 o                         
  10   1  17         93.44        113.56        11.19 o                         
  11   1  17        165.48        179.60        12.40 o                         
  12   1  17        245.35        248.13        15.51 o                         
 -15   2  17        122.37         92.97        11.99 o                         
 -14   2  17         14.74         16.55        11.86 o                         
 -13   2  17          4.16         13.48         9.80 o                         
 -12   2  17         91.87         96.98        10.07 o                         
 -11   2  17        143.57        138.57        12.48 o                         
 -10   2  17          0.00         -3.58         7.28 o                         
  -9   2  17          2.28          1.38         6.51 o                         
  -8   2  17        115.10        109.26         7.34 o                         
  -7   2  17          0.05         -2.70         3.74 o                         
  -6   2  17         18.68         24.53         4.06 o                         
  -5   2  17        471.14        466.65         7.89 o                         
  -4   2  17        755.69        734.95        10.22 o                         
  -3   2  17         24.66         29.49         2.86 o                         
  -2   2  17          0.04         -1.85         2.04 o                         
  -1   2  17        335.54        308.95         6.45 o                         
   0   2  17         98.87         99.26         4.43 o                         
   1   2  17        119.67        119.19         6.48 o                         
   2   2  17          0.28          8.92         4.68 o                         
   3   2  17          9.40          3.14         6.00 o                         
   4   2  17         16.41         17.21         6.61 o                         
   5   2  17         98.35         76.00         7.67 o                         
   6   2  17        384.86        420.10        14.64 o                         
   7   2  17        205.35        216.11        11.03 o                         
   8   2  17         18.46         11.53         8.92 o                         
   9   2  17         43.23         65.24        11.15 o                         
  10   2  17        463.04        454.07        20.82 o                         
  11   2  17         18.15         11.27        17.19 o                         
 -14   3  17          2.48         -4.87        15.88 o                         
 -13   3  17          6.54          8.75        12.26 o                         
 -12   3  17         55.76         51.17        10.94 o                         
 -11   3  17         96.20         65.03        18.95 o                         
 -10   3  17          9.09          7.90         9.32 o                         
  -9   3  17        124.65        125.69        10.24 o                         
  -8   3  17          7.51          6.92         7.50 o                         
  -7   3  17         95.85         93.52         6.54 o                         
  -6   3  17         11.37         13.06         4.62 o                         
  -5   3  17        302.19        307.09         8.21 o                         
  -4   3  17         33.64         37.07         4.66 o                         
  -3   3  17         40.84         51.02         7.61 o                         
  -2   3  17         79.24         76.52         7.10 o                         
  -1   3  17        217.90        232.85        12.65 o                         
   0   3  17          0.65         -5.09         5.09 o                         
   1   3  17          6.20          3.32         5.41 o                         
   2   3  17         12.49          6.75         6.02 o                         
   3   3  17        144.07        142.04         9.00 o                         
   4   3  17          0.95          4.49         7.78 o                         
   5   3  17         62.82         49.45         8.79 o                         
   6   3  17          0.00         -2.85         8.85 o                         
   7   3  17        342.72        336.11        14.56 o                         
   8   3  17         46.68         48.94        11.91 o                         
   9   3  17        228.03        210.49        13.88 o                         
  10   3  17         10.17         -0.07        13.42 o                         
 -12   4  17        180.25        192.63        15.14 o                         
 -11   4  17         76.12         83.36        15.26 o                         
 -10   4  17        248.15        257.71        15.27 o                         
  -9   4  17          0.89         14.86        11.06 o                         
  -8   4  17         34.16         40.52        11.37 o                         
  -7   4  17        118.00        162.96         9.90 o                         
  -6   4  17          0.62         15.56         6.38 o                         
  -5   4  17          0.00          2.08         6.33 o                         
  -4   4  17         63.74         65.99         8.83 o                         
  -3   4  17         94.77         72.21         9.29 o                         
  -2   4  17         33.07         19.09         8.39 o                         
  -1   4  17         25.97         18.17         8.70 o                         
   0   4  17        428.96        432.38        14.50 o                         
   1   4  17         92.20         85.56         9.20 o                         
   2   4  17        218.27        216.43        12.39 o                         
   3   4  17          4.06          4.85         9.71 o                         
   4   4  17          3.92         -0.93        14.38 o                         
   5   4  17         99.04         93.14        11.56 o                         
   6   4  17          0.48          4.93        11.68 o                         
   7   4  17         11.77         -5.46        13.24 o                         
  -8   5  17         11.22        -17.74        17.74 o                         
  -7   5  17          7.46         19.86        17.07 o                         
  -6   5  17         70.63         76.12        18.13 o                         
  -5   5  17         15.69         -4.34        10.93 o                         
  -4   5  17         19.67         13.55        10.64 o                         
  -3   5  17          0.14         -4.96        21.41 o                         
  -2   5  17         30.71         23.44        20.87 o                         
  -1   5  17          9.84        -12.16        12.16 o                         
   0   5  17         65.48         58.45        14.40 o                         
   1   5  17          0.53        -12.90        12.90 o                         
   2   5  17         25.87          4.67        13.73 o                         
   3   5  17         24.40         21.84        14.87 o                         
   4   5  17        112.13        101.37        18.30 o                         
 -16   0  18        300.85        317.80        28.77 o                         
 -14   0  18        471.66        452.40        26.72 o                         
 -12   0  18          1.78          4.23         9.44 o                         
 -10   0  18         75.62         62.90        11.13 o                         
  -8   0  18        141.73        133.07         6.23 o                         
  -6   0  18        449.77        454.55        10.66 o                         
  -4   0  18         89.74         89.93         4.39 o                         
  -2   0  18        140.31        146.04         5.54 o                         
   0   0  18        178.43        162.07         6.82 o                         
   2   0  18        702.79        673.13        16.61 o                         
   4   0  18          1.56          8.15         5.31 o                         
   6   0  18        990.58        959.06        22.75 o                         
   8   0  18          5.13         11.75         9.87 o                         
  10   0  18        220.71        247.08        29.31 o                         
 -16   1  18          0.17          9.58        12.50 o                         
 -15   1  18         46.84         44.68        11.04 o                         
 -14   1  18         33.55         38.90         8.58 o                         
 -13   1  18        388.21        403.12        14.78 o                         
 -12   1  18         11.28         12.01         6.78 o                         
 -11   1  18         18.10         17.21         6.27 o                         
 -10   1  18         28.17         21.95         5.75 o                         
  -9   1  18        367.48        393.87        11.31 o                         
  -8   1  18          1.07          4.43         3.30 o                         
  -7   1  18         65.66         63.51         3.96 o                         
  -6   1  18         95.90        109.12         5.10 o                         
  -5   1  18        730.52        733.25         9.70 o                         
  -4   1  18        116.71        118.49         4.05 o                         
  -3   1  18          8.96         12.37         2.76 o                         
  -2   1  18         46.88         46.96         2.77 o                         
  -1   1  18        573.18        550.40         7.84 o                         
   0   1  18         54.59         46.24         4.45 o                         
   1   1  18       1046.73       1018.65        13.24 o                         
   2   1  18         27.23         22.11         3.20 o                         
   3   1  18         16.35         20.17         4.09 o                         
   4   1  18         97.34         88.97         6.72 o                         
   5   1  18       1151.44       1145.31        19.90 o                         
   6   1  18        103.07        100.23         6.01 o                         
   7   1  18         67.50         74.19         8.23 o                         
   8   1  18          3.38          3.66         8.52 o                         
   9   1  18        782.48        747.33        24.19 o                         
  10   1  18         24.16         19.89        11.10 o                         
  11   1  18          4.58          5.99        12.53 o                         
 -15   2  18        201.43        201.43        20.31 o                         
 -14   2  18         85.45         88.37        12.21 o                         
 -13   2  18          6.26         17.50        10.29 o                         
 -12   2  18        260.36        227.32        14.57 o                         
 -11   2  18        405.20        369.41        16.91 o                         
 -10   2  18          0.67         -3.50         8.50 o                         
  -9   2  18        183.35        190.26        10.96 o                         
  -8   2  18        203.95        210.48         9.54 o                         
  -7   2  18          8.00         11.44         5.27 o                         
  -6   2  18         28.60         25.24         2.56 o                         
  -5   2  18         25.16         29.31         2.95 o                         
  -4   2  18          0.85          1.13         3.05 o                         
  -3   2  18        532.75        526.34         7.89 o                         
  -2   2  18          5.85          5.64         2.45 o                         
  -1   2  18        120.62        104.01         4.57 o                         
   0   2  18        130.93        135.01         5.36 o                         
   1   2  18        141.81        154.57         7.59 o                         
   2   2  18          0.08          3.92         5.22 o                         
   3   2  18       1022.96        998.99        21.08 o                         
   4   2  18          7.46          0.95         7.03 o                         
   5   2  18         17.21          9.82         7.67 o                         
   6   2  18        124.54        137.97         9.39 o                         
   7   2  18        391.93        380.60        15.08 o                         
   8   2  18        117.62        118.68        11.22 o                         
   9   2  18         88.78        105.72        11.90 o                         
  10   2  18         17.94         -3.35        12.45 o                         
 -14   3  18          5.65        -13.20        13.20 o                         
 -13   3  18        135.39        136.69        13.15 o                         
 -12   3  18          1.81         -7.09        10.66 o                         
 -11   3  18         21.94         15.99        10.84 o                         
 -10   3  18        182.70        168.62        12.44 o                         
  -9   3  18          0.03         -8.51         8.51 o                         
  -8   3  18         76.90         80.50         8.80 o                         
  -7   3  18        112.91        129.46         6.56 o                         
  -6   3  18         87.46         92.22         5.91 o                         
  -5   3  18          4.37         11.43         4.72 o                         
  -4   3  18        177.74        181.33         6.74 o                         
  -3   3  18         29.91         31.76         5.09 o                         
  -2   3  18         17.90         23.52         3.66 o                         
  -1   3  18          0.88          0.83         4.57 o                         
   0   3  18         35.38         24.45         8.28 o                         
   1   3  18          3.96          7.74         6.16 o                         
   2   3  18          0.41          5.48         7.35 o                         
   3   3  18        100.06         97.60         8.96 o                         
   4   3  18        144.53        129.16         9.86 o                         
   5   3  18         11.38          7.45         9.31 o                         
   6   3  18          1.61          1.05        12.29 o                         
   7   3  18          0.49         12.16        10.36 o                         
   8   3  18        162.39        136.42        13.21 o                         
   9   3  18        141.39        140.58        14.12 o                         
 -11   4  18         65.78         55.66        23.90 o                         
 -10   4  18         40.60         34.83        13.55 o                         
  -9   4  18        116.17        120.96        22.92 o                         
  -8   4  18         13.27         23.57        16.00 o                         
  -7   4  18        279.57        299.64        16.15 o                         
  -6   4  18         16.85         27.81        12.00 o                         
  -5   4  18          0.38          4.11        10.63 o                         
  -4   4  18         49.55         38.71         8.15 o                         
  -3   4  18         41.88         35.02         9.32 o                         
  -2   4  18        238.59        216.32        14.71 o                         
  -1   4  18         91.82         78.87        10.15 o                         
   0   4  18         66.20         79.12        10.35 o                         
   1   4  18         66.83         40.77         9.28 o                         
   2   4  18          9.84         14.94        18.53 o                         
   3   4  18        170.47        155.18        12.13 o                         
   4   4  18        154.10        149.81        12.20 o                         
   5   4  18         85.19         97.45        14.80 o                         
   6   4  18         10.86         13.01        12.81 o                         
   7   4  18        117.83         93.04        14.96 o                         
  -7   5  18        216.35        213.99        22.01 o                         
  -6   5  18        123.08        120.40        19.41 o                         
  -5   5  18         84.02         73.02        29.95 o                         
  -4   5  18          0.51        -11.23        11.23 o                         
  -3   5  18        196.58        164.23        24.92 o                         
  -2   5  18         22.90         10.94        12.63 o                         
  -1   5  18         33.72         56.85        16.96 o                         
   0   5  18          0.07        -13.69        13.69 o                         
   1   5  18         54.56         22.22        13.76 o                         
   2   5  18          2.92        -14.23        14.23 o                         
 -15   0  19         61.41         53.46        15.64 o                         
 -13   0  19         27.53         17.05        11.64 o                         
 -11   0  19        281.44        314.83        17.88 o                         
  -9   0  19          8.46         11.01         7.35 o                         
  -7   0  19        822.07        860.68        27.58 o                         
  -5   0  19       2015.73       2032.22        30.18 o                         
  -3   0  19          0.49         -1.46         3.44 o                         
  -1   0  19        546.70        579.86        23.35 o                         
   1   0  19         16.79          4.30         5.43 o                         
   3   0  19        603.72        593.82        14.14 o                         
   5   0  19        117.92        116.66         9.08 o                         
   7   0  19         20.57         21.78         9.68 o                         
   9   0  19          0.53          2.07        11.78 o                         
  11   0  19          0.02         33.34        21.17 o                         
 -15   1  19        162.06        182.39        20.88 o                         
 -14   1  19         74.57         48.06         9.84 o                         
 -13   1  19         12.44         10.16         9.83 o                         
 -12   1  19        178.80        168.72         8.74 o                         
 -11   1  19         32.86         26.81         6.64 o                         
 -10   1  19        152.09        172.96        11.59 o                         
  -9   1  19          2.14         -0.99         3.54 o                         
  -8   1  19         10.66         13.53         3.37 o                         
  -7   1  19        627.98        650.74        10.22 o                         
  -6   1  19        425.36        439.09         8.67 o                         
  -5   1  19          2.69          1.61         3.50 o                         
  -4   1  19        116.58        115.67         4.04 o                         
  -3   1  19        839.13        834.95        11.00 o                         
  -2   1  19         48.61         44.34         3.81 o                         
  -1   1  19          3.39         -3.51         3.51 o                         
   0   1  19         37.02         50.15         3.57 o                         
   1   1  19        260.35        272.47         7.86 o                         
   2   1  19        163.15        183.57         5.62 o                         
   3   1  19          0.03         -2.41         2.41 o                         
   4   1  19         58.52         57.39         4.75 o                         
   5   1  19        475.72        467.24        19.23 o                         
   6   1  19        206.84        248.93        12.30 o                         
   7   1  19         29.86         26.26         9.20 o                         
   8   1  19          1.49         -7.27        12.02 o                         
   9   1  19        104.94        121.80        11.58 o                         
  10   1  19         60.82         78.19        12.71 o                         
  11   1  19         43.55         47.90        14.60 o                         
 -15   2  19         26.51         28.73        13.76 o                         
 -14   2  19         24.64         24.10        13.64 o                         
 -13   2  19          8.55          3.72        10.50 o                         
 -12   2  19          1.31          1.04         9.38 o                         
 -11   2  19         51.39         48.99         9.78 o                         
 -10   2  19         15.95         15.34        10.52 o                         
  -9   2  19         58.13         64.09         7.94 o                         
  -8   2  19        133.44        148.62         7.44 o                         
  -7   2  19          1.38         10.82         6.28 o                         
  -6   2  19         35.60         37.50         3.84 o                         
  -5   2  19        294.00        291.17         7.24 o                         
  -4   2  19        395.29        382.30         8.36 o                         
  -3   2  19        133.47        120.34         5.77 o                         
  -2   2  19         15.08         12.50         2.66 o                         
  -1   2  19        754.69        721.54        11.86 o                         
   0   2  19        793.58        767.79        15.51 o                         
   1   2  19        422.90        384.22        18.82 o                         
   2   2  19        401.62        391.02        13.75 o                         
   3   2  19         19.99         16.09         7.20 o                         
   4   2  19         87.73         90.59         8.51 o                         
   5   2  19          9.34          4.62         8.11 o                         
   6   2  19         13.51          5.87         9.07 o                         
   7   2  19         31.68         19.33        12.10 o                         
   8   2  19        112.22        102.91        11.61 o                         
   9   2  19          2.90          5.75        12.19 o                         
  10   2  19         18.52         20.30        15.63 o                         
 -13   3  19        467.92        494.30        20.84 o                         
 -12   3  19        131.61        105.45        12.32 o                         
 -11   3  19        299.50        337.02        17.81 o                         
 -10   3  19         12.36         -2.47        10.18 o                         
  -9   3  19         50.72         46.34        10.06 o                         
  -8   3  19          0.30         -8.29         8.29 o                         
  -7   3  19        421.82        470.76        18.50 o                         
  -6   3  19          9.13         13.24         6.09 o                         
  -5   3  19         43.46         41.46         5.81 o                         
  -4   3  19          0.09         -4.30         4.30 o                         
  -3   3  19        312.16        306.75        13.68 o                         
  -2   3  19         23.89         24.73         4.64 o                         
  -1   3  19         55.51         50.74         7.35 o                         
   0   3  19         26.15         22.90         7.41 o                         
   1   3  19        113.58        129.99         9.18 o                         
   2   3  19          0.80         -3.83         7.59 o                         
   3   3  19          7.33         12.24         8.62 o                         
   4   3  19          1.33          1.63         9.20 o                         
   5   3  19        268.99        293.53        50.15 o                         
   6   3  19        114.48        111.96        11.85 o                         
   7   3  19         93.37         74.89        12.62 o                         
   8   3  19         11.16         20.83        12.96 o                         
 -11   4  19          9.72        -14.04        14.04 o                         
 -10   4  19         11.42         20.53        14.84 o                         
  -9   4  19        149.88        169.18        25.94 o                         
  -8   4  19          8.04          2.54        12.22 o                         
  -7   4  19          0.51          4.72        10.39 o                         
  -6   4  19          4.01         15.14         7.84 o                         
  -5   4  19        211.79        239.69        25.50 o                         
  -4   4  19        104.10         97.84        13.41 o                         
  -3   4  19          6.56         -8.82        15.22 o                         
  -2   4  19         74.07         58.56        12.18 o                         
  -1   4  19         36.77         37.05        12.56 o                         
   0   4  19        235.77        245.74        20.19 o                         
   1   4  19         57.11         54.05        10.40 o                         
   2   4  19        136.85        111.59        11.36 o                         
   3   4  19         84.75         84.71        12.05 o                         
   4   4  19        148.76        156.83        13.35 o                         
   5   4  19         62.61         78.66        17.11 o                         
   6   4  19         88.98         87.66        16.41 o                         
  -6   5  19          3.61         -9.69        17.09 o                         
  -5   5  19         43.86         53.87        21.16 o                         
  -4   5  19          8.32          2.65        11.86 o                         
  -3   5  19          0.39          5.81        11.98 o                         
  -2   5  19          0.10        -18.23        18.43 o                         
  -1   5  19          0.36         34.94        39.32 o                         
   0   5  19         53.67         38.57        21.59 o                         
   1   5  19        164.87        152.29        16.25 o                         
 -14   0  20         10.47         22.50        13.49 o                         
 -12   0  20        136.09        148.86        13.04 o                         
 -10   0  20        307.13        297.24        29.04 o                         
  -8   0  20        203.99        210.16        12.75 o                         
  -6   0  20         15.29         15.75         4.67 o                         
  -4   0  20        993.08       1021.64        18.25 o                         
  -2   0  20          1.68          7.25         4.55 o                         
   0   0  20         74.97         77.23         5.83 o                         
   2   0  20         56.47         70.61         8.62 o                         
   4   0  20         13.62         19.79         8.79 o                         
   6   0  20         36.81         26.95         9.29 o                         
   8   0  20        155.71        156.25        14.56 o                         
  10   0  20        115.81        165.77        25.46 o                         
 -15   1  20          8.35          6.37        13.15 o                         
 -14   1  20         44.56         47.65        10.16 o                         
 -13   1  20          3.70         -2.40         8.47 o                         
 -12   1  20          0.94         -2.76         7.53 o                         
 -11   1  20         28.04         26.43         7.54 o                         
 -10   1  20         22.12         23.93         6.66 o                         
  -9   1  20        263.82        267.24         9.51 o                         
  -8   1  20        244.25        256.60         8.01 o                         
  -7   1  20         18.88         15.08         3.96 o                         
  -6   1  20        502.36        511.49        10.73 o                         
  -5   1  20         22.81         23.87         3.71 o                         
  -4   1  20        162.50        168.44         6.50 o                         
  -3   1  20        488.37        472.28         8.20 o                         
  -2   1  20         52.88         51.07         3.67 o                         
  -1   1  20        196.54        191.08         5.70 o                         
   0   1  20        186.12        168.20         6.98 o                         
   1   1  20         15.77         16.05         3.42 o                         
   2   1  20        131.86        114.11         4.11 o                         
   3   1  20        304.56        295.59         7.84 o                         
   4   1  20        121.09        115.06         5.79 o                         
   5   1  20        104.89        111.56         9.15 o                         
   6   1  20         18.99          2.93         8.77 o                         
   7   1  20         71.60         67.12        12.82 o                         
   8   1  20          0.17          9.67        11.07 o                         
   9   1  20          6.09         13.95        12.06 o                         
  10   1  20          3.92         15.26        12.97 o                         
 -14   2  20          0.64         11.57        12.72 o                         
 -13   2  20         13.86         13.24        12.14 o                         
 -12   2  20          6.61         -1.43         9.89 o                         
 -11   2  20          8.67         21.51        12.57 o                         
 -10   2  20          2.98          4.63         8.77 o                         
  -9   2  20        124.98        117.10         9.15 o                         
  -8   2  20         20.68         35.27         8.18 o                         
  -7   2  20        294.95        307.67        11.20 o                         
  -6   2  20          1.13          3.06         4.19 o                         
  -5   2  20         80.55         88.16         4.95 o                         
  -4   2  20          1.16         -3.43         3.43 o                         
  -3   2  20         25.01         27.23         3.16 o                         
  -2   2  20        109.77        103.35         4.47 o                         
  -1   2  20        199.83        217.74         8.21 o                         
   0   2  20          1.35         -4.60         6.42 o                         
   1   2  20        345.92        361.32        14.09 o                         
   2   2  20        348.47        323.06        13.53 o                         
   3   2  20          3.93          2.97         7.57 o                         
   4   2  20         94.87         84.81         9.26 o                         
   5   2  20        548.50        565.70        19.04 o                         
   6   2  20          0.31         10.09        17.86 o                         
   7   2  20          0.02         -2.13        10.98 o                         
   8   2  20         65.80         68.03        12.71 o                         
   9   2  20        230.97        221.54        18.31 o                         
 -13   3  20         71.34         78.20        14.70 o                         
 -12   3  20         33.77         44.86        12.27 o                         
 -11   3  20          0.06          1.19        12.00 o                         
 -10   3  20         51.12         27.02        14.48 o                         
  -9   3  20        194.75        200.85        12.67 o                         
  -8   3  20         25.32         16.19        10.37 o                         
  -7   3  20        225.23        247.99        10.93 o                         
  -6   3  20        110.34        114.58         7.68 o                         
  -5   3  20         84.15         89.23        10.35 o                         
  -4   3  20         28.90         30.40         5.12 o                         
  -3   3  20          4.32         10.34         6.22 o                         
  -2   3  20        352.22        358.97        10.16 o                         
  -1   3  20         42.41         50.24         9.14 o                         
   0   3  20          0.01          7.96         7.63 o                         
   1   3  20        145.18        140.13         9.69 o                         
   2   3  20        175.34        149.08        10.23 o                         
   3   3  20         30.23         26.10         9.22 o                         
   4   3  20          4.98         11.29        10.48 o                         
   5   3  20          3.85          3.92        10.25 o                         
   6   3  20        337.39        355.39        18.14 o                         
   7   3  20         15.77         25.19        14.32 o                         
   8   3  20        310.69        326.00        19.37 o                         
 -10   4  20          1.87          4.92        14.79 o                         
  -9   4  20        120.54        124.97        14.34 o                         
  -8   4  20         96.45         96.79        17.16 o                         
  -7   4  20         26.66         13.33        11.40 o                         
  -6   4  20          0.88         11.61         8.88 o                         
  -5   4  20        147.73        156.57        13.12 o                         
  -4   4  20         64.47         48.66        14.16 o                         
  -3   4  20         46.46         28.17        10.24 o                         
  -2   4  20         13.65         -9.78         9.78 o                         
  -1   4  20         83.75         85.39        21.43 o                         
   0   4  20          3.32         -7.04        10.97 o                         
   1   4  20          0.65        -11.57        11.57 o                         
   2   4  20         33.20         27.43        11.43 o                         
   3   4  20         32.81         44.72        12.29 o                         
   4   4  20         30.41         48.71        13.27 o                         
   5   4  20          0.03         10.38        15.45 o                         
  -3   5  20         21.35         23.91        15.39 o                         
  -2   5  20         38.89         26.13        18.70 o                         
 -15   0  21        303.65        305.82        20.34 o                         
 -13   0  21         93.01         96.17        13.90 o                         
 -11   0  21        990.09       1039.49        28.85 o                         
  -9   0  21        392.41        387.01        17.42 o                         
  -7   0  21       3862.54       3850.15        84.74 o                         
  -5   0  21        223.25        242.88        11.42 o                         
  -3   0  21        297.72        290.30        16.80 o                         
  -1   0  21        492.95        510.14        16.60 o                         
   1   0  21         49.03         40.30         5.96 o                         
   3   0  21        201.24        225.85        12.55 o                         
   5   0  21        227.19        236.19        14.68 o                         
   7   0  21        442.99        392.70        51.23 o                         
   9   0  21         53.67         93.99        46.48 o                         
 -15   1  21         13.31         14.05        14.15 o                         
 -14   1  21         27.95         33.22        12.04 o                         
 -13   1  21         88.06         67.71        10.11 o                         
 -12   1  21          5.62         -3.62         9.22 o                         
 -11   1  21         50.30         47.64         8.29 o                         
 -10   1  21        240.28        230.75        13.13 o                         
  -9   1  21         49.60         54.73         6.34 o                         
  -8   1  21         75.34         82.02         6.63 o                         
  -7   1  21          0.09          1.12         5.48 o                         
  -6   1  21        156.17        166.18         6.36 o                         
  -5   1  21        140.57        132.04         5.55 o                         
  -4   1  21          7.65          9.48         3.84 o                         
  -3   1  21        153.69        151.00         5.08 o                         
  -2   1  21         52.77         52.42         4.07 o                         
  -1   1  21         62.76         63.73         4.82 o                         
   0   1  21        218.76        213.69         7.28 o                         
   1   1  21        203.02        194.53         8.44 o                         
   2   1  21          1.20          4.93         3.11 o                         
   3   1  21          6.46          0.70         3.10 o                         
   4   1  21        784.90        804.90        16.77 o                         
   5   1  21        160.17        159.59         8.26 o                         
   6   1  21         81.32         99.66        11.10 o                         
   7   1  21         32.82         33.68        10.67 o                         
   8   1  21        160.33        141.18        13.27 o                         
   9   1  21         72.75         91.51        14.15 o                         
 -14   2  21         35.05         68.13        15.25 o                         
 -13   2  21         25.31         10.48        11.91 o                         
 -12   2  21         93.61         90.84        12.18 o                         
 -11   2  21         68.21         68.90        11.20 o                         
 -10   2  21         91.33         91.12        10.01 o                         
  -9   2  21          0.29         -3.15         8.32 o                         
  -8   2  21         68.19         88.65        11.41 o                         
  -7   2  21         13.29         10.39         5.34 o                         
  -6   2  21         57.83         71.91         4.99 o                         
  -5   2  21          5.00          0.97         4.35 o                         
  -4   2  21          4.82          3.82         3.94 o                         
  -3   2  21        259.95        259.79         6.60 o                         
  -2   2  21          0.42         -0.27         2.93 o                         
  -1   2  21        404.43        419.69        11.28 o                         
   0   2  21         19.56         16.51         6.24 o                         
   1   2  21          8.25          9.99         7.55 o                         
   2   2  21         29.52         24.85         8.17 o                         
   3   2  21        367.70        361.12        16.07 o                         
   4   2  21         18.69         21.50        10.19 o                         
   5   2  21          2.76        -13.45        13.45 o                         
   6   2  21        112.59        114.73        12.26 o                         
   7   2  21        130.90        143.78        14.84 o                         
   8   2  21         97.70         91.66        13.92 o                         
 -12   3  21        160.17        151.81        14.53 o                         
 -11   3  21         13.68        -11.83        22.78 o                         
 -10   3  21          7.54          4.74        11.73 o                         
  -9   3  21        152.72        166.77        12.18 o                         
  -8   3  21         26.37         14.88        12.03 o                         
  -7   3  21         50.86         51.11         8.33 o                         
  -6   3  21          3.84          5.61         7.32 o                         
  -5   3  21        293.99        304.47        11.81 o                         
  -4   3  21         85.00         94.09         8.02 o                         
  -3   3  21          9.64         10.48         7.02 o                         
  -2   3  21         65.81         70.42         5.60 o                         
  -1   3  21        418.34        416.64        15.89 o                         
   0   3  21          0.44          5.09         8.51 o                         
   1   3  21        359.67        383.21        16.53 o                         
   2   3  21          1.20          1.97        10.32 o                         
   3   3  21         30.07         30.86        10.37 o                         
   4   3  21          2.44         -1.11        10.88 o                         
   5   3  21        250.96        263.46        16.84 o                         
   6   3  21        131.60        139.04        14.25 o                         
   7   3  21         17.55         36.66        14.24 o                         
  -9   4  21         21.28         36.73        15.03 o                         
  -8   4  21        182.49        205.48        17.43 o                         
  -7   4  21         35.62         38.06        17.33 o                         
  -6   4  21         54.71         69.09        13.18 o                         
  -5   4  21         11.18         17.80         9.70 o                         
  -4   4  21          8.74          9.71        10.18 o                         
  -3   4  21         58.07         50.89        10.52 o                         
  -2   4  21          0.05          1.76        10.81 o                         
  -1   4  21         56.50         59.60        11.50 o                         
   0   4  21          3.47         -8.87        11.39 o                         
   1   4  21         55.64         56.72        14.23 o                         
   2   4  21         73.70         91.22        13.59 o                         
   3   4  21        125.96        129.48        14.41 o                         
   4   4  21         69.05         84.20        14.63 o                         
 -14   0  22        196.48        192.30        28.22 o                         
 -12   0  22        138.52        128.89        14.60 o                         
 -10   0  22        147.09        135.07        16.32 o                         
  -8   0  22          0.30         -4.80        10.09 o                         
  -6   0  22        554.80        536.43        18.06 o                         
  -4   0  22        272.09        257.69        12.03 o                         
  -2   0  22         12.40         16.51         6.02 o                         
   0   0  22          3.17         17.69         6.02 o                         
   2   0  22        264.35        277.17        17.09 o                         
   4   0  22        391.19        421.27        17.95 o                         
   6   0  22         15.92          1.59        10.62 o                         
   8   0  22         25.01         16.66        22.63 o                         
 -14   1  22         41.49         35.15        12.97 o                         
 -13   1  22        119.58        109.63        10.63 o                         
 -12   1  22         52.97         47.33        10.48 o                         
 -11   1  22         40.00         41.56         9.33 o                         
 -10   1  22         69.43         85.50         8.25 o                         
  -9   1  22        100.01         92.99         7.81 o                         
  -8   1  22         10.70         15.46         6.62 o                         
  -7   1  22        231.03        233.70         9.25 o                         
  -6   1  22          3.33          7.86         5.02 o                         
  -5   1  22          0.55          6.81         4.60 o                         
  -4   1  22         22.46         31.42         5.01 o                         
  -3   1  22        237.05        228.76         6.76 o                         
  -2   1  22         31.54         25.78         4.45 o                         
  -1   1  22          1.61         -1.74         4.36 o                         
   0   1  22          0.02         -1.80         4.23 o                         
   1   1  22        558.82        542.82        12.54 o                         
   2   1  22         40.40         50.78         4.34 o                         
   3   1  22          4.35          8.86         6.35 o                         
   4   1  22         42.86         31.86         5.31 o                         
   5   1  22        185.63        185.75         9.34 o                         
   6   1  22         18.53         31.43        10.81 o                         
   7   1  22         96.01        110.91        12.59 o                         
   8   1  22          1.39         34.74        12.90 o                         
   9   1  22         49.55         66.90        19.49 o                         
 -13   2  22        111.06         91.10        13.42 o                         
 -12   2  22          5.83         -5.15        11.36 o                         
 -11   2  22         92.14         82.18        11.77 o                         
 -10   2  22          2.14         -4.86        10.38 o                         
  -9   2  22        465.06        502.11        18.03 o                         
  -8   2  22          1.38          5.45         8.28 o                         
  -7   2  22          0.13         -7.22         7.22 o                         
  -6   2  22         21.09         25.77         6.79 o                         
  -5   2  22        253.02        279.83        10.73 o                         
  -4   2  22         13.34          5.96         5.57 o                         
  -3   2  22          0.32          5.92         4.38 o                         
  -2   2  22        167.51        186.16        10.02 o                         
  -1   2  22        413.74        427.53        12.30 o                         
   0   2  22         39.96         38.84         8.49 o                         
   1   2  22          0.60          2.31         8.25 o                         
   2   2  22         56.81         38.44         9.17 o                         
   3   2  22        861.03        841.21        22.44 o                         
   4   2  22         41.64         38.47        11.18 o                         
   5   2  22          2.30          5.28        15.98 o                         
   6   2  22        160.12        164.83        13.60 o                         
   7   2  22        282.32        286.08        22.50 o                         
   8   2  22          9.84          9.66        19.15 o                         
 -12   3  22          0.33         -8.85        20.17 o                         
 -11   3  22        130.37        115.11        14.96 o                         
 -10   3  22         24.60          9.35        12.70 o                         
  -9   3  22         28.30         12.12        15.60 o                         
  -8   3  22          1.54        -11.54        13.88 o                         
  -7   3  22          0.83         13.70         8.42 o                         
  -6   3  22          2.73          0.11         9.23 o                         
  -5   3  22         97.78        100.79         9.26 o                         
  -4   3  22         60.91         59.32         8.58 o                         
  -3   3  22          0.15         -6.97         7.70 o                         
  -2   3  22        365.13        414.92        15.08 o                         
  -1   3  22        194.47        199.49        12.71 o                         
   0   3  22          3.59          9.62        10.04 o                         
   1   3  22        295.32        280.04        17.08 o                         
   2   3  22        209.25        238.17        14.18 o                         
   3   3  22         20.12         23.22        11.70 o                         
   4   3  22         37.47         48.98        13.82 o                         
   5   3  22         16.23         14.45        12.99 o                         
   6   3  22          0.39         21.32        18.46 o                         
  -8   4  22          9.70          2.35        20.81 o                         
  -7   4  22          0.05         -7.69        14.47 o                         
  -6   4  22         23.15         36.45        16.09 o                         
  -5   4  22         78.53         83.64        14.18 o                         
  -4   4  22          3.35          6.28        17.10 o                         
  -3   4  22         15.24         11.03        11.25 o                         
  -2   4  22         15.75         34.45        12.20 o                         
  -1   4  22         17.34          9.00        11.99 o                         
   0   4  22         14.71         45.02        18.63 o                         
   1   4  22        116.59        102.11        15.72 o                         
   2   4  22          4.45          9.96        13.43 o                         
   3   4  22        194.40        202.88        17.46 o                         
 -13   0  23         82.11         57.63        15.29 o                         
 -11   0  23        176.23        201.62        19.96 o                         
  -9   0  23        108.58         97.10        11.20 o                         
  -7   0  23         24.68         28.29         8.94 o                         
  -5   0  23        694.97        692.65        19.14 o                         
  -3   0  23        607.46        623.18        17.67 o                         
  -1   0  23         20.11         33.78         7.87 o                         
   1   0  23        282.19        278.83        13.40 o                         
   3   0  23         81.35         95.59        10.70 o                         
   5   0  23        277.70        248.18        16.38 o                         
   7   0  23          0.28        -18.39        20.45 o                         
 -14   1  23          0.02          6.97        15.36 o                         
 -13   1  23         24.08         22.37        12.72 o                         
 -12   1  23          0.05          0.14         9.54 o                         
 -11   1  23          3.05         -9.35         9.35 o                         
 -10   1  23         34.74         37.27         7.40 o                         
  -9   1  23         95.92         82.45         8.12 o                         
  -8   1  23        122.18        132.74         8.29 o                         
  -7   1  23        125.34        121.28         7.67 o                         
  -6   1  23        526.43        530.23        13.71 o                         
  -5   1  23          4.89          0.24         5.40 o                         
  -4   1  23         13.73         18.03         4.89 o                         
  -3   1  23          5.20          2.81         5.11 o                         
  -2   1  23        377.38        379.86        10.22 o                         
  -1   1  23         28.09         36.01         5.60 o                         
   0   1  23          2.80          7.73         4.81 o                         
   1   1  23         10.35         15.95         6.08 o                         
   2   1  23        108.89        122.46         6.28 o                         
   3   1  23        228.51        249.91        11.14 o                         
   4   1  23          0.41         -9.97        10.91 o                         
   5   1  23         15.72         12.79        10.82 o                         
   6   1  23         66.20         78.79        12.21 o                         
   7   1  23         44.85         35.77        13.20 o                         
   8   1  23        148.78        171.64        19.32 o                         
 -13   2  23        123.74        119.62        14.47 o                         
 -12   2  23         13.28          1.33        14.69 o                         
 -11   2  23          2.77          0.53        12.83 o                         
 -10   2  23        104.15        110.78        16.19 o                         
  -9   2  23        108.26        137.38        12.80 o                         
  -8   2  23        471.20        494.81        17.97 o                         
  -7   2  23        135.23        139.76         7.36 o                         
  -6   2  23         13.85         12.82         7.20 o                         
  -5   2  23          6.41         12.72         6.57 o                         
  -4   2  23        162.19        158.86         7.78 o                         
  -3   2  23          0.85          0.09         4.53 o                         
  -2   2  23         79.11         75.12         7.40 o                         
  -1   2  23        125.72        132.45         8.12 o                         
   0   2  23        357.32        373.83        24.23 o                         
   1   2  23         14.34          5.43         9.60 o                         
   2   2  23         27.88         34.47        10.43 o                         
   3   2  23         31.20         21.52        11.00 o                         
   4   2  23        333.03        389.97        19.62 o                         
   5   2  23          1.94          9.79        12.35 o                         
   6   2  23          2.47         28.75        13.45 o                         
   7   2  23          3.77         23.89        15.05 o                         
 -11   3  23        191.80        167.46        16.38 o                         
 -10   3  23         54.36         25.30        13.82 o                         
  -9   3  23         78.01         47.18        12.84 o                         
  -8   3  23          2.48        -12.26        12.26 o                         
  -7   3  23        277.05        294.88        13.27 o                         
  -6   3  23         25.23         20.20         8.85 o                         
  -5   3  23         86.82         72.07        10.17 o                         
  -4   3  23         88.42         75.54        11.98 o                         
  -3   3  23        457.94        478.63        21.34 o                         
  -2   3  23         25.16         37.14        11.01 o                         
  -1   3  23        274.88        282.45        21.63 o                         
   0   3  23        181.78        198.92        20.42 o                         
   1   3  23         50.12         92.04        14.09 o                         
   2   3  23        173.67        167.67        13.65 o                         
   3   3  23         54.60         58.71        13.43 o                         
   4   3  23        158.47        167.63        14.96 o                         
   5   3  23         31.70         40.61        14.70 o                         
  -7   4  23          1.29         -2.21        16.42 o                         
  -6   4  23         18.14         29.58        32.34 o                         
  -5   4  23         14.68         48.69        12.92 o                         
  -4   4  23        123.33        151.64        20.31 o                         
  -3   4  23          1.69          2.13        18.40 o                         
  -2   4  23          2.25         13.01        12.25 o                         
  -1   4  23         38.62         53.32        20.20 o                         
   0   4  23          7.63         12.21        13.57 o                         
   1   4  23         36.86         32.64        20.88 o                         
 -12   0  24        241.43        231.16        22.24 o                         
 -10   0  24          0.68          6.44        17.87 o                         
  -8   0  24        230.46        211.28        13.08 o                         
  -6   0  24        140.66        113.29        10.12 o                         
  -4   0  24        208.99        188.25        11.44 o                         
  -2   0  24         26.68         27.26         8.18 o                         
   0   0  24        102.72         98.83        10.85 o                         
   2   0  24        864.21        872.54        31.21 o                         
   4   0  24        150.10        134.84        16.51 o                         
   6   0  24         33.42         36.55        22.85 o                         
 -13   1  24        268.04        239.91        15.09 o                         
 -12   1  24         91.50         91.72        12.25 o                         
 -11   1  24         41.40         28.39        10.54 o                         
 -10   1  24          3.02          2.00         8.94 o                         
  -9   1  24        822.82        818.81        19.25 o                         
  -8   1  24          4.16         -1.71         7.64 o                         
  -7   1  24         36.86         31.61         7.45 o                         
  -6   1  24         25.40         20.89         6.89 o                         
  -5   1  24        125.83        140.26         7.51 o                         
  -4   1  24         55.12         70.63         6.87 o                         
  -3   1  24        100.98         98.90         6.37 o                         
  -2   1  24         17.05         19.60         5.52 o                         
  -1   1  24          0.33         -5.23         5.23 o                         
   0   1  24        128.45        119.20         6.34 o                         
   1   1  24         32.82         31.39         6.18 o                         
   2   1  24          2.92         15.07         7.78 o                         
   3   1  24         79.77         93.25        12.11 o                         
   4   1  24         66.76         56.47        11.95 o                         
   5   1  24         73.26         72.68        13.17 o                         
   6   1  24         28.44          7.71        12.93 o                         
   7   1  24        100.48        131.55        15.80 o                         
 -12   2  24          0.83          7.28        17.20 o                         
 -11   2  24        197.18        206.35        15.03 o                         
 -10   2  24         32.85         27.66        11.26 o                         
  -9   2  24          2.14          4.15        10.64 o                         
  -8   2  24          0.10         -9.90        11.71 o                         
  -7   2  24         35.26         34.06         8.53 o                         
  -6   2  24          2.50          6.15         7.90 o                         
  -5   2  24         27.52         36.07         7.52 o                         
  -4   2  24         95.76         91.38         7.66 o                         
  -3   2  24         81.09         89.74         5.83 o                         
  -2   2  24         10.87          3.57         7.53 o                         
  -1   2  24         76.20         93.84         7.64 o                         
   0   2  24          6.55         11.21        10.29 o                         
   1   2  24         47.77         55.29        11.76 o                         
   2   2  24         25.34         25.36        12.02 o                         
   3   2  24        103.15        123.71        12.69 o                         
   4   2  24          3.23          5.41        12.17 o                         
   5   2  24          2.34        -16.59        16.59 o                         
   6   2  24         34.71         38.63        15.74 o                         
 -10   3  24        169.78        150.38        19.55 o                         
  -9   3  24         51.86         24.04        13.46 o                         
  -8   3  24         23.33          3.02        11.81 o                         
  -7   3  24         10.16          8.18        19.66 o                         
  -6   3  24          0.55         18.16        10.79 o                         
  -5   3  24          3.74         -4.80        10.00 o                         
  -4   3  24         95.23         89.02        17.20 o                         
  -3   3  24         30.54         30.54        10.77 o                         
  -2   3  24          9.65          3.03        12.96 o                         
  -1   3  24        275.95        267.11        25.55 o                         
   0   3  24         12.75         28.30        11.94 o                         
   1   3  24         39.37         43.88        19.40 o                         
   2   3  24          0.80         12.37        12.92 o                         
   3   3  24         98.01         85.50        18.27 o                         
   4   3  24          0.22         -1.12        14.91 o                         
  -4   4  24          2.07          2.36        14.32 o                         
  -3   4  24         33.91         15.22        18.36 o                         
  -2   4  24          9.61         11.55        17.27 o                         
 -13   0  25         27.75         22.26        17.26 o                         
 -11   0  25         63.78         79.94        18.24 o                         
  -9   0  25         15.11         23.96        11.94 o                         
  -7   0  25         26.57         35.76        10.78 o                         
  -5   0  25        295.97        315.52        14.95 o                         
  -3   0  25         22.44         13.29         8.68 o                         
  -1   0  25        828.43        773.91        21.43 o                         
   1   0  25         13.66         54.97         9.30 o                         
   3   0  25        647.24        668.59        21.51 o                         
   5   0  25        146.60        189.42        26.06 o                         
 -12   1  25         10.86         -3.84        12.10 o                         
 -11   1  25         40.12         56.06        12.77 o                         
 -10   1  25        229.91        233.72        18.87 o                         
  -9   1  25        214.25        216.00        17.27 o                         
  -8   1  25          0.81         10.81        10.40 o                         
  -7   1  25        204.91        208.87         9.91 o                         
  -6   1  25        130.28        148.43         8.78 o                         
  -5   1  25          5.11          0.80         6.58 o                         
  -4   1  25         64.16         76.25         6.86 o                         
  -3   1  25        193.58        189.23         7.75 o                         
  -2   1  25         13.25          6.23         6.04 o                         
  -1   1  25         24.37         16.61         5.95 o                         
   0   1  25        107.65         95.54         7.42 o                         
   1   1  25         50.35         49.13         6.54 o                         
   2   1  25          0.74         12.17        13.07 o                         
   3   1  25        112.45        124.71        13.00 o                         
   4   1  25        153.24        150.46        14.31 o                         
   5   1  25        144.56        127.46        14.31 o                         
   6   1  25          0.53         -4.08        14.90 o                         
 -11   2  25        110.81        127.45        14.96 o                         
 -10   2  25         26.97         12.10        17.81 o                         
  -9   2  25          2.50          0.58        10.93 o                         
  -8   2  25         89.59        100.27        13.46 o                         
  -7   2  25          3.22          0.04         9.42 o                         
  -6   2  25         95.62         89.65         9.66 o                         
  -5   2  25         48.14         42.47        10.62 o                         
  -4   2  25         85.06         87.66         8.07 o                         
  -3   2  25        154.14        164.87        11.08 o                         
  -2   2  25         19.29         22.51         8.33 o                         
  -1   2  25         19.06         25.57        14.48 o                         
   0   2  25         90.68         95.53        14.24 o                         
   1   2  25         54.00         64.27        15.11 o                         
   2   2  25         29.43         33.31        14.37 o                         
   3   2  25        105.12        113.38        14.17 o                         
   4   2  25          0.26          1.68        13.43 o                         
   5   2  25          2.08         43.15        18.77 o                         
  -9   3  25         19.74         30.01        17.56 o                         
  -8   3  25          0.01         -2.73        14.18 o                         
  -7   3  25         87.62        110.43        23.83 o                         
  -6   3  25          0.61         15.54        11.83 o                         
  -5   3  25          1.21         -0.10        12.64 o                         
  -4   3  25         37.25         34.10        11.97 o                         
  -3   3  25        206.17        203.21        20.31 o                         
  -2   3  25          9.27         13.94        12.63 o                         
  -1   3  25         49.52         50.97        13.07 o                         
   0   3  25         42.40         51.20        18.43 o                         
   1   3  25        894.36       1025.25        33.22 o                         
   2   3  25         78.07         64.32        21.57 o                         
 -12   0  26        168.72        228.99        19.28 o                         
 -10   0  26         18.21         39.09        20.36 o                         
  -8   0  26        300.09        296.59        18.03 o                         
  -6   0  26          0.60          1.54        10.51 o                         
  -4   0  26        553.81        572.13        20.96 o                         
  -2   0  26          0.10          1.60         9.41 o                         
   0   0  26        179.29        163.24        11.59 o                         
   2   0  26        119.72        121.14        11.25 o                         
   4   0  26         57.87         91.27        18.16 o                         
 -11   1  26         94.32         79.48        15.98 o                         
 -10   1  26         65.39         83.71        17.32 o                         
  -9   1  26        103.65        105.58        12.56 o                         
  -8   1  26        131.42        120.90        10.85 o                         
  -7   1  26         22.63         22.65         8.74 o                         
  -6   1  26         19.11         36.01         8.22 o                         
  -5   1  26         96.08         98.45         8.29 o                         
  -4   1  26          4.02          7.02         8.45 o                         
  -3   1  26         32.50         41.92         6.96 o                         
  -2   1  26         76.66         78.33         7.28 o                         
  -1   1  26         26.80         37.05         6.84 o                         
   0   1  26         95.04        102.12         7.96 o                         
   1   1  26         55.70         47.96        11.26 o                         
   2   1  26        324.70        391.20        19.72 o                         
   3   1  26         16.16         21.95        12.81 o                         
   4   1  26          3.72         24.09        13.65 o                         
   5   1  26          0.35         17.45        16.30 o                         
 -10   2  26         56.40         53.21        13.32 o                         
  -9   2  26        115.54        138.98        15.75 o                         
  -8   2  26         67.10         45.18        11.61 o                         
  -7   2  26          0.58        -13.02        13.02 o                         
  -6   2  26          1.98         -9.22         9.22 o                         
  -5   2  26        139.53        158.57        11.35 o                         
  -4   2  26        121.76        133.94        12.66 o                         
  -3   2  26         17.57         22.25         9.58 o                         
  -2   2  26          4.37          8.23        10.26 o                         
  -1   2  26        269.93        323.28        16.71 o                         
   0   2  26         93.75        106.33        13.86 o                         
   1   2  26        124.31        133.87        18.15 o                         
   2   2  26        218.29        243.98        16.24 o                         
   3   2  26          0.46         20.68        18.94 o                         
  -7   3  26         12.01         25.34        22.99 o                         
  -6   3  26        120.59        137.01        26.97 o                         
  -5   3  26          1.20          5.46        14.32 o                         
  -4   3  26         49.37         48.22        14.45 o                         
  -3   3  26         23.91         32.29        13.67 o                         
  -2   3  26         94.71         97.14        14.95 o                         
  -1   3  26          6.77         29.39        14.17 o                         
   0   3  26        114.01        138.42        17.60 o                         
 -11   0  27         96.74        119.54        17.61 o                         
  -9   0  27         16.10         -5.28        14.67 o                         
  -7   0  27         56.69         46.66        13.14 o                         
  -5   0  27          3.67         -6.51        10.60 o                         
  -3   0  27         97.97         90.91        11.25 o                         
  -1   0  27          5.80          5.95        10.41 o                         
   1   0  27        154.87        157.76        12.40 o                         
   3   0  27         17.43         53.56        28.78 o                         
 -10   1  27        111.91        160.70        23.39 o                         
  -9   1  27          0.01          1.44        12.39 o                         
  -8   1  27         73.10         58.98        13.25 o                         
  -7   1  27         76.93         81.09        10.86 o                         
  -6   1  27        254.36        245.21        11.10 o                         
  -5   1  27        265.50        287.98        12.36 o                         
  -4   1  27          1.68         -1.89         7.76 o                         
  -3   1  27         21.35         15.22         7.52 o                         
  -2   1  27        234.35        221.61        10.69 o                         
  -1   1  27         35.59         33.80         9.30 o                         
   0   1  27        101.54         86.03        11.45 o                         
   1   1  27         46.52         59.61        11.71 o                         
   2   1  27          1.97        -11.99        11.99 o                         
   3   1  27         46.17         46.01        12.89 o                         
  -9   2  27          1.37          9.40        14.68 o                         
  -8   2  27         77.10         69.31        12.57 o                         
  -7   2  27         54.84         59.70        12.64 o                         
  -6   2  27          0.59          8.53        17.61 o                         
  -5   2  27          0.61          4.51        11.22 o                         
  -4   2  27          9.04         10.20        14.45 o                         
  -3   2  27         29.76         19.10        11.73 o                         
  -2   2  27         12.82         -3.29        12.12 o                         
  -1   2  27         80.96        114.29        14.54 o                         
   0   2  27          1.89        -13.45        13.45 o                         
   1   2  27         17.20         42.87        13.99 o                         
   2   2  27         20.98         71.41        15.97 o                         
 -10   0  28         40.63         56.21        20.08 o                         
  -8   0  28         85.09        122.77        23.50 o                         
  -6   0  28        205.09        209.65        19.84 o                         
  -4   0  28         32.01         27.02        11.89 o                         
  -2   0  28        118.85         92.22        12.64 o                         
   0   0  28         13.94         17.95        11.32 o                         
   2   0  28        132.92        132.39        30.01 o                         
  -9   1  28          1.92         -4.31        12.23 o                         
  -8   1  28          0.65         -3.62        11.08 o                         
  -7   1  28          1.91        -10.29        10.29 o                         
  -6   1  28          8.10          9.43        11.40 o                         
  -5   1  28         37.16         45.63        10.18 o                         
  -4   1  28         30.32         21.70         8.89 o                         
  -3   1  28        159.42        156.17        11.20 o                         
  -2   1  28          0.25          0.28        10.75 o                         
  -1   1  28         39.78         61.21        12.04 o                         
   0   1  28         27.86         22.44        16.95 o                         
   1   1  28        421.52        448.57        22.25 o                         
   2   1  28          4.08          0.36        13.07 o                         
  -7   2  28         12.85          1.84        14.77 o                         
  -6   2  28          1.16         -0.45        12.64 o                         
  -5   2  28        151.74        151.77        20.09 o                         
  -4   2  28         17.16          4.33        13.41 o                         
  -3   2  28          9.96         11.55        14.20 o                         
  -2   2  28         10.99         16.76        13.82 o                         
  -1   2  28        377.92        413.84        18.39 o                         
   0   2  28         18.65         16.03        14.09 o                         
  -7   0  29         19.84          1.22        20.50 o                         
  -5   0  29         90.17         94.99        15.01 o                         
  -3   0  29          9.73         15.11        12.55 o                         
  -1   0  29          1.76        -12.12        13.02 o                         
   1   0  29        161.95        182.01        40.68 o                         
  -7   1  29        113.28        107.84        12.51 o                         
  -6   1  29        171.26        170.33        12.41 o                         
  -5   1  29         33.58         45.75        11.45 o                         
  -4   1  29          0.79         -0.21        12.95 o                         
  -3   1  29        142.62        126.96        14.36 o                         
  -2   1  29        101.19         93.71        14.99 o                         
  -1   1  29         45.07         48.07        13.20 o                         
   0   1  29          3.58         14.02        13.90 o                         
  -4   0  30        371.93        356.88        20.53 o                         
                                                                                
